# Supplementary material for: Convenient synthesis and delivery of a megabase-scale designer accessory chromosome empower biosynthetic capacity
Source: Cell Res. 2024 Feb 8;34(4):309–22. doi: 10.1038/s41422-024-00934-3 (PMC10978979; doi:10.1038/s41422-024-00934-3)
Supplement: Supplementary file 17 — Supplementary information, Data S1–S8 [file 41422_2024_934_MOESM17_ESM.xlsx]

## Sheet: Data S1 accessory gene
gene name	GeneID in 1011yeast	KEGG description (predict)	GO description(predict)	best_hit_s288c	Protein similarity to S288C	Frequency	promoter	ORF	terminator
YQR001C	364-augustus_masked-877-BGT_2	K17647//versiconal hemiacetal acetate reductase [EC:1.1.1.353]+ko00254//Aflatoxin biosynthesis+ko01110//Biosynthesis of secondary metabolites;K15303//aflatoxin B1 aldehyde reductase	GO:0016614//oxidoreductase activity, acting on CH-OH group of donors;GO:0047681//aryl-alcohol dehydrogenase (NADP+) activity;GO:0016616//oxidoreductase activity, acting on the CH-OH group of donors, NAD or NADP as acceptor;GO:0003824//catalytic activity;GO:0047834//D-threo-aldose 1-dehydrogenase activity;GO:0016491//oxidoreductase activity;	YBR018C	93.5	39	ttttcttcacgcggttcttggagtgcttccttttttgtgataagtttgggtggcaacgagatgagctcaaaactctttgttttttatgggtatttttgtcttagaatattttcaaatttttcaatattccgcggaacatagggaaaaaaataaatttaataagctattgttctaactgtacacctaaaggtaagtgaaaaataattcgataattagaggtatctttatttggatagaatatgcatatatatatataagcgtatatatatatatatatatatatgtatatacatatggacattaagtaaatataaatctataagtgggtatcgggatcagagccactttcttagaactcctcagcgtaagaatcggcacccacttcaatataatctcttt…	TTAAAAGACGAAGACTTGATCGTCGCCAGAACTTCTCGTTGAATTGACCTTCCAGCCCAGTTCTTTAGCGTATTGAAGGACCAACTTGTTCATTCCATCAGGTCCACAGATCAAGAGTCTGTTATCCTCCGAATATTCCGGCAGATGTCTGTTCATCTGGTCCTTGGTGATGTAGCCGACATCTCCGGTCCATCTGTCGGATGGATAGTGTACCACGTAATGGACCTGGAAATGTTGGTATTTTTCGGCCATCTCATCCAGTTCGTCCTTCAATAGAATATCATTTTCAGTCTCATTGGCATATAACAGGGAGACCTTCGTTAAATCTTCAGGAACGGTTATGACTTCATTCAAGATCTGCAGAACTGGTGTGATACCGGAACCACCGGCTACAATGCC…	ttggctacgaaaattggcgaggcacccaaacagttccgcccgatgaggccgaatggagcctactttcaacacactcgtataattaatagcccggttcattttcgacacgataccgcagccatggagattgtgggtatgattactctatagtattatgtaatattgtatggaaaatttttctattgtatatacgaagcttattccg
YQR002C	1060-augustus_masked-ASN_8-20595	K01182//oligo-1,6-glucosidase [EC:3.2.1.10]+ko01100//Metabolic pathways+ko00052//Galactose metabolism+ko00500//Starch and sucrose metabolism	GO:0005975//carbohydrate metabolic process;GO:0044238//primary metabolic process;GO:0008152//metabolic process;GO:0071704//organic substance metabolic process;GO:0003824//catalytic activity;	YBR020W	87.31	36	catatttttcaatttttttttttagtattttttcttgttgattgtttgatgtttcttttttccacttatactatatctcttcataaagatgaacggtaagacattgagccttttatatgtcgaatttttttctatatattaaagagagagtaagcaacttatggcaatgaacatactttagatggaagaaatgcggttagcaaggtgatacagaggcttcatgtgaccggagaaaggagatacgagaccggagataatagaatatgatgaaccttaactgttgaagaggaagaaagcattaaagtgcttggtaaagacaacagttttctgaacgaagttccttcattattcaccccaaccaagcccgatggttcctgaagctaggcgtaactttccaac…	TTATTCAGGCCCAAAAATAATGGTTTTGACAACTTCGCCCGGATGCGCGATGTTGAAATCATATGCTTTCTTGGCATCTTCGAACTTGAATCTATGAGTGATCATTGCCTTGACATTGACTTTACCTGATGCAATTAAATTGACGGCATCACGATAATCACCGAAGTTATAACGGAAGCAACCGATTAATTTCATTTCTTTTCCGCTTACTTCGGCAATTGGGAAGCTGACATAATTTTGGCCCATACCGATTTGAACCATGGTACCACCAACCTTGACTGTCTTGACACTTGCATCAATGCATGAATCTACACCTGAACACTCGAAGACAACATCAGCTAAAACACCGCCCAAAACCTCCTTAATCTTGTTAGCAAGCTCTTGAACTTGACTTGCTTT…	agcgctctgatttgtaaaataacatattcttaagctttttccgcccattttacaatattagatatgaaaaagttagtttttaagtcattaaacgtgtctactatttaaatttttatttttcggtgttattttcaagtattactgcttttgaattggtctatatatatggacatgaaccagtgccgaaaagtattcacttt
YQR003C	1125-augustus_masked-BBM_6-7238	K17647//versiconal hemiacetal acetate reductase [EC:1.1.1.353]+ko00254//Aflatoxin biosynthesis+ko01110//Biosynthesis of secondary metabolites;K15303//aflatoxin B1 aldehyde reductase	GO:0016616//oxidoreductase activity, acting on the CH-OH group of donors, NAD or NADP as acceptor;GO:0016491//oxidoreductase activity;GO:0047834//D-threo-aldose 1-dehydrogenase activity;GO:0003824//catalytic activity;GO:0016614//oxidoreductase activity, acting on CH-OH group of donors;	YBR038W	87.32	1	catatttttcaatttttttttttagtattttttcttgttgattgtttgatgtttcttttttccacttatactatatctcttcataaagatgaacggtaagacattgagccttttatatgtcgaatttttttctatatattaaagagagagtaagcaacttatggcaatgaacatactttagatggaagaaatgcggttagcaaggtgatacagaggcttcatgtgaccggagaaaggagatacgagaccggagataatagaatatgatgaaccttaactgttgaagaggaagaaagcattaaagtgcttggtaaagacaacagttttctgaacgaagttccttcattattcaccccaaccaagcccgatggttcctgaagctaggcgtaactttccaac…	TCATTCAGGGCCCTGAATGATGGTTTTTACAACCTCAGCTCCATGAGATATATTGAAGTCATAGGCTTTGGCTGCATCTTCAAACTTGAATCTATGTGTGATCAATGATTTCACATTGACTTTGCCTGAGGCAACTAATTCGACCGCATCGCGGTAGTCTCCGAAGCAATAGCGGAAACATCCGATCAGGTGCATCTCCTTCCCGCTGACTTCAGCAATTGGAAAGTTGACGTAATTTTTTCCCATTCCAATCTGGACCATTGTACCACCTACCTTGACAATTTTGATACCAGCATCGATACAGGAATCTGCACCGGAGCATTCAAAGACAACATCGGCAAGGCTTCCGCCCAACAGTTTTTGAATATCATCAGGAAATTCCTTTGTCTTGTTGGCTGG…	agcgctctgatttgtaaaataacatattcttaagctttttccgcccattttacaatattagatatgaaaaagttagtttttaagtcattaaacgtgtctactatttaaatttttatttttcggtgttattttcaagtattactgcttttgaattggtctatatatatggacatgaaccagtgccgaaaagtattcacttt
YQR004C	1382-augustus_masked-AQA_4-7239	K07034//uncharacterized protein	GO:0110165//cellular anatomical entity;GO:0031224//intrinsic component of membrane;GO:0016020//membrane;GO:0016021//integral component of membrane;	YDR009W	81.69	9	tttttgagggaatattcaactgtttttttttatcatgttgatgctctgcataataatgcccataaatatttccgacctgcttttatatctttgctagccaaactaactgaacatagctacacattattttcagcttggctattttgtgaacactgtatagccagtccttcggatcacggtcaacagttgtccgagcgctttttggaccctttcccttatttttgggttaaggaaaatgacagaaaatatatctaatgagccttcgctcaacagtgctccgaagtatagctttccaaaaggagaggcaaagcaatttaagaatgtatgaacaaaataaaggggaaaaattaccccctctactttaccaaacgaatactaccaataatatttacaactttt…	CTACAATTTCTCCAAATAATGGACTTTACCGTCTAGATTTCTTAATCTTTCAGCTGCCTGTTCAGCAGTTAAATCTCTCTGAGGTTCGCCGAGCAACTCAAATCCGACTAAAAATTTACGAACAGAAGCAGATCTCAATAGTGGTGGGTAGAAATGCATATGGAACCAACTATCGTTTAATTCATCACCAGTCGCATTCAAAGGAGCCTGATGAATACCCATAGAATAGGGAAAACTTGTTTCAAAGAGGTTATCGTACTTCGTAGTCAACTCCTTCAAAACTGAAGCAAGATCTTCTTTTTGTTTTTGATCAAAATGACTAATGGAAGCAGTTTTCCTTTTTGAAACAACCATAGTTTCGAATGGCCAAACAGCCCAATATGGAACAACAACCATGAA…	aaaattcttttttctttttttttttttttatggaaaggaccactcttacataactagaatagcattaagaatcagatttacagataatgatgtcattattaaatatatatatatatatattgtcactccgttcaagtcgacaaccaataaaaaatttaaaagaaaccaggcagttaatagaaaaaatatgatatgaatgaatattccactttcttt
YQR005C	65-augustus_masked-11538-CPG_1	K08141//MFS transporter, SP family, general alpha glucoside:H+ symporter	GO:0031224//intrinsic component of membrane;GO:0016020//membrane;GO:0016021//integral component of membrane;GO:0110165//cellular anatomical entity;GO:0005215//transporter activity;GO:0022857//transmembrane transporter activity;	YFL017C	85.31	1	cattatagttttttctccttgacgttaaagtatagaggtatattaacaattttttgttgatacttttatgacatttgaataagaagtaatacaaactgaaaatgttgaaagtattagttaaagtggttatgcagcttttccatttatatatctgttaatagatcaaaaatcatcgcttcgctgattaattaccccagaaataaggctaaaaaactaatcgcattatcatcctatggttgttaatttgattcgttaatttgaaggtttgtggggccaggttactgccaatttttcctcttcataaccataaaagctagtattgtagaatctttattgttcggagcagtgcggcgcgaggcacatctgcgtttcaggaacgcgaccggtgaagacgaggac…	TTATAACTCATACAAACAACTACCTAAAGCTGGTCTTGACACAATAATAGCCTCTTTCAACTCGGCATCCGTAATGTTAGGGTACTTAACTTTGTAAAATTCATTAATAAGCGCATTCTTCAGTTTTTCTACGCTACCCTTGGGCCCACCTGGAACAAGATGAACAGTACAACCACCCCAACCAGCGCCAGTCAAACGAGAACCGTATGACCCATTTGACAAAGCAATTGAACAAATAGCGTCGGTTTCTGGACAGGAACACTCGTAGAGTTTGTCACAAGAAGCTTGAGACTCGTTCATTAAAGCGCCAAACTGGTTGAAAAAGTCTTCATCAGTAGCAAAGTTCGCAGTAGTCATCAACTTCAAGGCCTTCAAGACTCTCAAAGATTCAGAATAAAC…	tccctgtgttttaaagtttgtggataatcgaaatctcttacattgaaaacattatcatacaatcatttattaagtagttgaagcatgtatgaactataaaagtgttactactcgttattattgcgtattttgtgatgctaaagttatgagtagaaaaaaatgagaagttgttctgaacaaagtaaaaaaaagaagtatac
YQR006C	28-EC1118_1O4_6623g	K01469//5-oxoprolinase (ATP-hydrolysing) [EC:3.5.2.9]+ko01100//Metabolic pathways+ko00480//Glutathione metabolism	GO:0016787//hydrolase activity;GO:0003824//catalytic activity;	YJR159W	85.74	111	cattatgaaagaattattttttttattatgttaatcttgtgtttacttaactattactattcttgatgataattgaataaggtgcataatgaagagcaattcacaacaccaaattttcaatccaattactgattgtttatatatgtctacaaaacttatcctatctccacattttagcctgcgaaatgtttgttttttgaacaatagctctccagaatgttgtataatttaagaatatgtgcacagttaactttctagcaggagtataatgccatttgctccccatcttgagatgggaagggcttaactaatctcggttcggagtgatccgccccgatactgccttctgccttaatatcgtccaaggcacatggacccctgaacggcgcagatatctcc…	TTATAGCATGGCTTTGTACCATGGTTTCTCATCATGTTGCAAGTCTTCGACATTATACTCCGCCCCTCTTCTGGATGAAGGTACCCAGCCATCTGACTTCCATGGCAACACACCTTCCTCCCATAACTCTTGAATCTCTTCCAATGACAACCCCTTGGTTTCAGGGACAAAGAAAAACACATAGAAGAACATGGCAACTAAACAGCCCACGAAAACATAACCATAGTAGAAGTTAATAGCAGAGGTAATGAAAGGAGTGAAAAATGCAATCAAGAACCCCCAAACCCAATTAGAGGCTGCTGCAAACGCCATACACTTAGACTTGACTCTCAGTGGGAATGATTCTGCTGTGATGACCCAGGCAATAGGAGCCCAAGTTGTAGCATAACAGAAAATATA…	ttttcttttttttttcctgttttagagaaaaaggttatatatgtaataatactctgatatatgtacacaaataataggtttaggtaaggaatttatataatcgtaaggatatcattgataagggaaatttttttttttttttttcaaacaaatactatgataattaaaatgaagaaaaaacgtcagtcatgaaaaattaagagagatgatggagcgtctcacttcaaacgca
YQR007C	1127-augustus_masked-APS_4-8484	K05605//3-hydroxyisobutyryl-CoA hydrolase [EC:3.1.2.4]+ko00410//beta-Alanine metabolism+ko00280//Valine, leucine and isoleucine degradation+ko01100//Metabolic pathways+ko00640//Propanoate metabolism+ko01200//Carbon metabolism	NA	YJR159W	89.39	111	catatttttcaatttttttttttagtattttttcttgttgattgtttgatgtttcttttttccacttatactatatctcttcataaagatgaacggtaagacattgagccttttatatgtcgaatttttttctatatattaaagagagagtaagcaacttatggcaatgaacatactttagatggaagaaatgcggttagcaaggtgatacagaggcttcatgtgaccggagaaaggagatacgagaccggagataatagaatatgatgaaccttaactgttgaagaggaagaaagcattaaagtgcttggtaaagacaacagttttctgaacgaagttccttcattattcaccccaaccaagcccgatggttcctgaagctaggcgtaactttccaac…	TTATAGGTTCTTTACAAGTGGCAACACAAACCAGCAAGCCTTCATTGTATCTTCAAACTTGAACGCGTAGATTATCAATGACTCGATATTAACTTTGCAGGTGGCAGCCAAACTCACAAAATCACGATAAATGCCAAATGAACAACGAAAACATTCAATCAGTTTCATTTTCTTGCCATTAACTTCAGCGATTGGAAAGTTAGTGTAGTTCTTACCTATACCAATTTGCATAATGGTACCTCCAAGCTCAGTGGTCTTGACACTGGCATCAATGGAAACATCAGCACGTAAATATTCTATAACCAT	agcgctctgatttgtaaaataacatattcttaagctttttccgcccattttacaatattagatatgaaaaagttagtttttaagtcattaaacgtgtctactatttaaatttttatttttcggtgttattttcaagtattactgcttttgaattggtctatatatatggacatgaaccagtgccgaaaagtattcacttt
YQR008C	1092-augustus_masked-AIE_1-5054	K04567//lysyl-tRNA synthetase, class II [EC:6.1.1.6]+ko00970//Aminoacyl-tRNA biosynthesis	GO:0043038//amino acid activation;GO:0044267//cellular protein metabolic process;GO:0016070//RNA metabolic process;GO:0009987//cellular process;GO:0034645//cellular macromolecule biosynthetic process;GO:0044281//small molecule metabolic process;GO:0044260//cellular macromolecule metabolic process;GO:0044249//cellular biosynthetic process;GO:0006725//cellular aromatic compound metabolic process;GO…	YJR159W	97.16	16	cattatgaaagaattattttttttattatgttaatcttgtgtttacttaactattactattcttgatgataattgaataaggtgcataatgaagagcaattcacaacaccaaattttcaatccaattactgattgtttatatatgtctacaaaacttatcctatctccacattttagcctgcgaaatgtttgttttttgaacaatagctctccagaatgttgtataatttaagaatatgtgcacagttaactttctagcaggagtataatgccatttgctccccatcttgagatgggaagggcttaactaatctcggttcggagtgatccgccccgatactgccttctgccttaatatcgtccaaggcacatggacccctgaacggcgcagatatctcc…	TTATTCTAGCATGGCCTTGTACCACGGTTTGTCGTCATGTTGTAAATCCTCTAAATCGTAATTATTACCTCTTCTGGATGAAGGAATCCAGCCTTCAGATTTCCAAGGTAAAACACCTTCTTCCCATAATTCTTGAATTTCTTCTAACGATAGGCCTTTAGTTTCTGGAACAAAGAAAAAGACATAAAAAAACATGGCAACCAAACAGCCCATGAAGACATAACCGTAGTAGAAGTTAATGGCAGATGTGATGAATGGGGTGAAAAATGCAATCAAGAACCCCCATACCCAATTGGAAGCAGAGGCCAACGCCATACATTTCGACTTGACTCTCAGTGGGAATGATTCTGCTGTGATGACCCAGGCAACTGGCGCCCAGGTTGTGGCATAACAGAAAAT…	ttttcttttttttttcctgttttagagaaaaaggttatatatgtaataatactctgatatatgtacacaaataataggtttaggtaaggaatttatataatcgtaaggatatcattgataagggaaatttttttttttttttttcaaacaaatactatgataattaaaatgaagaaaaaacgtcagtcatgaaaaattaagagagatgatggagcgtctcacttcaaacgca
YQR009C	238-augustus_masked-4776-BCQ_8	K00326//cytochrome-b5 reductase [EC:1.6.2.2]+ko00520//Amino sugar and nucleotide sugar metabolism	NA	YJR159W,YDL246C	89.95	23	catatttttcaatttttttttttagtattttttcttgttgattgtttgatgtttcttttttccacttatactatatctcttcataaagatgaacggtaagacattgagccttttatatgtcgaatttttttctatatattaaagagagagtaagcaacttatggcaatgaacatactttagatggaagaaatgcggttagcaaggtgatacagaggcttcatgtgaccggagaaaggagatacgagaccggagataatagaatatgatgaaccttaactgttgaagaggaagaaagcattaaagtgcttggtaaagacaacagttttctgaacgaagttccttcattattcaccccaaccaagcccgatggttcctgaagctaggcgtaactttccaac…	TCATTCAGGACCGAAGATAATAGTCTTTACAACCTCTCCACCGTGAGAAATGTTATAATCGTAAGCCTTTGCTGCATCTTCAAACTTGAACTTGTGGGTTATCAATGGCTTGACATTAACTTTTCCCGTGGATACCAAGTTCACCGCATCGCGATAATCACCGAACGAATAACGGAAACATCCAATCAGTTTCATTTCCTTGCCACTAACTTCAGCAATTGGAAAGTTGACGTAATTTTTACCCATACCGACTTGCACCATGGTACCTCCAACCTTAGTAGCCTTGACACCGGCGTTAATGCAAACATCGGCGCCTGAACACTCAAACACTACATCTGCATGATTTCCGCCCAAAAGCTTTTCGACTTCATTGGCCAATTCCTGAGCTTTATCAATAGA…	agcgctctgatttgtaaaataacatattcttaagctttttccgcccattttacaatattagatatgaaaaagttagtttttaagtcattaaacgtgtctactatttaaatttttatttttcggtgttattttcaagtattactgcttttgaattggtctatatatatggacatgaaccagtgccgaaaagtattcacttt
YQR010C	360-augustus_masked-858-BGT_2	K01536//P-type Na+/K+ transporter [EC:7.2.2.3 7.2.2.-]	NA	YLR081W	91.25	27	cattatgaaagaattattttttttattatgttaatcttgtgtttacttaactattactattcttgatgataattgaataaggtgcataatgaagagcaattcacaacaccaaattttcaatccaattactgattgtttatatatgtctacaaaacttatcctatctccacattttagcctgcgaaatgtttgttttttgaacaatagctctccagaatgttgtataatttaagaatatgtgcacagttaactttctagcaggagtataatgccatttgctccccatcttgagatgggaagggcttaactaatctcggttcggagtgatccgccccgatactgccttctgccttaatatcgtccaaggcacatggacccctgaacggcgcagatatctcc…	TTATTCTAGCATGGCCTTGTACCACGGTTTGTCGTCATGTTGTAAATCTTCTAAATCATAATCATTACCTCTTCTGGATGAAGGAATCCAGCCTTCAGATTTCCAAGGTAGAACACCTTCTTCCCATAATTCTTGAATTTCCTCCAACGATAGGCCCTTGGTTTCTGGAACAAAGAAAAAGACATAAAAGAACATGGCAACTAAACAGCCCATGAAAACATAACCGTAGTAGAAGTTAATGGCGGAGGTGATGAATGGAGTGAAAAATGCAATCAAGAATCCCCATACCCAATTGGAAGCCGAGGCCAAAGCCATACATTTGGATTTCACCCTCAATGGGAATGATTCCGCAGTGATAACCCAGGCAACAGGCGCCCAAGTCGTGGCATAACAGAAAAT…	ttttcttttttttttcctgttttagagaaaaaggttatatatgtaataatactctgatatatgtacacaaataataggtttaggtaaggaatttatataatcgtaaggatatcattgataagggaaatttttttttttttttttcaaacaaatactatgataattaaaatgaagaaaaaacgtcagtcatgaaaaattaagagagatgatggagcgtctcacttcaaacgca
YQR011C	1745-snap_masked-ASC_6-27073	K01182//oligo-1,6-glucosidase [EC:3.2.1.10]+ko01100//Metabolic pathways+ko00052//Galactose metabolism+ko00500//Starch and sucrose metabolism	GO:0071704//organic substance metabolic process;GO:0005975//carbohydrate metabolic process;GO:0008152//metabolic process;GO:0044238//primary metabolic process;GO:0003824//catalytic activity;	YLR081W	83.22	17	ttctattattaattattttatatttaaattagaatttcaatgtattggaaaaagagtggttttaaaaaaggtaggttgtgaaacgagcgacagttattatttttggatataaaaaggttcaaaggaatgacaggtttattttttttatgttattgagtcttaaatgagtgaaagatcttcaatgttatgaaaaaacttgactgatataatcttaatgtaatgtattgttgttgtccattctataaattatacaaggaaaggtaagtgagacgtttttcctccatccaaggacctaatacctgcatctttttatatctttgaccaatgcctatgaagccaaatacttccgtccatattagtttttttttgttccttgaatcctgcaccgaaccatcgagg…	TTAGATAAATATTGACATGAACGAGGAACTAAATAGATAATACATAAAAGAATCATCATGGGATGGCGCCATGTTCTTTCTCGCTGAATCGTCAGATGAATTAGAGATGAGAGAACCATCTGCCGATGATGTCGAACCTTGTGGGGAACCATCACTTTCCTTTCGTAACAGACTCTTCACGTATTCTATGGAGGACTGACCATCAATTTTTGCTGTAAAAGCTTGAGAGGCATCCCACAAGACGACACCACCAAATACGTTGTTAGATGAGATATCTGAAATAGTCTTTTTGAGTAAGGATGAACTAGAGATGTAGCCGCTAGTAGCCGCTTGGGATGAGCCAGGTAGCCCTAAAAACAATTTGATACGTTTGTTCGGTGATGTATTCTTCGCATAATC…	cacgaattcgcaaaatggtagaaacacagtaaatcgaagaaaattaaataattcgttatagatataaagtagtcgattataaaaacgtaaaaacatgaaggcagggtaccttgacgaaataaaagagaggcggtgagatgaggtgaaaaataaagaatattgcaaaaaaaaatattcggactctatgaatcaatctctaataact
YQR012C	359-augustus_masked-8489-AQD_4	K08139//MFS transporter, SP family, sugar:H+ symporter+ko04113//Meiosis - yeast	NA	YLR081W	90.08	11	catactatgtgttgccctacctttttacttttattttctctttttgcactcctgattccgctaataggaagtatgaatacctggggttgtcaatgtggtaacaaaggtgttgcctcacttgtcgcttatgatgattatatacgtttcagtaaaaattttactgcctatgtgttgcaggcggtcaatcaattgcataaaagaccgtgtgatggcttggcatggcgatttcattctttcaagaattccacatgttaaaatagtgaaggagcatgttcggcacacagtggaccgaacgtggggtaagtgcactagggtccggttaaacggatctcgcattgatgaggcaacgctaattatcaacatatagattgttatctatctgcatgaacacgaaatctt…	TTATAGTTCGTACAAACAAGTGCCCAAGGCTGGTCTGGAAACAATAATTGCATCTTTTAGTTCTTCATCGGTGAGATCCGGGTATCTGACATTGTAAAATTTCTCGATTAGCGCCTTTCGTACCTGTTCCACGTTTCCGTTAGCGCCACTAGGAACAAGGTGGACAGTGCAACCGCCCCAACCAGCACCAGTCATGCGGGAGCCGAAAGAACCATTGGCTAGGGCAATGGAGCATATTTTATTGGTTTCTATGCACGAGCATTCATAAAGTTTGTCACAAGAAGCCTGGGAATCATTCATTAGTCGACCAAAATCTGTAAAGAAATCTTCGTCCGTGTGAAACGTGGCACTTGTCATCATCTTTAAGGCCCTAAGGACTCTCAAGGACTCGGAGTAAAC…	ttccttgccgtggaaaaatgtgtacggttaccatggtcacataacctctgtgtgcggagccactctgactcgcatcaaccgggctatggttgcatcggatgctggaatgggttctattggactcaccaacttgtttctttatagagtgtaagaggtatgagtaaacttttaatatttaaaggttgttccaagaaggtgtttagtg
YQR013C	1296-augustus_masked-YCB-8071	K04564//superoxide dismutase, Fe-Mn family [EC:1.15.1.1]+ko04146//Peroxisome+ko04213//Longevity regulating pathway - multiple species	GO:0072593//reactive oxygen species metabolic process;GO:0009987//cellular process;GO:0008152//metabolic process;GO:0044237//cellular metabolic process;GO:0043233//organelle lumen;GO:0005759//mitochondrial matrix;GO:0005739//mitochondrion;GO:0110165//cellular anatomical entity;GO:0031974//membrane-enclosed lumen;GO:0005737//cytoplasm;GO:0043229//intracellular organelle;GO:0043231//intracellular m…	YLR081W	87.34	5	cattatgaaagaattattttttttattatgttaatcttgtgtttacttaactattactattcttgatgataattgaataaggtgcataatgaagagcaattcacaacaccaaattttcaatccaattactgattgtttatatatgtctacaaaacttatcctatctccacattttagcctgcgaaatgtttgttttttgaacaatagctctccagaatgttgtataatttaagaatatgtgcacagttaactttctagcaggagtataatgccatttgctccccatcttgagatgggaagggcttaactaatctcggttcggagtgatccgccccgatactgccttctgccttaatatcgtccaaggcacatggacccctgaacggcgcagatatctcc…	TTATAGCATGGCTTTGTACCATGGTTTCTCATCATGTTGCAAGTCTTCGGCATTATACTCCGCCCCTCTTCTAGATGAAGGTACCCAGCCATCTGACTTCCATGGCAACACACCTTCCTCCCATAACTCTTGAATCTCTTCCAATGACAACCCCTTGGTTTCAGGGACAAAGAAAAACACATAGAAGAACATGGCAACTAAACAGCCCATGAAAACATAACCATAGTAGAAGTTAATAGCAGAGGTAATGAAAGGAGTGAAAAATGCAATCAAGAACCCCCAAACCCAATTAGAGGCTGATGCTAACGCCATACACTTGGACTTGACTCTCAATGGGAAGGATTCAGAAGTAATAACCCAGGCAATAGGAGCCCAGGATGTGGCATAACAGAAAAGATA…	ttttcttttttttttcctgttttagagaaaaaggttatatatgtaataatactctgatatatgtacacaaataataggtttaggtaaggaatttatataatcgtaaggatatcattgataagggaaatttttttttttttttttcaaacaaatactatgataattaaaatgaagaaaaaacgtcagtcatgaaaaattaagagagatgatggagcgtctcacttcaaacgca
YQR014C	1735-snap_masked-BAQ_7-7673	K00045//mannitol 2-dehydrogenase [EC:1.1.1.67]+ko01100//Metabolic pathways+ko00051//Fructose and mannose metabolism	GO:0016491//oxidoreductase activity;GO:0003824//catalytic activity;	YLR081W	88.64	2	cattgtatagtttttttggtttggcttcccagtattaatttagtgactcttcgaggaaggaaagaagagagaagaagaagaagaaatgtatactgcgtatttaaacaagcagtactgcaaggtccggtaggcctcaaaatgtaagtgttctgatcctttggagtaccgacgtaaaaaatgaacccgagatatatattaaaatcaataatttgtaacaaatattatacctagtttggccaagaaaatcaaatttcacactaatggctgtgtcgcgtcattatcgcgttaccaagccacgcgatttctaaaaaaagactgctgggccccgtctcggctttgtttcagaggtaatgtatgtttcctgcatgtatttacttgtatcaaatttcgtttcaccaa…	TTAGCGAAATGTAAATTTTTTTAAAAACCTTTCCGTCATGTATACTGAGCAACCAATGAACCTTATCAATGCTGACAATGCAACCAACCATAGTATTACATTAAAATAAACTGAAGCCTTACTTGTCATCAATGGAATTTCCGCATCCTTTACAGTCTTTGAAGTGTCATCAGTTGATAAGGATTTCATAGCGATATAATCTGCAATCCCACCAGTTTCTAAAACAACGGCAATAATGACGAAATTTGTAATGACCCAGAAGATAATCACGAGAGATCTAACGTTTGCATAATAGCCGGTTTTCTTTTCTTCATACGACGGCTCAGTAGGCCGGGATTCTGATTTTGGATCGAAGTCGTTTAAGACCTTTAGATATTTATCATAATTTGCTTGAATCTC…	gagttggtgttgtgagtttcagttttatcaattatttatgtttttctctcagaagccatttttttttggttttatggtaaaggcaccctttaaaaataatactaaatgtttctttgaaaaataccatacttacaactaattaattattatatgatagtaaacacatatacttatttataacaaaggggtaatcaatctac
YQR015C	641-snap_masked-4866-BCP_8	K23458//repressible acid phosphatase [EC:3.1.3.2]+ko00740//Riboflavin metabolism+ko01100//Metabolic pathways+ko04111//Cell cycle - yeast+ko00730//Thiamine metabolism;K01078//acid phosphatase [EC:3.1.3.2]+ko00740//Riboflavin metabolism+ko01100//Metabolic pathways+ko00730//Thiamine metabolism	GO:0003824//catalytic activity;GO:0016791//phosphatase activity;GO:0016787//hydrolase activity;GO:0016788//hydrolase activity, acting on ester bonds;GO:0003993//acid phosphatase activity;GO:0042578//phosphoric ester hydrolase activity;	YLR286C	81.34	11	cattatgaaagaattattttttttattatgttaatcttgtgtttacttaactattactattcttgatgataattgaataaggtgcataatgaagagcaattcacaacaccaaattttcaatccaattactgattgtttatatatgtctacaaaacttatcctatctccacattttagcctgcgaaatgtttgttttttgaacaatagctctccagaatgttgtataatttaagaatatgtgcacagttaactttctagcaggagtataatgccatttgctccccatcttgagatgggaagggcttaactaatctcggttcggagtgatccgccccgatactgccttctgccttaatatcgtccaaggcacatggacccctgaacggcgcagatatctcc…	TCACAACATGGCTTTATACCATGGTTTTTCGTCATGTTGCAAATCTTCAAGGTTATAATCAGTACCTCTTCTTGATGCAGGCAGCCAACCTTCAGATTTCCATGGCAAAACTCCTTCTTCCCATAATTCTTGGATCTCTTCCAATGATAATCCCTTAGTCTCAGGAACAAAGAAGAACACATAAAAGAACATAGCAACTAAACATCCCATGAAAACATAACCGTAGTAGAAATTAATAGCTGAGGTAATGAATGGGGTGAAAAAAGCAATTAAGAAACCCCACACCCAATTAGAAGCTGATGCTAAAGCCATACACTTGGATTTGACCCTCAATGGGAAGGATTCGGCGGTAATAACCCAAGCAATAGGTGCCCAAGTAGTGGCATAACAGAAAAGATA…	ttttcttttttttttcctgttttagagaaaaaggttatatatgtaataatactctgatatatgtacacaaataataggtttaggtaaggaatttatataatcgtaaggatatcattgataagggaaatttttttttttttttttcaaacaaatactatgataattaaaatgaagaaaaaacgtcagtcatgaaaaattaagagagatgatggagcgtctcacttcaaacgca
YQR016C	1109-augustus_masked-CEI_2-8657	K08139//MFS transporter, SP family, sugar:H+ symporter+ko04113//Meiosis - yeast	NA	YML125C	96.51	343	catttctatatgtggttctttggtttttatttgggtctatatgtaacttcctctgttttctcttctgagtcacgaaatcaacagtaatattatggaagatagttaaatagactggggccatcccaagggagagtcctcgaattcccaattgaaactaaattgaagttctgtaaatttcaatatcgatgctatcatactcaaataggaaatatataaacaaatagtataggggtttatactagggttttaaaccccaaaaaactaaccctactatcttcttttcagaccctaaattgaaggaaataaacgggaataataatcaatagcgatctcccgaagagaaaagtgagaaaatagtataattgtgtctattgtgtttataatcggcattagaaacgt…	TTAGCCCTTTTTGTGGAAAACATTTGGTAAGTCTAATTTAGAGACTTCCCATGAGCCGCTACCTTCAACTTTATTTCTGTAACTCACTATTATACGCAAGTATTTCATGAACAAAAAGGCCATGGAACCAACCACCCTAAAGGCAGCTAAAGCGGCCACAGACCATAAAATGAATATCAAATAACCATTGTCAGTATCTTGTGGTGTAAAGACTTGAATTATAGACATGATCAGTATTAGATTTGATAGCATCCAAATCATCACAATTCTGGTTCTTATATCTCTATAATAATCATTCTTGGATTGTTTTTCATTGCCGCTTGATTCTTCAAATTCTGGTTCTTTCAAACGACTTTTTATTTCCAAAAACTTCTTATCAACTTCCTGAGGCCAATCTGT…	gaaagtaaaggtctatgagtaaaaagatagattatgttatgctacattatatttggtattgaaacatgtatattatatataaaaagtctaagagagaaatgtcaaaatatcctagaaggtaatggttgtcataacctgtacattctaaaacagaatgagaaaaaagagggaatgacgagaaattagctgaaaaatactggca
YQR017C	201-augustus_masked-2861-CPI_4	K00008//L-iditol 2-dehydrogenase [EC:1.1.1.14]+ko01100//Metabolic pathways+ko00040//Pentose and glucuronate interconversions+ko00051//Fructose and mannose metabolism;K05351//D-xylulose reductase [EC:1.1.1.9]+ko01100//Metabolic pathways+ko00040//Pentose and glucuronate interconversions	NA	YNL192W	89.58	3	ttattttatgttgatatccagcttccgttcgtcaactattctctcgagctcagttttgggttttggcatgtaaacaatgccttcgcttgtattacgcaaaaaaaaaaaaaataaataaaaaaaaaaaaaaaaaaataaggtataaatcgttggttcttttatgcacaattatttaactatagttatctatttacgtaaaggcttctatttttccttatctacaagaaattgcatgaagtttaattttttttgtcacctttgatcttcctgaatgtgttggtaatgaaattttctagtctcttcaaagtgttgtcgtcatccttttttgcgtgtttttcctcttcttgtttttgtttcttcagtatctcttcattaatggctgtacccgcggctgtgccc…	CTATTTTCTAATTTGCATTTCCACGCCTGCATTACTAAACCCACATTTCTCATAGAATTTGACATTTTTCTCATCGCAATCTAAAATGATCTTATAACAACCGTAGCTAAAACCGATAGTCACCAATTGATCAATCAAGAGCTTGCCCAAACCTTGGCCCTGATACTTCGAGTTTACTGCGATATCTTCGATGTGGCCACATAGCCCTAATTCATGAATTATCTTTCTTTCGACGATGATATTCCCCGTAGCGGCAATTGTCTCTGTGCGTTTGTCCACAATCACCATGGGGTTGTACTGCATGATTTTTTTATTGTCGTTATCATCCCATATCGTGGCTTCATTCCAGTATTTTATGAGTTTACTGAAGGATTCCGGAGTAATTGTACCTACGGTGGT…	tttgcgaggctacgatattttcttaaacgtcgttcttgatgatgcaatggagataaatggtgaagaccctgccaataaccaccagctaggcttgcagaccgtcattaggggcaactccataatatccctagaggctctagatgccatataaaattatatatatatatatatatgtcgacctctatgtactatacagcaata
YQR018C	1430-augustus_masked-CPQ_4-15272	K07034//uncharacterized protein	GO:0016020//membrane;GO:0110165//cellular anatomical entity;GO:0031224//intrinsic component of membrane;GO:0016021//integral component of membrane;	YAL062W	92.91	9	cattatgctattgaagtttattacggatttctcggaggaaggacagagcaataaatcaatgtatgtaagataattatacttttctttctaaacaaaaaagtggctgtatatataacttcgaagttcattaagagtcatttcatcattcatcgataattcaagctaaaaaaaaaagaaaaaaaaaaagaaaagcgccgaaaaaaattcaaatggcaaatattttcacaacacccatacactacaccaaaaatattcctacatcactaatgccattagcattccataaactactaaccaacaactagaacagaacttgatctattgtgctcatgggtcggagaagctcgccttatccgcatcgtttcctgggttaatagaaaggttttttgaattcttaaa…	TTAATGTTCCTCTTCCTTTTTGACTTCCTCTCTCAAGACATCAGGCTTCAAAGTTGGGAACAATAAAACTTCTCTAATGGTATTGGAATCGGTTAAGAACATGGCCAATCTATCAATACCGCAACCCCAACCACCGGTTGGTGGTAAACCGTATTCTAAGGCATTGCAGAAGGTTTCATCGACTAATTGAGCTTCGTCATCACCTTGATCCTTCTGTCTAGCTTGTTCTTCGAAACGCGCCCTTTGGTCAAATGGATCATTCAATTCAGTGTATGCATTACAAATTTCTTTTGTAGCAACAAAGACCTCGAAACGCTCACATAGACCAGGTTGGTCTCTTGAGTACTTGGCCAATGGAGACATCATTTGAGGGTGACCGAAAATGAAAGTTGGGTTGAT…	ggcaatttattgagtgcctttccttttgcatcccttatcccttctcccccttacgtaatagtttagatttttttatttttaattaagctcctttagggctaccgaacataaacaaatttaggtaatgagttttcatattcaagctctatcttagaataataatacttacattatacaatatgttctaatatcttttagc
YQR019C	745-augustus_masked-YBR-7232	K08139//MFS transporter, SP family, sugar:H+ symporter+ko04113//Meiosis - yeast	NA	YAL062W	91.61	4	ttctgtagaaaaacgagctattgctttttctttgattaacagaatttacaacactcaagaatttatttcgtaaccttataatatcctctccatagatgcattgtgaaaattgaagctaaaaatttttttcgcttcgcatcatgaaagtaatttttcttcttttaagtgacgggcgatgagtaagaaagaaataactgactcattagacactttttgaagcgggatacagaaaaagaagatatttcccatttcaaaaaggctctactatatccttaccatttaccaaactaaccaaaatttgtagacgtgggtctgcaggcaaaattggaatatttgtgaataacagtgcggtcggtaaacaactgacttcttcccactttgcatttctctttaaagttt…	TTACATTCTTTCTACGGGAGTTAAACCTAACAAGCGCATACCGTTGTATAAAACTTGTCTTGCCGCACCATATAGAGCCAAACGGGCAGTGGCTAATTCTTCAGTTTGACCAGCAACCCATAAGACGTCATAACAAGAAGAAACTTGGTGAGTCAGTTTGAATAAATATGTGACCACGGTTGTTGGTTCGTGGGTCTTGATAGCATTTCTCAGAACATCAGGATATTGGCCCAGTAATCTGATCAATAATTTAGCAGCAGGTTCTTCTAATATCGAAAAATCAGCATTTATCCATTTGTCTTCGGTAATACCAGAAGCGTTCCTTTCAACTGATCTTAACCTTGAGTGAGCATATTGAAGGTATGGACCAGTGTCACCTTCGAATGAAAGCATTCTTTC…	gttctgtttgacccgtatttttctacgttaaaatcgtgattactttacgaatcttgttttcttattttttttcgatctatttaatgaaatgtggacaatggcccctaacaaaaagatggcaaggattgaaataatccgtttatacaatttatatccaattatagaaataaaacacatttgaagaatggcttggtggaaaagttta
YQR020C	1336-augustus_masked-CPQ_4-14811	K00008//L-iditol 2-dehydrogenase [EC:1.1.1.14]+ko01100//Metabolic pathways+ko00040//Pentose and glucuronate interconversions+ko00051//Fructose and mannose metabolism;K05351//D-xylulose reductase [EC:1.1.1.9]+ko01100//Metabolic pathways+ko00040//Pentose and glucuronate interconversions	NA	YBL076C	91.72	1	attgacccactttcaggtaggtcattcaaagctttttgattgacggtagatcaaagttgtgttctacgtatttacgtcttttttgtcgtatttattgatgaccttttgccatcgttaagtggagaattcggcctattcctaacctcttccagaactatgaaacaaaaaacataattcaaaattgtagtttgataaagtattatctataaactattaaatcataaatatatatttcataaagcgttaaaaattgaagatcaaatattatttttattccttgaaggaagtctatattatttaattaactgacctacttttttccgaacatcttcttgtaaaatggttgatcatcatgcattagatcatcagcgttgtagtcagtacctctcttgtttggtg…	TTACATTCTATCAACCGGGACTAGTCCCAAAAGCGACATTGCATTGTGTAACACTTGTCTACTTGCTGAATATACGGCGAGTCGCGGTATGGCAATATCTGCAGGTTTTCCGGAAACCCATATTTTTTTATAGCACGAGGAGACCTGATGGCAAACTTTGAATAAATATGTTACAATCGTGGCCGGCTCTTGAGTTTCGAATGCTCGTCTAAGGACATCTGGATACTGCGCTAGCAACCTCACAAGCTCAACTAGTTGTGGTTCATTTAAATTTGAAAAATCTGCGTGTATTAGCATGTCCGTCGTAAAGTCGCTGGAGGTCCTTTCTAAAGATCTAAGTCTGGAATGTGTGTATTGTAAATAGGGCCCTGTGTCACCTTCGAAAGACAACATTCTGTT…	atgttgtccaatataaacttgcatatccttcttctttgtttctatttcaactaacggtaggtgggttattcaagaatcaattaaaggaaaatcggaaaatatcacgttgtacgtaacaataaactttcttctatttacatgtttataaattggttaaacttaatctaaattaatctagcatttgctagcttattcatataa
YQR021C	264-augustus_masked-5482-AQA_4	K08139//MFS transporter, SP family, sugar:H+ symporter+ko04113//Meiosis - yeast	NA	YDR007W	96.41	8	cataatgctataaagtgttcttgtaacgtaataggggtagtagctataaatataaatgagaaatagtgaaaataaatatgtcgttcgtatacaagtaacaggaagaaaaaaaagaagagagagaaaatgcaaacacttataaacacatgcatgtatttaatgcagcaagcatactttccgatgtgactaatacttgagcaatgaaaaaatataaaaaaggaaagtgaggaagcttttaaatatatgtcactatgtacgcataaatttgagaagatacgcagctgcttcttttttttcagcggctaaatatgatgttctttccatactaatttttagctgtcgattagaattaaaaaacgtcacaacataggttaattaaacatagacaacataggaagt…	CTATTTTTTCAAGGCCTTTCTTCTGTTTCTAACACCTTCTGCCAATAGCTCCAATACCTGTTCGGTGGACTCCCAGCCAATACAAGCATCCGTAACAGAACAACCATACTTCAATCCCTCTCTGCCACCTTCTTTGGGAATATCTTGTCTACCTTCATTTATGTTGGACTCAATCATAACACCACAGAGACTATTCTCACCCTCCGTCAGCTGGTCATAAATACATTTGGCAACCTTTGGTTGGTTCTTGAAATCTTTATTACTGTTGCCGTGGGAACAATCGATCATAATTCTTTTCTGGGAATCATCAGTCAAACCGGCCTTTTCTAATTGTTTCTTGGTATTTTGAACACTTTCTTTGTCGAAGTTAGTTCCGTTCTTACCACCTCTCAAGATCAG…	gctatatttgtatatggatgtttatttaatgatacatagaaaactgtcattttctttctcttttcttataagtatttttttttataaaaggcaaaaaaaaaaaagtttgaatgtaataaatatggttcagaaagaaattacaataaatcaaaagttttgagtatcattcaagattatttgcatttttccctcatttacagg
YQR022C	1232-augustus_masked-AHL_3-7961	K01182//oligo-1,6-glucosidase [EC:3.2.1.10]+ko01100//Metabolic pathways+ko00052//Galactose metabolism+ko00500//Starch and sucrose metabolism	NA	YDR035W	89.67	11	cattttttactttttaccttttcttttcggtgactgttgctacttccctatatatatatatatatgtgtgtgtgtgtgtgtgtgtggcctatgtatgtacctttatataactgagttcgaacggctcaaagtcagaagtcattaactgtttatgtgaaagtgaaataaaaagaaatactctttttaagaaaggcatcatggtcatcactttttccatattaaccaacgataaaactgtccctttaatatcaatactgcttatcgataagataagtaatataccctttaaaatctcattggctccctctccgcattttttcctttcttcaaagagctgggccaatcaagcaaactgaacgggaagaaaaagaaaagttggtataatatttttagttttta…	CTAAAAAACGTCTCCTTGGTCAAGCATTGCATCAGCTACCATGACGAAGCTGGCAATGTTGGCCCCCTTGACCAATGATGGCAAGGTGTTAATATTTTTCTCCGTAGAGTACTCTTGTGCGGCGTGTATACAGTCGTTGAAACAGTTAATCATTATCTTCTTTAGTTCTTGATCGACTCGCTCGGCGGTCCAAGTGACCTTTTGGGAGTTTTGAGCCATTTCCAGGCCAGATACTGCTACGCTGCCCAGGTTAGCTGCTTTTGGTGGCCCGAACCAGACTGCATCCTTGGCATTGGTTGCAGTGGTACGCGCTGTTTCGAAAACAGAAATGGCCTCGGGTGTGGAGCCCATGTTAGCACCTTCGGCCACGAACTTCACGCCGGATGCTACTAAGGCCTT…	cccccttcaaattgcctaggttaatcatctaattaccgacatgtaatctcctcaccccgcacggccactactaagaaacttccgcggaagggatttcagtttcttccgtaatgctgaaccctatttgcatagtaaattaaaagtagattacactactacatacacagatagttacgaacaaaaagaaaatagcgcttacgg
YQR023C	218-augustus_masked-339-ALB_3	K23458//repressible acid phosphatase [EC:3.1.3.2]+ko00740//Riboflavin metabolism+ko01100//Metabolic pathways+ko04111//Cell cycle - yeast+ko00730//Thiamine metabolism;K01078//acid phosphatase [EC:3.1.3.2]+ko00740//Riboflavin metabolism+ko01100//Metabolic pathways+ko00730//Thiamine metabolism	NA	YDR037W	88.89	350	catactccaagctgcctttgtgtgcttaatcacgtatactcacgtgctcaatagtcaccaatgccctccctcttggccctctccttttcttttttcgaccgaattcttaatcggcaaaaaaagaaaagctccggatcaagattgtacgtaaggtgacaagctatttttcaataaagaatatcttccactactgccatctggcgtcataactgcaaagtacacatatattacgatgctgttctattaaatgcttcctatattatatatatagtaatgtcgttaaccgttgatttttactgattggtctctgccgtgcgggtgagcggcgcgtccagacgggcgggtgcacgtttctttttctgaccatttccctgtcagctcttttagatcggggctgcc…	CTATTTTTTGGCATTTCTGACGAAGTTTGCGATTTTATTAGTATCTTTTACACCATTTGTCTCTACACCCCCACTTACATCAACACCAATAACGCCATTTAGTCGAAGGGCGTCGCCAACGTTATCTGGAGTGAGTCCACCAGCCAACATGAACTGTAAGCTTTCGGGGCTCTCTTGCCTTCTAACCCAGTCGGAAATCGAGTTCCAATCCAAAAGTTCACCTGTCCCGCCTGCTTCTGAATCGAACAAGGGAATAAACAGATGAGGTTTTTGTGAGGCTGCACTGAGTAATGTGTCGCAGTCTTTCGGAAACACAAGTCTTTTAATAACCGGCAAACCAAGGAATTCTTGGTATTCTTGCCACGACTCATCACCATGCAATTGGACGATATCAATGCC…	cattgcggtgaaatggtaaaagtcaaccccctgcgatgtatattttcctgtacaatcaatcaaaaagccaaatgatttagcattatctttacatcttgttattttacagattttatgtttagatcttttatgcttgcttttcaaaaggcctgcaggcaagtgcacaaacaatacttaaataaatactactcagtaataac
YQR024C	735-augustus_masked-AIE_1-5050	K01647//citrate synthase [EC:2.3.3.1]+ko00020//Citrate cycle (TCA cycle)+ko01100//Metabolic pathways+ko01230//Biosynthesis of amino acids+ko01110//Biosynthesis of secondary metabolites+ko01210//2-Oxocarboxylic acid metabolism+ko01200//Carbon metabolism+ko00630//Glyoxylate and dicarboxylate metabolism	GO:0044281//small molecule metabolic process;GO:0019752//carboxylic acid metabolic process;GO:0006099//tricarboxylic acid cycle;GO:0008152//metabolic process;GO:0044237//cellular metabolic process;GO:0006082//organic acid metabolic process;GO:0071704//organic substance metabolic process;GO:0006091//generation of precursor metabolites and energy;GO:0005975//carbohydrate metabolic process;GO:001598…	YDR341C	90.68	17	cattttttactttttaccttttcttttcggtgactgttgctacttccctatatatatatatatatgtgtgtgtgtgtgtgtgtgtggcctatgtatgtacctttatataactgagttcgaacggctcaaagtcagaagtcattaactgtttatgtgaaagtgaaataaaaagaaatactctttttaagaaaggcatcatggtcatcactttttccatattaaccaacgataaaactgtccctttaatatcaatactgcttatcgataagataagtaatataccctttaaaatctcattggctccctctccgcattttttcctttcttcaaagagctgggccaatcaagcaaactgaacgggaagaaaaagaaaagttggtataatatttttagttttta…	CTAAAAAACGTCTCCCTGGTCCAGCATTGCGTCAGCTACCATGACGAAGCTGGCAATGTTGGCCCCCTTGACCAATGATGGCAAGGTGTTAATATTTTTCTCCGTAGAGTACTCTTGTGCGGCGTGTATACAGTCGTTGAAGCAGTTGATCATTATCTTCTTTAGTTCTTGATCGACTCGCTCAGCGGTCCAAGTTACTTTTTGGGAGTTCTGAGCCATTTCTAGGCCGGATACTGCTACGCCGCCCAGGTTAGCTGCTTTTGGTGGCCCGAACCATACTGCATCTTTGGCATTGGTTGCAGTGCTGCGCGCTGTTTCGAAAACAGAAATAGCCTCGGGTGTAGAGCCCATGTTAGCACCTTCCGCCACGAACTTCACGCCGGATGCTACTAAGGCCTT…	cccccttcaaattgcctaggttaatcatctaattaccgacatgtaatctcctcaccccgcacggccactactaagaaacttccgcggaagggatttcagtttcttccgtaatgctgaaccctatttgcatagtaaattaaaagtagattacactactacatacacagatagttacgaacaaaaagaaaatagcgcttacgg
YQR025C	388-augustus_masked-9889-CPR_4	K00045//mannitol 2-dehydrogenase [EC:1.1.1.67]+ko01100//Metabolic pathways+ko00051//Fructose and mannose metabolism	GO:0006066//alcohol metabolic process;GO:0044281//small molecule metabolic process;GO:1901615//organic hydroxy compound metabolic process;GO:0044237//cellular metabolic process;GO:0019751//polyol metabolic process;GO:0009987//cellular process;GO:0071704//organic substance metabolic process;GO:0044262//cellular carbohydrate metabolic process;GO:0008152//metabolic process;GO:0019594//mannitol metab…	YFL022C	92.66	3	ctttacgttagggggtgagagagggaggggggtgcctttaatgtatatatacgtaagatatatatatatatgtatatatatggaaatgtattcacaactttacatgtgcattaaccacaagtactgcgtacgttcaagattacagcaatgcgttttattaatttttcaagcatttttcacgtagagaggaacaaagtttactgaaaagaaaagaggtagagaaaaacagaaaaattttttttttctgtttttcctgcctcttttctttgtttgattcaatatggtcgaccgggtaaacccctgataaaacgataccaaagccgggtcacctaacttatggccaaatgcgaccggtcccgctttccgattttagccggcgaagacgtacttggcgccata…	TTATTCGTACAAGTCTTCGTCCAATCTAGCAGCAGGGTTGGTCTCGATAAAGTCCAATGAGACTTTATGGCCTAACAGTTCTCTGATATTTTGGACCTTATATTTGATCATAGTGGGTCTTTCCAAGGATAAACCCCAACCAAGGACTCTAAGATCCTTTGGTAAGCCCATGGACTCGAGCATTTCTGGTCTAAACATACCAGAGTTACCGATTTCAACCCATTTCTGCAAACCTTCGTGCCAAGAGAAGATTTCCATCGATGGCTCGGTGTAAGGATTGTAGGTAGGCTTGAATCTCAAACCGGTGACACCCATTCTTTCGAAAAACTCCTCCATGAACTTAATCAGGTCACCCAGAGTGATGTTATAATCGGCAAGAACACCTTCCACCTGGTGGAA…	gcctattgataagttcgggaacccggtcaagacaagtcgtttccgctctcaacggctccatatggacagtaaaccataacccatatggagacagaaagtaaatcagaatctatattaacatatacgtatatatttgttttgtgtacaataactactacaaaattggggacagacgatataaaactagaggaactgctgagc
YQR026C	759-augustus_masked-CPN_4-15699	K01760//cysteine-S-conjugate beta-lyase [EC:4.4.1.13]+ko01100//Metabolic pathways+ko01230//Biosynthesis of amino acids+ko00450//Selenocompound metabolism+ko01110//Biosynthesis of secondary metabolites+ko00270//Cysteine and methionine metabolism;K01758//cystathionine gamma-lyase [EC:4.4.1.1]+ko01100//Metabolic pathways+ko01230//Biosynthesis of amino acids+ko00450//Selenocompound metabolism+ko01110…	GO:1901605//alpha-amino acid metabolic process;GO:0006082//organic acid metabolic process;GO:1901564//organonitrogen compound metabolic process;GO:0019752//carboxylic acid metabolic process;GO:0006807//nitrogen compound metabolic process;GO:0000096//sulfur amino acid metabolic process;GO:0044237//cellular metabolic process;GO:0009092//homoserine metabolic process;GO:0009987//cellular process;GO:0…	YGL026C	92.33	2	tggtctgtcggtgtgctatgtccctttttggagcaatcgatgtttacagtccataaaaagtgtaagaatctcgatgattcttatatgacaaatagtaaaattagtcattcttccacggtcaagaagtgaaaaaaaataaaaaataaaaagaaaagcctttcgggtaataaggtataaagaatagaagattatacagataattactatcttggatacatagatgcaccagtcacaagaaatccatgttcagaccacctaattccagattgttcaggtctagagaatccagttctttccccccgttattcatgttattcatgcccatattcatattgtactgtggttgaggctgctgctgctgctgttgctgttgctgctgctgctggaaatcgttattca…	TTAAGCAGATGGGTCTTCTTCGAATCTCAAATCCCAACCAATCTTTGGGCCTAATTTCGGCAAGACTTCAGCAACACTTTGGACATCTTTATCCCCTCTACCAGAAATATTGATGACCAAATGTTGATCAGGTTTCATCGTCTTGGCCAATTCACAAGCACCGTAAACAGCATGAGAGGATTCTAAAGCAGGAATAATACCTTCTAATTGGGACAGTAATTTGAAACCGAGCAAAGCCTGAGCGTCAGTAGCTGCAATGAATTGAGCACGCCCAGTGGATTTCCAATATGCCAATTCTGGACCAACGCCTGGGTAATCTAACCCAGCAGAAACAGAATGAGTATCATGGACTTGACCATCACTGTCTTGCAAGACATAAGTCTTGACACCATGGAAGAC…	tcacgcatacaataattgaacttttaaattacgcgaaaatgtggctgttctgaccgaaatgatctaaaattggtcacgatactaatcttgagcaaattgagaggtaaaagagctgaatatgctaatgtatcccgatcgtatattatattcgtctatgtagttaaaaagctaaataaaagcgttccttatcagatattactca
YQR027C	714-augustus_masked-CFC_2-43056	K08139//MFS transporter, SP family, sugar:H+ symporter+ko04113//Meiosis - yeast	NA	YGL245W	92.48	1	tatttccttggttttttgaagcttttggctaaaggttgtaggaagtcgagtaacatcactctagtttaaagcgcaaaatgatatttttcatgcttaagagtcatcattgtttcgagatttcttgcgtgctgcggaaacaaaaaaaaaaaaaatttttcgtcatcatggatagattacccgccatcgtataaaaggttaaacataaaaagtagctaaatagaacactatagaagaataatcaatcaacctcttccactgttggacctgtatcttctccacctcccgtagcacccgagttgggcatggatccggggaatccaccggattcccccgctccaggacctgcgccggcaccagcaccgtaaaatttcgtcattattggattggcaatgccttcca…	TCATAATTTGAACACCTTTAATTTGAAAATGGTGTCATTAATAGATTGTTCTTCGTCACCAATTGGGTCCGTCTTTGAACCATCATATTTGGCGATATCGGATCTACAGGTCTTGCTTAACATATCGAAATGTTCCTTGACAATGGCCTCAAAATCGATAGTATCTTTAACTAGTTCGTACTCCACTAAAACGTCATCGGTGGCTTCCAAACCACACTTCTTTCTCAACTTTTGAATTCTGTTGACCAGTTCTCTTGCGAGACCTTCACTCTTTAATTCGGAGTAAATATTTGTATCCATGATGATTAAGACATCTTGGTCGGTTCTGGCTTCTTGCCCGGATTGAACCGCTGATTCTGGTAAACCTCTGATAGCGTTCAAATCACCTTTAACCAACTC…	tataccaaatatttttgccgccgccgaaaataaccggcctccgggtgatgatatatcatgtgctatgatttcacgggtattatacaacattatcggtggagacagttagcattacatgactctaacttaaacgtaaacttacacatatacatctatatcacttcgagtagagaaaaatttgtacgtatttatatgagttgttt
YQR028C	754-augustus_masked-AHM_1-7103	K17647//versiconal hemiacetal acetate reductase [EC:1.1.1.353]+ko00254//Aflatoxin biosynthesis+ko01110//Biosynthesis of secondary metabolites;K15303//aflatoxin B1 aldehyde reductase	GO:0047834//D-threo-aldose 1-dehydrogenase activity;GO:0016491//oxidoreductase activity;GO:0003824//catalytic activity;GO:0016614//oxidoreductase activity, acting on CH-OH group of donors;GO:0016616//oxidoreductase activity, acting on the CH-OH group of donors, NAD or NADP as acceptor;	YHR091C	80.24	17	catcttgatcccttctatgctttccttaacctttgaaaatagtttcgtcattcttatggaagttatcttccatttttttcactttatcttgcttttaacgaagaagaaaaaaagagtaagcattcgggtaaattgaaaaatttacttcgagaatattaggaacagatgaggtctggtaatgttactaatacttctgtaatatggtgaaagaatagcgaaatattagaccaacatagtgtatcccaatgggtgttagtgcaaatttgttcgtaaagcaaagagggtcgacaacagctctgaagcagccaaaggaaataggattctattcaagaactaaggatgaagaatatttaattagcgatgatacgaatttgaattactactatcttccagacgctg…	TCACTTCTTGGCTCCGTATCTATTGACAGATTTACCATCAGGAATAGTGAAAAACACGTATGGTTTCCCTGCTTCAGCTAAAGAATCCAATCTGAAATATCCCTTTCTTTCAAATTGGATGATATCACCGACTTTCATGTCTTTCACGTTTAAGTCAGCAATCGCCTCTGTGTGAAATTCTGTTTGAGGAGTCAAGAAATCTTCGAAGCTTTCATCTTCCTCTAATTTATCTTTGTTAATCAAATGGTCGAAGTCAACCAAATCAACTGGGACGACATCTTTGGTGTCAGCTAACCAGGTCAACTTGTGTTTCGTCTTTCTGAAATCACCCGCCAAGTGCAATTTAGCTACCATAGAACCATCAACGTTTTTCTTGGTGATGATGATGTTACCCCAGTC…	cgtagtgtattcattacatatatgtataaatacaataaagagttggtcatggaaaacttgttatagaaaatattcacttaccaaacgaaagacttggtcaggacacaagcgacggaacttagtacattcctatcgtcgaatactgtacatacagatggatatcttgaaactgacattttcaaatagtaggtaatgggc
YQR029C	956-augustus_masked-AID_2-6449	K24752//WD repeat-containing protein 70	GO:0071702//organic substance transport;GO:0006810//transport;GO:0055085//transmembrane transport;GO:0051234//establishment of localization;GO:0033036//macromolecule localization;GO:0015031//protein transport;GO:0042886//amide transport;GO:0008104//protein localization;GO:0045184//establishment of protein localization;GO:0051179//localization;GO:0071705//nitrogen compound transport;GO:0009987//ce…	YOL097C	93.06	1	ttatgaatcccataagacttcgctgtacctgtttccctttaattgttttgtatgccttttagcatactttaccatccctctttttgaacaatggaaatgaaaaaaataaaaatatctgcttctaaaacttgtattatgtaaaagggtgataatacattatgaaaggtaagtaaaaaactattctatatacgtctgaaaacgctcttacaacctcttagtgaagaatatgctctataaaatccaaaatttttacgtaactgattgtatcgctgcacattataaccatgtgtcaccttaacgtcacatacagatcgtttcaaatccttattgtagtaagtccagaataaattattagacattatgtttcttgagtatggtgatgatttactgaccagtctc…	TCACTTCTTTTCTTGCTTAGTCTTTAGCTTAGGAGCGACGAGTCTTTCTTTTTCGCCCCAAACCAACTTATGTGGAACCATGAATTTATCCAAGGTTTCTTCGTCTACTTGAGCTCTACGTTCTTGGAACGCCTTGACGAATTCTTGCAGGGTCTCGATACATAGTTTCTTCATTTCACCGGATAGCAATTCACCGGCCTTATATTTGTCATAACATTCCGTCAAGAAAGCATCGTCATCCTTGAAGAATGACAAGTATTGGTATGCAACATCGACATCGGGATTACCACCCAACTCTCTATGGAGATCGGCGGATACTTGACCACCGCTGAATGCGTACTTGTTTATTTTCTTTTGAATTTGCTTAGGTGTATCGGTCATGAAAATGGCAGTGGTGTC…	atttttcaacgttttgatcttttttctctcttttccattataagcggaaaagagatactgtattgaataaattactggcgtcttgaaaaggatacatcatttaataaacgcaggaccatgccattgctttttgaactcatgctgtacgtgaaaaagtgtatatatatatatttatataagaagatatttacagtcagatacctacttttcgtttgatt
YQR030C	1229-augustus_masked-CPM_4-14363	K06035//cyanamide hydratase [EC:4.2.1.69]+ko00791//Atrazine degradation	GO:0009987//cellular process;GO:0070887//cellular response to chemical stimulus;GO:1901564//organonitrogen compound metabolic process;GO:0050896//response to stimulus;GO:0071704//organic substance metabolic process;GO:0006807//nitrogen compound metabolic process;GO:0044237//cellular metabolic process;GO:0009410//response to xenobiotic stimulus;GO:0006805//xenobiotic metabolic process;GO:0008152//…	YBR036C	90.29	7	cattaatatatgttatcctgagtatgctattagcaattatggacaagctgggtgtcctacattatatctactttcttgtgtgggctgctttttaggagtgttcgggcgtgaatgtgtccatgtgctactgcttttttatttatgttttcttcttcacacatgggttactggcagaaaataaagaagagagaggatcaatatatatatatatatgctaaaagattataatatgaaacttatttaaaatcaggcagttaggaactcaacatatttctatcattcacttgttagtgcatgagaagaagtaattgcaatatcacctagaattccttcgtaaaatctttatattaacgatgtccgcatcactggcatttcttcgaagcttagctctattagaaa…	CTAAAGTTTTTTACCCAAAACAGAGGTAGCTATCTTTACACCAGTGCCAATATGTCTTTTTGGGTCTGACTGAAAGTCTTCTAGAGTTACGGGTTTTGTATATTGTAATAAATTATCTAACTCTGCTTTCATTTTTTTTCTTAACTCTTCATCCCTTGTAATAATGAGAGCATTCGATTCCAAATCTAACGAATACGCCCTTCTCGTATAATTGGAAGATCCTATAACGGTGATAAAGGGTTTCCAGTTATCGGAATCACTTTTATCACGAGTAGAAAGCCAAATACCTTTTGCATGATATGACCAGCCATTAGGCTTATTTACTACGCCTCTTTGCCATTCTCTTAATGTGATAGCATGATCTTGGTTGTATTTAGAAACGTCTTGTAAAAATTTTTT…	gtcatactttgtcaagttcagtatgtttacgtaggacggaaaccacggttgccaaaaggaaaactataacaaggtcagctcattctctaccttaatggctttgcgatgtttgcaaatttaaggagttttagataatgcatttattattactattttttcttttatttttccatatttacaggcgacatactatgatagaatagaat
YQR031C	1076-augustus_masked-AHL_3-7997	K07513//acetyl-CoA acyltransferase 1 [EC:2.3.1.16]+ko04146//Peroxisome+ko00280//Valine, leucine and isoleucine degradation+ko01100//Metabolic pathways+ko00592//alpha-Linolenic acid metabolism+ko01110//Biosynthesis of secondary metabolites+ko01212//Fatty acid metabolism+ko01040//Biosynthesis of unsaturated fatty acids+ko00071//Fatty acid degradation	GO:0019395//fatty acid oxidation;GO:0006629//lipid metabolic process;GO:0072329//monocarboxylic acid catabolic process;GO:0042178//xenobiotic catabolic process;GO:0009987//cellular process;GO:0009056//catabolic process;GO:1901360//organic cyclic compound metabolic process;GO:0016042//lipid catabolic process;GO:0044238//primary metabolic process;GO:0044255//cellular lipid metabolic process;GO:0006…	YBR039W	89.39	9	tattcgataaatactattggggctacttttgtcctgtcactgcggatttgcaaacactcatgcgaatattttactcaattgagagatttgctgtctccccccacttcgatggtccccacccctaaagtaaaggaaagaagaattagcactgttttagttccaggtacttctttctttctttaccggtattgtgtggctcatcaaaacttcgtctcgggaaaatgaaaaatgtaaacaagaatttccgtttcaaagagttgcctaaggcccactaataatgtacttattatttacaattcggagaacgctgctgatagaaatcaatcaagaagtcccttagtctttgtgtgtttacgccatattgcttagtttcgtagtgcgttacagttctatcgtgtg…	TTAAAGAATGGATTCATTCCAAATGTTAACAATTTGTGAAAGCCTGCGTTTTTCGTTTTCTTTAAACTTTATTACCTTTCCAAACTCTCCTTCTTTGAATAATGTGCAATAATTAAACAAAAAACACTCTCCTGACTTAATCCATCCTGATATACTAGTATTTGGAATTATGATTCCTTCAAGTTTGACCGGTGACTCATAATATTCACGTAGGGCGTTTACGTTTTGGAATATATCCGCTAGTCTCTGACTATGCTCATAATCATATTCCCACGAAGCCTTTTTACAAACGTTAAGTCCTCCATTTAGCCATAGTAAGGACCCATCTCTATCTGTATGAGATAACTGCACGGAACAAATCTGGTAAAACTCACCAGTGCTTTCTTTTGAGACGACATT…	tgcaatcaatttggatttttgctggcgttgcatcatggctatgttatccaatgcatgccaagagtgatttacttaaagagtaacttcgttacaaaacattacgttatacttcagtgcgataatttttcagatatcaaaaattatactacattatacaacaaaagcgtgtaggtttacctattgcttataagactagaacaactcttgg
YQR032C	1079-augustus_masked-AHL_3-7997	K01784//UDP-glucose 4-epimerase [EC:5.1.3.2]+ko01250//Biosynthesis of nucleotide sugars+ko00520//Amino sugar and nucleotide sugar metabolism+ko01100//Metabolic pathways+ko00052//Galactose metabolism;K01785//aldose 1-epimerase [EC:5.1.3.3]+ko00010//Glycolysis / Gluconeogenesis+ko01100//Metabolic pathways+ko00052//Galactose metabolism+ko01110//Biosynthesis of secondary metabolites	GO:0016052//carbohydrate catabolic process;GO:0019388//galactose catabolic process;GO:1901575//organic substance catabolic process;GO:0008152//metabolic process;GO:0044238//primary metabolic process;GO:0019320//hexose catabolic process;GO:0044281//small molecule metabolic process;GO:0071704//organic substance metabolic process;GO:0005975//carbohydrate metabolic process;GO:0044282//small molecule …	YBR042C	89.09	21	tcagcttattgacctcgctagcaatctcaataccagtggacctgatatatcctttttttttgttggctagtgttcattaatgatctttcgcgtttatatttctttttctgatgagtttttcgcctcttgagatgttgttgaacattatttaataatacttttagcacaataacgatttaccataaactaaagtaaactatgtatgtgccaccctatgaaaagtctacaatgaaaatatttacgcttccgtcttattaaccgatatgattaatcaattttgtcgtacaatttttgtaaatcgtagttctctctccagtaatcaccgtgctttttcagtattataagtacactgctagcacccaagacgataaaggccagcattgtgaaagcccacccagt…	TTAAATTTTAAAAAAAAAACAATAGAGTTTATAAACCAACCAAATTATTGTTAAAGCTGGTAGTATTAGCACCTCGGTTAATTCGATACGATTGATTTTGAAGCTATCGGTAACCGAATGGTTTGTTTCTAGATCACTTACAAATGATCCTGTGGAATAATATCTTTCCATTAAAGCATCCTTCTCACTCCAAATTTTGTACAGCCATTCCGAAAATTCATGTTCGTCTTCTAAGGGGATATCTTTGACATCAAATGCTCTGATATGAATGTCGACTAACTTCGGGTATCTTCCTTCTAAAAATATGCTCTTCAACCTGTATATCAGCTCCCCATATTCTTCTTGCTTCACACCGGAGTAGCCAATCGTAATATCATAAAGATTTTCAATACTTGGCTT…	caagcgctatgaagtcttgaccgctgctgattgggaagccatcgatgcacaaacaattaaattatgatttgatgttcctgaattaggataaagtatttttccttgcacgagagtacgtatgtaaacgtaatattgataaagaatcaaaaaaagttttatatctatctatatatgtacctaataacatatggaaaggattatttaaat
YQR033C	1112-augustus_masked-BAH_6-7313	K06215//pyridoxal 5'-phosphate synthase pdxS subunit [EC:4.3.3.6]+ko00750//Vitamin B6 metabolism+ko01240//Biosynthesis of cofactors+ko01100//Metabolic pathways	GO:0044271//cellular nitrogen compound biosynthetic process;GO:0044249//cellular biosynthetic process;GO:0009110//vitamin biosynthetic process;GO:1901617//organic hydroxy compound biosynthetic process;GO:1901362//organic cyclic compound biosynthetic process;GO:0042819//vitamin B6 biosynthetic process;GO:0046483//heterocycle metabolic process;GO:0006766//vitamin metabolic process;GO:0044237//cellu…	YBR199W	92	17	ttttgtactgtattttattctttctaacaaagatatagataatcgtaaaagaaagttttgtttgaaggtttcctcacctattgcatccaaccaggtaccagttaagagtacattgtatatgaaaatatatatatgagtaatatatatatatatagttttattaataactattagcacatcataatcgtatctggagacacatacatagtgggccaaacggaaacccctgccccttgaagaacttttttttcataattcacttttccagtacgtaacaccacgcggcgcccctttgtggggcctgcccctttttttttttctttcttttttttcggaaacattccgcgagatttcggcacgtcccaaatgatatcgagctaacacgtataaagcgataac…	CTATTTATCCACGACATTGACGTTGTGGGCCTTTAGCTCTTCCTTGACCTTGTTGATGACTTCTGGATCATCGCTGATAGGCTTTGTGTAATCCAGCAGGACAGTGGTCTTATAACCTAGTTCTGCAGCGGAGATGGCGGTGGCTTTAACACAATACTCCAAGGCCACACCGACAATGTAAACCTCGTCCGTGTGATGCTTTTCTAAATACTTATTCATGTCGGTCTTGTGGAAGTTCCAGATGTCATGGAAAGCGGAGTAATACTCACGGTCAGTCAAGAAACCCTTGTCGACGATCTTAATGTGCTTAGTGAGCACCTGGTCCATTATTTGGTCAACCAATTGACTACCCCAGGTGTTTTTCACACAGTGTACGGGCCACAAGATGCCCTCTTGGGT…	tcgcggtgggccggccaaatagtttaagcaatttacccaaaaaagaataaagagaggcgtaaagacgttagttaatattttattattccttctccatatgtcggaattcggtgtacatacatatatatagatattgttatatagatttgtgcatttgcaagccaccctagttcatcaggttgaagaagtattattcagctc
YQR034C	1072-augustus_masked-CPA_4-16548	K01193//beta-fructofuranosidase [EC:3.2.1.26]+ko01100//Metabolic pathways+ko00052//Galactose metabolism+ko00500//Starch and sucrose metabolism+ko01110//Biosynthesis of secondary metabolites	GO:0005975//carbohydrate metabolic process;GO:0071704//organic substance metabolic process;GO:0008152//metabolic process;GO:0044238//primary metabolic process;GO:0016798//hydrolase activity, acting on glycosyl bonds;GO:0003824//catalytic activity;GO:0004553//hydrolase activity, hydrolyzing O-glycosyl compounds;GO:0016787//hydrolase activity;	YBR199W	94.55	1	catatcagttcgtatggttcaccttgttgggtctaaactaaaaattgtgttctgctgtaacggcctattgtatattatacagccgtgcaacaccgtgaaagtatctgcatatcaaatggttcaaaatatttcactacatgcagttagagaacgtcttatagagctcgttccgttgaatggaattctccccttagccgggtaaaagtagctgtaaatatcatcttttacgggttcagatgaattgttcaaaagcaaaaaagtttcaagatttcaaatgaagtctacaaagtggcagaaagagcaataaagcaggcataagggtaggaaaagagaaggagaaaagatacgagaaactccgggttcaagttgagatacttgaaaaataagaatgtcacagaa…	TCAATACATTTCTAACTCTTCCTCAGTCATAGAGTATCTTATCCACGTTGCCTGGCAATTTTGGTTGTTTAGGTCATTCCAAGGAGTAAATTTACCTGGTACACAATTTCCATTACACCTATCTAAATCTTTTGGACAAGTTGGACAGTTTGTGTACGGAATATGGTAATATCCTATATCCCTAAACCAATGGATGCGCGATTTATCAGCAAATAAAGCCAGTGCCAAACTTCTTACGGGGGCATCACCCCACCTTTCATAATAAAATCCTCCCTTCCCTTCAAGATATTGCACATACTGTTCGTAAGGTTCTGACCTCAAGAAGTCTAAATCGACTATTTCAAAATTGGTCCAGAAATGACAAGTAGAGTACCCTTGAGTATAATCATAATTTTTTGG…	accttcaacaatactatctactggctgagaaacatttcattttccatgaatgttcacctgtaacatttttaggttgctacattataaacttttcttaattccataatatatatctatctatgtgcgtcctaaattaaatcataaaaccccagatgtgatgccgttctcgaaagcagcggcacaaattctcaaagctaatgtct
YQR035C	1157-augustus_masked-ABP_6-5400	K00459//nitronate monooxygenase [EC:1.13.12.16]+ko00910//Nitrogen metabolism+ko01100//Metabolic pathways	GO:0004497//monooxygenase activity;GO:0016491//oxidoreductase activity;GO:0016703//oxidoreductase activity, acting on single donors with incorporation of molecular oxygen, incorporation of one atom of oxygen (internal monooxygenases or internal mixed function oxidases);GO:0003824//catalytic activity;GO:0016701//oxidoreductase activity, acting on single donors with incorporation of molecular oxyge…	YCL004W	92.88	39	tctgtacttctgtggactgtcagaaaatatcttggtaaaatatgtatcgacaaacttcttagtacagttaatatagaagtaaggattcgagtgagtagttttgataaagcgcgtttcattatgcatatttttcattttttattttttttgtcaagaaatacacgaataacatcacgaaatttatcgacagaataatggaagaaactatttaaaaagacggtagagactaaaaaaggaaagaaaggacaagtaggaagatcagcgtacgatgaaaagcattttcaaggttagaggatgtgtatcgcatgctgctcaattttgccaaaaaagaaccgtggtgagtaccggcactagtaacaccgcaacagccggtgcagtgaggaaaagtttcaacagtac…	TTACTTGGAGAAATTTAATTCTATGTCAAACCACTCTCTAGAAACAACTTCCGATGGTGACAAGCTGACATCTCCATACACTAGTGGTGAAAAGTATACAAAAAACCACGCAACAGCACAGGAGACACACACCAAGAAGATGGTATAGGGTTTAACGTAGACCTTAGGGTTCCGTTCATATGATGCACCTGAAATATCCTCGTCTTTCTCCAAATCCAATGATTTGCAATCACTGAAAATTACTTCCCATAGTGCTCCTGAGAATAAGCACGCGATTAAATGAGCTGGTAAGTAATGATGCAAAAACTTTTGACGCGCCATTAAAAAGAATGGAAAATAGTGGCAACACCAGGAGATGAAAAAAAACATCAATGGGCCATATAACTTTTCTCTTGTCAT…	ctagtaactagaatgcacagaaggttaccattccccaccttgaattaacattcaagaggttaccggttgatatctaaacaaatataaagaatttttttcatatatacacatctaggtacatactatctaagatcaaaagtactctattttgtcactaaacggaggaaggcgttcagttcgtttgtggttagtgaacagaaaaag
YQR036C	1512-maker-ABP_6-5400	K21618//(R)-2-hydroxyglutarate---pyruvate transhydrogenase [EC:1.1.99.40]+ko01100//Metabolic pathways+ko00620//Pyruvate metabolism	GO:0044249//cellular biosynthetic process;GO:0019752//carboxylic acid metabolic process;GO:0043436//oxoacid metabolic process;GO:1901615//organic hydroxy compound metabolic process;GO:1901617//organic hydroxy compound biosynthetic process;GO:0009987//cellular process;GO:0016053//organic acid biosynthetic process;GO:0006089//lactate metabolic process;GO:0006082//organic acid metabolic process;GO:0…	YCL005W-A	87.73	12	tgatctcttctttcttttacttgctttctttttccaaattgctattattgctcttgaaatgaaaacggaatcaaagaactaaaacaacctatccctattaaatataaaaggatgcagatggggagagagaatgtggattggcgagaaataatgtcggtattcgaagaaggcagaaatactaaagtggctaccaagctaccaaactaccttaatgcagaagttttgacgttgctgtccctgcaacgtgaaaagtccaaaaaggcgcgtttagttgaggcccagccaaatcttttcgcggtgggccggccaaatagtttaagcaatttacccaaaaaagaataaagagaggcgtaaagacgttagttaatattttattattccttctccatatgtcggaat…	TTATTTATGACCAGCATTTTTATCAGCATCATCTTTCCAGGTCCCGCCAAACATATGCTTTACAAAAGCCATTTTGTCATCGCTTGACTGGGAACCCATTTGTCCCACATCCGGTGAAAAGCTTGTTATTGGTAAGACCATCACATCATCAACAATAACCGGGTCTTTCAAAAAGGAAAAGAATTCCCAGGGCATTAAGTTTGATGATTGTAAAGATTCTGATATTTTCTTATAAAATCTTCTTGTTGATTTGGACAGCGCACCGCCATCAAACTCTTCTGCCAATGCGGAAGCGCCATCACTACCTTCTTCGTCGCTCTTGTTTAGGTTCGGGTTGACCAACATGATATCGCTGTTGTGCCGTAGCACGTTGTTCATATATTCGAAAATGATATCAGA…	tgcagtgttacagaagcactgctcaccagttgtctacggaaggacgttgagatagttttaccacgtttgagctaaaagtttctaccacaagagcctttatttgcacatggcagtgaatgcatgattaaggatatgaagaagaaaggaataactaggaataaattttatttagagagggtatgatgaaaggagagcctcg
YQR037C	1357-augustus_masked-CPQ_4-15250	K00863//triose/dihydroxyacetone kinase / FAD-AMP lyase (cyclizing) [EC:2.7.1.28 2.7.1.29 4.6.1.15]+ko00680//Methane metabolism+ko01100//Metabolic pathways+ko00051//Fructose and mannose metabolism+ko01200//Carbon metabolism+ko00561//Glycerolipid metabolism	NA	YDR072C	88.69	1	catgcttagggaaatagttttagtagactgtctttaattccttaacacccctcctcgtactcatgtgatggagaaaggaatttgatcagttccagaggcacaatttaagtactaagacaaacaatgataccaaattaaagagtagattattgccactttttgcgtgtaaatcagaataattcctcttcaaaatttttttagacgagatcattaaggtaatttgcattgtcgatacttcttcattcttccgtatttgaaaaagattctctttcaaagaaaaaaaattgcttccaatcggatttgaaccgatgatctccacattactagtgtggcgccttaccaacttggccatagaagctcgtattttacggtagatgagattatcgcataaaggatatc…	TTAATTAGCATTCCAAGTTCGGGAAATATCATTGATATACCTTAATTCCTTTTCGGTAAACGTGATGAGACGACCTGCATCAGGTTCAGAGTTTGTATGTATGTCATCCGTAGAGTAGGCACAGTACATATAATTAGAACATTCCTTGATTTGCATCCATGGATGAACAGAAACGTCAGGGACGATTAGCCCCTCAACGTTCAATGGAGCATCATATAACCTCTTTAACTCTGAAACGTCCTCATATCTACTCTTAAAATACTCTGGTTCTTTTCCAAAGTCATCTTCCGCACTGTTTGGAATTTTACAAGTCTTCAATCCACCGTTTACCCATAGTAATTTATTTTTGGAGTCACTATGTGCGATCTGTGTAGAACAGATGTAATAATTCCCACTTGT…	atagcgttccgttagaaaacattcaaaattacctaatactattcaacagttcttgttcctcatccggctgccttctgctttaaactaattgttaatttattcccaaatcatattctaaattaatctataatcatttttcggattatatatgctccatacttaataaatattaatactctcatttccttttcacttttttttttc
YQR038C	1573-snap_masked-CPK_4-16846	K00418//ubiquinol-cytochrome c reductase subunit 8+ko01100//Metabolic pathways+ko00190//Oxidative phosphorylation	GO:1902600//proton transmembrane transport;GO:0006119//oxidative phosphorylation;GO:0008152//metabolic process;GO:0045333//cellular respiration;GO:0042775//mitochondrial ATP synthesis coupled electron transport;GO:0098655//cation transmembrane transport;GO:0046034//ATP metabolic process;GO:0022904//respiratory electron transport chain;GO:0009060//aerobic respiration;GO:0034220//ion transmembrane …	YDR208W	91.68	3	catggcagctgtgataatgacgaatggtagttaggatttacggctgtgaatgcgattgcggatgctatgtcacgttgaattagaccgtgcttttgctgcttttctttctttcagacttgctcttttgttcgtgtcttattttgtcaattctcgaccagcgcgaaaaagcaaccgtcgatggtgaccatttagcagaggcgaagagaagtaaaagaaagcttatgatatgactattgagacctggaataggtacgaagcgccagtgaggaggactgggcagcacagttgtagtggagaccagaatgactgcgttgcatagtgtgtccaaaacgcccgcgatcaaggaagaggaggaggacggtgatgagcgagacggcagaggagttcccctgggaccaa…	TTACACTCTTAGGCCTAATTCAGGCTTCTTTATGGACCTTCTTGTTTTAGTGGAGGATCTGGCTAAGTTACCAACGTCCTTCAAAGTTCTACCTTGGGCATCATCCTTCTTCAATTGGTATATTCTAACCATCCAGTTTTCAGATGTGAACACTTCGTCGAAGTAGTCTAATGGTGGGACATCTAGTGGAGTAATAATTTGTTGACGTACTCTGTCAGTAGCTTGACCACCATTGAATAATTGTGGGAAATCTTTATAGGACATCTTGTAAAGTAGCGAGTTTCTCATAGTCTCGGAGGCCCTTGCATCCACTCTATATTCTCCTTCTGGAGTATAGAAGTCGCGCTCTTTTATCTCTTCAGGCCAGATCCCTTCGCTAATTCTGATCATCCACAAGAA…	catcaaatacttaataaataaaaataaacattgataaagttgttattttttctattgttattttgtttacgttttaccaaaaagggcaaagacgatccgtcacgagcgatcataataacgggaagggaaaccaaacttatacttatttgtttatctttttatatatgtatattttatcttagtcatttcctttaatgtgtggccaat
YQR039C	762-augustus_masked-CPN_4-15699	K00706//1,3-beta-glucan synthase [EC:2.4.1.34]+ko04011//MAPK signaling pathway - yeast+ko01100//Metabolic pathways+ko00500//Starch and sucrose metabolism	NA	YGL022W	96.15	13	cattactctttgttctttattattcgttggacctttgtttcttaaagtatagataaaaggtcaaaaaatgtagtagtcttttttcacagagcgagaataaaaagttacggcaaaattttgtgggcagttggtatcttaacggccaagaaaagagagagagtgaagagcaacgatgtctgcaaacggcaagatctctgttcccgaggcggtggtcaattggctgttcaaagtcattcaacccatttataacgacggaagaacaactttccacgattctttagcgctgctggacaattttcacagtttaaggccaagaacaagggtatttacgcactctgacggcactccacaactactgttgtccatatatggtaccattagtactggtgaggatggttc…	TTATTCTGCAAACTCAGGTCTCAAATCTGACCGGCGTGGAGCCACCAAGGGATGGAGCTGGCATAGAAACGTAATGGCCCACATCAAAAACATCATGGCCAATGTCAAAATCACTGTACTCCTCCAAACAGCTTGGTTGTTCTTTGGGGCCATTATCCAGAACAGCACGGACATGGCACTAACCACTATGAATACACCAACAACAGTATAGAAACTACTCAT	cacactcctgtttctgcctcatgtcttttaaaacgcttccacgggacatgggttctaattatggagaagatcaagctttgaaatggcccgtttacacattttgatacaaccgtagacggcgtctcgtttcaaagaccgtgtggttgtctatcagtatatactcattgtgtttttcaaaaaatctctgggttgtttagatgccactatatttctattcgtatttattttt
YQR040C	855-augustus_masked-CGD_5-5430	K00965//UDPglucose--hexose-1-phosphate uridylyltransferase [EC:2.7.7.12]+ko01250//Biosynthesis of nucleotide sugars+ko00520//Amino sugar and nucleotide sugar metabolism+ko01100//Metabolic pathways+ko00052//Galactose metabolism	GO:0071704//organic substance metabolic process;GO:0019388//galactose catabolic process;GO:0019318//hexose metabolic process;GO:0005996//monosaccharide metabolic process;GO:0033499//galactose catabolic process via UDP-galactose;GO:0009056//catabolic process;GO:0019320//hexose catabolic process;GO:0044282//small molecule catabolic process;GO:0005975//carbohydrate metabolic process;GO:0046365//mono…	YGL037C	94.02	18	catgactactaaataaaataatgtttactgctcgtcttcaattgtttccacctgaaattaaccaaaacggttcagtctcaatagtttcttatttgtcttttttaactgagtgataatcatttaagcatctcccttccgggccttctttaatcgttattgcggtccgggttcctcgcgtagttactcgccgctcattggttctccatcacgtgataaacatttcttccaaataaatgagaacgttcattaaatatcgaataattcacttattatatctccatcatatacttactagttctagcgacagctcctattcatatatcttcttactttttttttgttttatcgacaattgctctacgtttcgacgtctagaaaatgtactaaaacagtgcgctc…	TCATCCCAAAGAGGAAGCACCAGTAATAATATCAACCAATTCATTAGTGATAACGGCTTGTCTTGTTCTGTTATACAAGATAGAGTAACGGTTGATCATGTCACCAGCGTTCTTGGAGGCGTTGTCCATAGCGTTTCTTCTGGCAGAGATTTCAGCAGCATAACCTTGAGCCATTGCTGTCAACATTTGGTTAGCCAAAGTGTATTCAAACAAATCTCTTGGAACGTTTGCGTCCGTGTCGATTTCGAATTTACCGAACGATGGGGACTGTTCAATGGTCTTGGCGTTAAAGATCGGTTTTTCAGAAGGTTCAAAAGATATGGAAGACACTGGGTCATTGTAGAAAATGGAAATCTTTGGATAGGTGCCGGCTTTCATGACATTCAATAACTTATCAGC…	gagaaggactttcaaaaaaaaaaagttttaaaaatgttataatttttgtattttacctgaatatatagtagtgtttagtatttattatctttccttttctatttaaggtattctttggatatatacttcgtctcatcaagtcaaaattcgtttcatgttctacaaaaacaacgtcaaataaagaggcaatgcagggtgattttttta
YQR041C	854-augustus_masked-CGD_5-5430	K07034//uncharacterized protein	GO:0071702//organic substance transport;GO:0046942//carboxylic acid transport;GO:0006811//ion transport;GO:0009987//cellular process;GO:0015718//monocarboxylic acid transport;GO:0019740//nitrogen utilization;GO:0051234//establishment of localization;GO:0022414//reproductive process;GO:0051179//localization;GO:0006810//transport;GO:0015711//organic anion transport;GO:0015849//organic acid transpor…	YGL038C	91.16	16	gacgctgtatctttgtttgttatcgtgctaactcaccagctcaagagcggatctgttctggaagaaaatggcctacaaacatttctttcacttgatcttcccacgttcacatagcctcctttagagtgagagagcttttttttttcttgcgatacaccttcgccgggtgatagccgatattacaagaacgggttatagcgttataagtatatatgtatatacaaggaagaaagtagcatatatttacaatcttatttgaataagaaggagtaccatgcctccttctgcttggcgcgctgctctgcaggcacataactcttaacgtgttccacgatcttgtccacgcccgttttttcatcataatttctacccaaagcatcaacaaactgtccttcaggg…	CTAATGGTGGTATTTACCTTCTCCGAGCGTTACCGACAGGACCAACAAACTTACAGTTAACATTATGTATCCTATGACTTCCCATCTAACGATGGTGGTTTGCGTAGGTTCGCAAACCCATTCAGCCAACCCCATAAAGATAATGGCCCCCAGGTTGCATGTTGTCAAATATTCAGCAGGAGCCTTGCGATTCAGCTCTAGTATCGAAATCAAGTTTGGTAAGGATCCGAAGATAATCGAACCTAGTAGAGAAAACCAAAAGCTCTTGTCATTATAGAACAAGGAGATGGATTCCATGGATCCACGGGAGGGAAATTTTGGAATGAATGGCAAAAGTATTATCATACCAATAATACCGATTAGGGCCATATGGGTACTTTGCTTAACCAAGACCACAGC…	tatttataataaagcccaccaaatggcttcttctttttagaatatacaatatacaaataaaaataaaaaaatagaagaacatcctagtaattgtcttgaaaataatcaagatattgattgggattttttatttagggaaaccaaataattgcatatgcttgttacatcatcatcagtcatataaagtatgttgtccgta
YQR042C	980-augustus_masked-BCD_8-12448	K00995//CDP-diacylglycerol---glycerol-3-phosphate 3-phosphatidyltransferase [EC:2.7.8.5]+ko01100//Metabolic pathways+ko00564//Glycerophospholipid metabolism	NA	YGL257C	91.67	23	TGGCAGTACAATCCAATCAATTAATCTGTCGTCGTATGTTAAACTAACGATATCTGAGTCGAACTCTTCTCAACACATCTCAGCTGATTGTTCCTTATATTTTCTCTAGGCCTTTTTAAACCCTCGGAGATTTATCCGTGTAAAGCCGCATTGTTTGACCTTATTGGGTCGTTAAGAGTGATACATGATTTATTGGATGTTTTTTTGGCCAAGTTTTGATTATTAACCTTTCGTGTTATTATTGCACGATTAAGTACAATAGATTAATGTTGGTATACTTTGGTTGTGGCTGCTTTGAATACTTTTAGTTTTGTTGTTATAACAACTATCATTGCACGGAATCGCAGCTATTTTAAATCCGGGTAATGGCTCGTTCATAGTGGCTTAATCTTTTTTTTT…	TCAATCAACCTCCACGAACTTTCCGCCCTTTGCAAATCTGGGATTTCTTGGATCATTGATAAACTCCTTCGTGTTAGAGGAGAGATCAGCAGCTTTACTCATACCATAATACACGGCAGCGCCAGCCACAAAGAAGGGCCAGTATACTTTAAGAACAGGGGTAGGAAATCTTTTCAACAT	CCAAGAGGCAATTGATAAAACGGTAGAAATATGACAAAAGAAGGAAGATAGGCATAGTGAATTTTATTTCTAATTTCACTTTTTATGTTTTTTTTTTCGATATTTAATTTTTTCACGCATTACGAATATATTTCTATATACAAACATATGTAGTAGTACTAGTAGCTGTCATCATCACCTACAAATGTGTTTGTCCTAGCATTAT
YQR043C	394-augustus_masked-9892-CPR_4	K20039//phenacrylate decarboxylase [EC:4.1.1.102]+ko01110//Biosynthesis of secondary metabolites	GO:1901361//organic cyclic compound catabolic process;GO:1901616//organic hydroxy compound catabolic process;GO:0009698//phenylpropanoid metabolic process;GO:1901502//ether catabolic process;GO:1901615//organic hydroxy compound metabolic process;GO:0044237//cellular metabolic process;GO:0008152//metabolic process;GO:0032787//monocarboxylic acid metabolic process;GO:0072329//monocarboxylic acid ca…	YGR007W	93.35	2	catgagttagaaactattgatagggaaaagcgatatagggcaactgtctcggggggtgtaaacaggtttcgtactctcttgcttatgaatgtgctacttcttgttcctattttttgtttctgtccttgttttttctttgcttgtccctccgtatttgcttctttgttgtcacgcttttgttatttccacctctatctttcctctctgtcccattccccatccattcctttctttttttttttaacctgtgttttgttttcccagaatgggcggcacgttcttatgtccgtaaaaacggatatacaaaagcgacacgtcgtctgaggtgacactccactcaaccccacttgcccaaaacatgcattgctacaagtagtagagcgcagtttttaaagtcca…	TCAGTCTTTATAATTTTTCTGGTTAGGGTCGTCTCTATACGACGATTGAGTTTTTTTCTGGGGCAGAGGATCTACAGAATCTTCTATGAATTCGTAAAACCTATTGGCGTAGTCTCTTGGAGGTATGGCACTCACCAACTTGGTATCATGGCGTAGACTTCTCCAAAACGTTTCTAATTTCTTCATAACTGAGTAATTAGTCAAGAAATCGATTATCCCCACGTAATAAATCAAATCCACATCATTGTTGAATTGATCAGATGCTCGAATTCCACCTTCAAACTCTCTAAAAAAATGTCGTACTACCGTTCCGGTACCGGTTCTTATGGGCCCTTGGGTCTGTGGTTGCTCCTCAATAGATGCGGTATCCGCCAATTGTAAGTCGTCTTCTTTAGCTTT…	tagctagcgtggcttatgcaagcctgacgtggcctgagaatatggaaaaaagaaaaaaaaaaagcaaaaatagaaaataagaaaaggattgaaattaaaatattaaaattaaagggaaaagaatagatttatataacttgaattaaattaaatcaaagtagattagactgagtacatagacgataggttatttacctgtgccctac
YQR044C	395-augustus_masked-9892-CPR_4	K00002//alcohol dehydrogenase (NADP+) [EC:1.1.1.2]+ko00010//Glycolysis / Gluconeogenesis+ko01240//Biosynthesis of cofactors+ko01100//Metabolic pathways+ko00040//Pentose and glucuronate interconversions+ko00053//Ascorbate and aldarate metabolism+ko01110//Biosynthesis of secondary metabolites+ko00620//Pyruvate metabolism+ko00561//Glycerolipid metabolism	GO:1901615//organic hydroxy compound metabolic process;GO:0006066//alcohol metabolic process;GO:0044281//small molecule metabolic process;GO:1901360//organic cyclic compound metabolic process;GO:0044237//cellular metabolic process;GO:0006081//cellular aldehyde metabolic process;GO:0033859//furaldehyde metabolic process;GO:0071704//organic substance metabolic process;GO:0009987//cellular process;G…	YGR010W	83.86	2	ttgctgtttgcttctagatctttcttccctattaattttttcctaactaatatttctttatattttatcccggaatataaagtagtatgacagcaaagaaggccaggctaaaaaaagatctctccaaatgtaactggacggcgctgataagtggacaagtacaagtgagggatcgtgatccaagagcactctgtgacttcttctcctctaatatcacctccccagaaaagcatcgatgccattttttgcaagagaaaaagttgcgtgcgtcactgcccacgagcacatggggtgagttatataacataagaatattgctttgactcatgttaaaagcaaaagaaaaaataataatgatcattagagatacatcaaagacgatcatggcattaacccagg…	TTATTGATGCTTATCTATTATACCTGGAGTTTCTACTTCGTCCTCTTCTTCGTCATCATCATCATCGTCGTCGTCATCGTCGTCGTCGTCGTCGTTGTTTTCGTTCTTATCTTCTGCATCCTCCTCTTCTTCCTCCTCTTCTTCTTCATCATCATCTTCTTCTTCTTCCTCTTCGTTATGCTTTGGATAACCACCCAATTTCATAACGATTTTGTTAACAATCTCATTCCAGTCCATCATGCCCCCGAGACCAATATCACCATTAATATCCATAACTTTTTCAGACGGCTTGAAAACGGTGACCCAAGACATTTCCTCTTTTATAATTTGTAATTGCTTCTTAGTCATCATCGAATTGAAAGTGCTACTCACCATTGAAGGCGCCAAAAGAATGGGATA…	attagtaataaatagcggtttatatgaagagctctatgtacgctagtatggcattacatacctactgcaagtaaaaaaggaaaaaaatttgtgacattttgtaaatatgctgcgtgaatttgcctaatgagtatttttccagaaattacaaaacacaaataagtagaatgtgtttagtgtatttgtaattcatagactat
YQR045C	416-augustus_masked-9908-CPR_4	K03186//flavin prenyltransferase [EC:2.5.1.129]+ko00900//Terpenoid backbone biosynthesis+ko01240//Biosynthesis of cofactors+ko00740//Riboflavin metabolism+ko00130//Ubiquinone and other terpenoid-quinone biosynthesis+ko01100//Metabolic pathways+ko01110//Biosynthesis of secondary metabolites	GO:0043226//organelle;GO:0005622//intracellular anatomical structure;GO:0110165//cellular anatomical entity;GO:0043227//membrane-bounded organelle;GO:0043231//intracellular membrane-bounded organelle;GO:0043229//intracellular organelle;GO:0005737//cytoplasm;GO:0005739//mitochondrion;GO:0003824//catalytic activity;GO:0106141//flavin prenyltransferase activity;GO:0004659//prenyltransferase activity…	YGR036C	88.37	2	catccagtcagtatatttcaagtcccgatcctgtaaagcatttgtctctggaaaattgaacaaaggctatcaacatctgcattcttgcttcttattttggccgcatgatatcgtgccacgcgataacgaaaacaatagttcaacaattaggctaagctatcgtggttgctggtataccattcttcaaaagttattaatcttttaatactggtaatccataatcgcgttctttcatcaatcattatgttagcagcattccggcctccttgaattttcgaatgtgcactacgagcatgaatgcctacgctagtaacaccaataggccaggccacattgccgatactgagtttcatataggactgaacggctaaatttatttctttaggttgttgtaaatga…	TTAGATGGACATTCCTTTCTTTTGGTTCCTCGCAATGTATACCTCCCTTTGAGATTCTACCCTTTTAATAATGAGCTCCTTAGTTAAGTATTCGCTAAACTTTCCGGCGGCCTTAAGAACAGCCGTGCCAATATGATATTTCTCGCAGTTATACTGAGACAATGAAGTATTGTCGGCATCGATGATAACGGCATCAACATATCTGCAACTTAAAACGCTCAAGACACGTTCCTTCATTGTCATAAGGGTTTTTGAGTAATCGCTTGTGGTAACGCCAACAATTAATCTCTTACTAGGGTGGAGATCCATTTTCAACCTTCTCAGCTGATCAATATCCCCCATATGGAATAAGTCAAAATCTCCATCAACATAAACACAATCTTCTACATTAAAGTCGTA…	acaaaagtttgaaaacgtccaaaaggaatgagggcgttttcaagataaaaaaaggttttttgatctctgaaggatagtggccttctccactgatttatatgcatctataggtatatacttgcatgcctacttcatgacttatgtaatacagttttcttacatccatttaatttacgttcgaagaagttttcaacatttgt
YQR046C	957-augustus_masked-CGE_5-5798	K08139//MFS transporter, SP family, sugar:H+ symporter+ko04113//Meiosis - yeast;K07299//MFS transporter, SP family, solute carrier family 2 (facilitated glucose transporter), member 1;K08150//MFS transporter, SP family, solute carrier family 2 (myo-inositol transporter), member 13	NA	YIL014W	91.67	16	cattacgtaataagtgcactttttcttgccttctccactttaaactctctctctctctctacttaacagtggaggaacagtgactaaggtagagtatgattgtactataacttacagtctactgtcgtcacgctgggtcaatttacattgttatttttcttggagacgacaccgtcacatatggacagcgagtatggtagatggtataagcaaaaaatggccagaaacaggcgattatttggtaaaacgtaaagattgatcaagacgataagtttgagagattgtgaagctaaataaaatcgtattgcgagtattttacattccatatacgaatagtacgatatccatgtggggtgcgactcagagactttctattacccgtctttcaaaaagaaatga…	TCATTCTTTGCTATATAAGACCTGCTTGACCGGCTCACTTTGATTAATGTACAGATTATACTCTTGGATGTACCTGATGACAGAGTTTGGAAGAAGGTATTGAACTGACATTCCACGTCTGATGAAAAGACGTACTTTTGTAGACGAAATATCATTGTAAATAAGCTGCTTGATAATGAGGATATTTCTTCTGTGTTCATACATGATATCATGCGAAAGCAAGAAGGACCTAACATCTGAACCGGTCCTTTCTACGATCAAACATCCATAATTGCCCAGGATGTGGTGCAGGTCGGAATCAGCCCACACGTGAGGCTCGCCCATGGACTCAATAAGATCACCGCCTGCTAGTAACATGATTTTAACGCCCATTTTTTTACCATCCACGGTCATGATTCC…	aaaggttttccttatgaaacttaccgctggtgtggttatattataattattaagtgttaaaataaatgtttgacattgttcacatgattgttgctctgctgtaaacattttaaatcgtgcatccaggaactttttttctatgcaccttgaagaggaaagtggtaaatttgaactgctgcagtatcagagttgtaataaac
YQR047C	1413-augustus_masked-AID_2-6220	K17647//versiconal hemiacetal acetate reductase [EC:1.1.1.353]+ko00254//Aflatoxin biosynthesis+ko01110//Biosynthesis of secondary metabolites;K15303//aflatoxin B1 aldehyde reductase	GO:0016491//oxidoreductase activity;GO:0016616//oxidoreductase activity, acting on the CH-OH group of donors, NAD or NADP as acceptor;GO:0016614//oxidoreductase activity, acting on CH-OH group of donors;GO:0003824//catalytic activity;GO:0047834//D-threo-aldose 1-dehydrogenase activity;	YJR143C	89.76	17	tgatatgatccgattcaaaacaaattttgatgtagataaaatgcctggtataatgagtggtagagaagaaaattagacgaaaagaatgagaacgaagaaatgatttaaagtgatcacagtggcaatcactttcccctttttaacgcgtgttgagcaatcgattgatgtctctaccatatgtagcattttctcagaaggcaaacttttctttttctttctacttttccaacaagaaattttaagttttcccagaaacccgaattctcctatttcatccaccacgtaagaacggttttcttcctggcgtaattaaaagcataaagaaaaactgaacaagctctagatgtagatcagggtatacatggtgcgcttcagtaagtgtactgtaccactagtttg…	CTACTCTTTTTTGGATTTATCATTGAGAAGTTGCTGATTTATTTTTTTCCAATACACTTCGTAGTTCTCTTTCAATGTCAAAGGTGCCAGATTATATGAATCTGTCATGTAAAATAACTTGACAATGCGTAGTTTCAGAAACCAATTGATTAAACCCAACTCTCTTATGATGCCAAGCATAACAAAATAAAGTGATCCAGTCAGTGCTCCTACGCTGAATCCCACGATTACTTGATCCAAATTGTGGTAGTGCAAGTAAACTCTGGAAAAGCAAACGCAGAACGACAATAAAGCTAATGCACCAGAAAAAATGTATTTTTCCCAAAAATTTAAATTTCTCCATGAAGTGTATATTTTTAAGGAGTTATAGGTAAAACAGAACCCCATGAATTGGGAATG…	gatgtcacatactttttcgattaccgtcgctttacacagtaactgtttaaaacgagcgttcttaattaataactgtaggagagcaggctttcggctttctttatgagaaataaggactactccagcttgccaagttttatccagttacacaaacgctcaagatcgcctcgctaaaatagatgaaaaaataagaaaaatgaaatgttcaac
YQR048C	374-augustus_masked-9019-CEI_2	K01784//UDP-glucose 4-epimerase [EC:5.1.3.2]+ko01250//Biosynthesis of nucleotide sugars+ko00520//Amino sugar and nucleotide sugar metabolism+ko01100//Metabolic pathways+ko00052//Galactose metabolism;K01785//aldose 1-epimerase [EC:5.1.3.3]+ko00010//Glycolysis / Gluconeogenesis+ko01100//Metabolic pathways+ko00052//Galactose metabolism+ko01110//Biosynthesis of secondary metabolites	GO:0016052//carbohydrate catabolic process;GO:0019320//hexose catabolic process;GO:0033499//galactose catabolic process via UDP-galactose;GO:1901575//organic substance catabolic process;GO:0044281//small molecule metabolic process;GO:0071704//organic substance metabolic process;GO:0019318//hexose metabolic process;GO:0005996//monosaccharide metabolic process;GO:0008152//metabolic process;GO:00090…	YKR072C	90.1	3	catagtgaagagaacgaatgcttaatgaaaacgaacgctcgcaatgaagaaaaatgataagctaattgaaaatttctagcagggtccagggatcttcttaatatagaagttgggcctaaaaaatgaagggtcttcagtataagatcttgtacttttagtttttctctaacgaattttttggtagggttcttttgtttcagtgcaataacacgaaaatgacaacagttgaacatatcgtgaataatgaccctgttatacacgctatcaagtacgtaaaggataatatggaaaatttattatagatttgagtactatcgctggccgaaggtgacaatggccttatgatgtaacatactatgaatagtgaataataagtggtgatattatacataaagtttg…	TCAACTATATATACCCTGCGTGATAAGTTGAAATTGGTCATATATTCTGGTGTAAATGCTACCCAAAGATTTGCCTATCAAAAAGTTTTCTACGAAGTCATCGACTTCCTTTTCTGACAGGTCCAATTGGAACCTTTGTCGTAGTTGTACACTCGTTTGTTCGCCAGCATCGAAACATGGCTGCATGTTGTCCTTTTGCATGATCTCACACATTGATACAATTTGATCAGCATACTTTCTCAAAGCCTTAAATGAACTTTTCGTCAGTTCAACAAACTTTTTAAAAGCTTCCCCCTCTACTCCTCCTAGCAGTTCAACATATTCGTAAGTCAGTTTAAACGGTGCAGCTTCAAACCCCACTGAGCCAGGTGAATTCGATAGCATAAACCCAAAGTCGAT…	ataagataataatttatatgtatggttaattaaccacatatttattttactctcattcttttaccttgctttttctgagtcagctgctctattattctcggcaataaataaatatatgtatattccttttactaaaattccaatttttttgttctccggacatttgcaaattgtttttccagttctgtcacagctattttccttc
YQR049C	1575-snap_masked-BBM_6-7010	K17647//versiconal hemiacetal acetate reductase [EC:1.1.1.353]+ko00254//Aflatoxin biosynthesis+ko01110//Biosynthesis of secondary metabolites;K15303//aflatoxin B1 aldehyde reductase	GO:0047834//D-threo-aldose 1-dehydrogenase activity;GO:0003824//catalytic activity;GO:0016491//oxidoreductase activity;GO:0016616//oxidoreductase activity, acting on the CH-OH group of donors, NAD or NADP as acceptor;GO:0016614//oxidoreductase activity, acting on CH-OH group of donors;	YML081C-A	90.6	5	catgtttgggaggaagagtttgatgcggacgcgtgtggttcagtgttcgaagagcgtgtgcctggtattgtgttgctcctacgttaaagttccttaatgtttttcttctaagtcaattgaagtacttgttacctgtctggcggaaagacgggtacacattcgtcctcgacgatatagttgcatcgcgcttgcacggaaaacaaaagaaaaagaaaccacgccagtgccatagattgcgtcagttaattattattgaataatatatgtaatagtgtacacaagtgtttacagtttttgtttagtcgttttaaccaaagcttcattcttgaacgagtcgaaagcccggtcaaacatcaccgctctttcttcaagggtcaattgcggaatgtgtgaggactg…	TTATTTAAACGGCGCCGAGAGTCTTAGTAAAGGGAAAGGATAGGCGGGACTCTTGATTGAAAACACGGTGGTCAAAGCAGCAAAGAAGACGTAAATGAACAAGGCGCAAAAAGAGGCCAAAACGGCATCGATGAAGTACGATTTCTTGGTGTCTGGATACAAATGAGAGCGCAAGAATGGTATACCCTTGACCAATACGACCACCAACGCGGCCAGGGTTCCGTAAATAAGAACCATGACTTGAGTCTCAATGGCGAATTGATGTTGGAATTCATTGGGCAAGAAATACATAACCTCACCCTTGGGACCAACGCCTGCCAATTGGGTATTCCTGATTTGGTTGAACATGTAGGCACTGATCATGCAGATGATGAAGAAAGTCGACAAGGTTGCCCAGAC…	attcggtggactaggcagcctcacaaaccataagaagaatcatgagatgggcgaagaagaaactaagttttagcgagaaagagagggacaagatgcactgtgtaaaatataaatttcgttttattttcttttatattttttaaaaatctttatctagtataactttccatctctttgttatggtgaaaacaaaaaaaaaaactgac
YQR050C	889-augustus_masked-CPM_4-14876	K17647//versiconal hemiacetal acetate reductase [EC:1.1.1.353]+ko00254//Aflatoxin biosynthesis+ko01110//Biosynthesis of secondary metabolites;K15303//aflatoxin B1 aldehyde reductase	NA	YNL267W	90.89	2	catatcagttcgtatggttcaccttgttgggtctaaactaaaaattgtgttctgctgtaacggcctattgtatattatacagccgtgcaacaccgtgaaagtatctgcatatcaaatggttcaaaatatttcactacatgcagttagagaacgtcttatagagctcgttccgttgaatggaattctccccttagccgggtaaaagtagctgtaaatatcatcttttacgggttcagatgaattgttcaaaagcaaaaaagtttcaagatttcaaatgaagtctacaaagtggcagaaagagcaataaagcaggcataagggtaggaaaagagaaggagaaaagatacgagaaactccgggttcaagttgagatacttgaaaaataagaatgtcacagaa…	TTAATACATTTCTAACTCTTCCTCAGACATAGAGTGTCTTATCCAGGTTGCCTGGCAATTTTGGTTGTCTAGATCACTCCAAGGAGTGAATTTGCCTGGTACACAATTTCCATTACACCTATCTGAATCTGCTGGACAAGTTGGACAGTTCGTGTACGGAGTATGGTGATAACCTATATCCCTGAACCAATGGATGCTTGACTTATCCGCAAATAAAGCAAGTGCCAAACTTCTTACAGGGGCATCACCCCACCTTTCATAGTAGAATCCTCCCTTTTCTTCAAGATATTGCATATATTTTTCATAAGGTTCTGACCTCAAAAAGTCTAAATCGACTATTTCAAAATTGGTCCAGAAATGACAAGTTGAATACCCTTGAGTATAATCATAATTTTTTGG…	accttcaacaatactatctactggctgagaaacatttcattttccatgaatgttcacctgtaacatttttaggttgctacattataaacttttcttaattccataatatatatctatctatgtgcgtcctaaattaaatcataaaaccccagatgtgatgccgttctcgaaagcagcggcacaaattctcaaagctaatgtct
YQR051C	1636-snap_masked-AID_2-6449	K00002//alcohol dehydrogenase (NADP+) [EC:1.1.1.2]+ko00010//Glycolysis / Gluconeogenesis+ko01240//Biosynthesis of cofactors+ko01100//Metabolic pathways+ko00040//Pentose and glucuronate interconversions+ko00053//Ascorbate and aldarate metabolism+ko01110//Biosynthesis of secondary metabolites+ko00620//Pyruvate metabolism+ko00561//Glycerolipid metabolism	GO:0044281//small molecule metabolic process;GO:0006066//alcohol metabolic process;GO:0008152//metabolic process;GO:1901615//organic hydroxy compound metabolic process;GO:0071704//organic substance metabolic process;GO:0016614//oxidoreductase activity, acting on CH-OH group of donors;GO:0046872//metal ion binding;GO:0005488//binding;GO:0016616//oxidoreductase activity, acting on the CH-OH group o…	YOL096C	89.53	1	tgctttcttagacgttgaaagactttaggtgattcttagcagaaatgataacgtccaaccggtgaaataaaggaacagttagggtggcaatgaaaaagtagcgatgcttatgaaaacactatgccttaggtttcctttttttatttttatttgacaagtagcgattactcttctattgttcctggtttttgatgctcgaatgtattatataaaaatgttgtggccggaggtctgcatttctaggcatttttcctttttcttattttttttactttcctactaactttgcacttcgtaagagaatttacaccagaactctcgattgaggcgaagaaggcggagaaaaaagccggtaaaaaaaaaaagcggaatcaatcagcacaatcagaggcgtcaaga…	CTATGCCAATGGATCGAAGAACCATTCCATCTTGGTGCCACAAAATACTCTCATGCCAAAAGTACGAGCTTCGTTTCTTGTATCCACTTTGTCGCCTAACCTTAAATGAATCCAATTTTTCAAAACTTTTGGTTGTAAAACAAACCAGTTTATGATGATGAAACTTGTTATTGCATACAAAACACCAACAAAAAGGTCGAATCTGTAATGGTGATCCAAATACATGGTAGCCCACCATTGTAGTACTATATAGAAGACGGCCCAAAATTTTGGTATAAATCCATCGTTGACTATTTTAAAAATCCATTTGTTTGTGAATTCTGTATCTTCGTCATATAAATGGACAAACTGGAGCGGCTTCTTATTGCCATTGCTATTAATAATATTTCCGCTGCTGTT…	tttccatttttgcccgttcaaaactattctttttatgaattgacagaaaaccaaaagcaagccgatttcaggttaaccctttattaaaataaaaaaaaaaagcatgcataacactaataatatattattaaaaaaaaagccaatctatattatttaaattatccgaaattacttttattacattatgacattctatagt
YQR052C	1648-snap_masked-CGE_5-5812	K03457//nucleobase:cation symporter-1, NCS1 family	GO:0016020//membrane;GO:0031224//intrinsic component of membrane;GO:0110165//cellular anatomical entity;GO:0016021//integral component of membrane;GO:0022857//transmembrane transporter activity;GO:0005215//transporter activity;	YOR085W	91.87	2	ttatgaatcccataagacttcgctgtacctgtttccctttaattgttttgtatgccttttagcatactttaccatccctctttttgaacaatggaaatgaaaaaaataaaaatatctgcttctaaaacttgtattatgtaaaagggtgataatacattatgaaaggtaagtaaaaaactattctatatacgtctgaaaacgctcttacaacctcttagtgaagaatatgctctataaaatccaaaatttttacgtaactgattgtatcgctgcacattataaccatgtgtcaccttaacgtcacatacagatcgtttcaaatccttattgtagtaagtccagaataaattattagacattatgtttcttgagtatggtgatgatttactgaccagtctc…	TCAGGTTAGTCTCTGAATTGCCATAAAGTAATTACCGACATCGGAACAATCGTGCTCAACCCACCCTTGCAATGGGAGATACATGGTCCCCTTCAGGTCCAGTAAGCGGAATTGGCCACTGTAGTTATCATTGAACCAGGCGATGATTTCTTTCGAGTTTATGTATTTGCTCAAATGATGAGTTCCCTTCGGGACAACCTTCAAGACGTTTTCCCCCATGAAAATTGTAGTAAACCACGAGATGAGATCTCTGTTGATGGTGCTTAAAAAGAGTATTCCCTTGTCAGGGTTCAATCTCGCCCAACAATGCCTTAAAATTTCACTGGGTACATCCACGTGCTCAAGCATTTCCATACAGGTGATAATATCAAATTGTCCAGTAACATCCTCCAGAGCCTT…	tttgatcttttttctctcttttccattataagcggaaaagagatactgtattgaataaattactggcgtcttgaaaaggatacatcatttaataaacgcaggaccatgccattgctttttgaactcatgctgtacgtgaaaaagtgtatatatatatatttatataagaagatatttacagtcagatacctacttttcgtttgatt
YQR053C	1198-augustus_masked-BTG_3-6441	K00849//galactokinase [EC:2.7.1.6]+ko01250//Biosynthesis of nucleotide sugars+ko00520//Amino sugar and nucleotide sugar metabolism+ko01100//Metabolic pathways+ko00052//Galactose metabolism	GO:2001141//regulation of RNA biosynthetic process;GO:0070887//cellular response to chemical stimulus;GO:0000411//positive regulation of transcription by galactose;GO:0046365//monosaccharide catabolic process;GO:0033499//galactose catabolic process via UDP-galactose;GO:0071704//organic substance metabolic process;GO:0005975//carbohydrate metabolic process;GO:0044281//small molecule metabolic proc…	YBR180W	93.02	8	tcgaaaattttcaattatgtgtacaaagatttttcctcagtgagtacatacgttatctgataagcaaaatacgaatatgaataacgttgatttggttaacgtattctcgatgtaaaggatgaaggaaaataaaattctttcctctttctttgcctcgagagataatatggagatttaaagaagaaaacatcagcctcacaattacaccgcgcggtgatataaggattttgataaaagaatatatgtgagttgaatttgaacgtcctggaaggaaaagtcttgacgaaataaacgcattaattttctaattctacaagaatttaactaatcctgtattgaaattcataattttagttaagaaccctgtcatacgcgtaacgtaactgtatctgtttcatg…	TCATTGTTTGATACCAATATTAATTTCTGTATGGATTGTAGTAGAAGTACTGTACGCTTCGAATGGATCGCGCTTATTGTTACTCTCCAAATCGTTTTCCGGGTTGTGTGCTCTCTGAGTTTTGAAGTAGCGCCTCTTCCCTAACTTGTAAAGTTCAGCACCAATCCAGAATGCAATTGTGAATGCAATGGCGAGACCCCATTCAGGACCAATTGGTTTATGCAAAAACACTTTATCATTAATAACCGGAATATAGACGACAGGGAAGGCAGACACAAATCCAAAAATGATTGACCAAAACAAAAACTGGTTTCCCCAAATACTCTTAAAAAATTCCTTAACTGGGCTGTCAGTGTCTGGATGCATTCTGAAAAAAGATCTTCTCATATCAACCACTTC…	agatattagaacatattgtataatgtaagtattattattctaagatagagcttgaatatgaaaactcattacctaaatttgtttatgttcggtagccctaaaggagcttaattaaaaataaaaaaatctaaactattacgtaagggggagaagggataagggatgcaaaaggaaaggcactcaataaattgccctcctta
YQR054C	157-augustus_masked-2154-BRV_4	K01182//oligo-1,6-glucosidase [EC:3.2.1.10]+ko01100//Metabolic pathways+ko00052//Galactose metabolism+ko00500//Starch and sucrose metabolism	GO:0008152//metabolic process;GO:0071704//organic substance metabolic process;GO:0044238//primary metabolic process;GO:0005975//carbohydrate metabolic process;GO:0003824//catalytic activity;	YBR295W	94.81	23	ttttttgattaaaattaaaaaaactttttgtttttgtgtttattctttgttcttagaaaagacaagttgagcttgtttgttcttgtttttttattattaaaacagaaaaattggaaaaaagaagaagatagttacaaaccatatgtcttttctcgagctctttttatatgtttctgtgctttctatattgtatacccatttgctctccattgtctgcaagccaaaatctgcatacagatccgagacatctcttggatttttttcaatgaaggcacggagggcatctgaataatctcaatgagtaagaaacgaaattttttaaggaacattttcaatttgcctacggactattctctgcaaagttccaataatttctcctttttttccagcgtttaaagg…	TTATTTGGTGCTGAACATTCTCTTGTACAATGGCTTGTCATCGTGAGTCATTTCTTCAGCGTCGTAGTTGGCACCTCTTCTGGATGGTGGAACCCATGAGGCAGATTTCCATGGTAGAACACCTTCTTCCCACATGGTGTTGACTTCTTCCAAAGTCAAACCCTTAGTTTCTGGAACAACTAACAAAACGTAGAAATACATGAAGACCAAACAGCCCATGAAAACGTAACCGTAGTAGAAGTTAATAGCACCGGTAATAAATGGAGTGAAGAAACCAATCAAGAAACCCCAGATCCAGTTACAAGCTTGGGCGATAGACATACACTTAGACTTGACTCTCAATGGGAAAGTTTCAGAGTTGACGACAAAAGGAATTGGAGCCCATGTAGTAGCAAAACA…	actttgaagggtaaagctgttaacttttcttcaaagcttagaaaagaaaaaaaattaataaaaaattatacttctattggcaacatcttgccatacaatataaatcgtaagggttcattaaaaatataaaatcagaattagagtgcatttcaaatgcacaaattagagcgtgatcatgaattaataaaaatgttcgcaaa
YQR055C	242-augustus_masked-4866-BCP_8	K08139//MFS transporter, SP family, sugar:H+ symporter+ko04113//Meiosis - yeast	GO:0016020//membrane;GO:0031224//intrinsic component of membrane;GO:0016021//integral component of membrane;GO:0110165//cellular anatomical entity;GO:0022857//transmembrane transporter activity;GO:0005215//transporter activity;	YDL245C	93.38	11	tgattttacgtatatcaactagttgacgattatgatatctttatagattttaaggtggggaaagaacatgagaccccagatggaattgattatggggacattgttgcctttatatataatttcaatatactaattcaaatgattaaaaacgtgagggggacacgcaacttcgggtgttaagaaatattttgctacattagataatggtggagtttcctggcttgtcggataaaagccatcaaatgtcgcagcagctcatgtttacgtttgctgtcttctgcccacgtcatatgagtggtattcttctatcagcacttgatgaatattctttttctcatatatctgaaagacaaaagatcggcacggcaatgccctgcagcatttcttcctagtttttcc…	TTATTTCCTGATAAACAAACTCTTGTAAAATGGTTGGTCATCATGCATTAGGTCATCAGCGTCGTAGTCAGCACCTCTCTTGGATACTGGAACCCAGGAAGCTGATTTCCATGGTAGAACACCTTCTGCGTACATATCATTAACTTCTTCCAATGATAAACCTTTAGTTTCTGGAACGAAGAAAAAGACGTAAAAGTAAGCGAAAACCATACAGCCCATGAAAACATAACCGTAGTAGAAGTTAATAGCATTAGTGATAAATGGGGTAAAGAAACTAATCAAGAAACCCCAGATCCAATTAGCAGCACTAGCAATAGACATACACTTGGACTTAACTCTCAGTGGGAAACATTCTGAGATAACAACGTAAGCAATTGGAGCCCATGTAGTGGCGAAACA…	taaaatttttcctcggaagagtgccagaatgaaatttcttgttccttggtgaaggtcaagaactagcaaagaaaagaacatctgtttatgaatttgacaagaattttgttttaacaccaatataatatcacctttataaaatttactgagaaattaaatactgtataagtcattaaaatatgcatattgagcttgtttagt
YQR056C	217-augustus_masked-339-ALB_3	K18278//pyrimidine precursor biosynthesis enzyme+ko01240//Biosynthesis of cofactors+ko01100//Metabolic pathways+ko00730//Thiamine metabolism	GO:0006807//nitrogen compound metabolic process;GO:0046165//alcohol biosynthetic process;GO:0006793//phosphorus metabolic process;GO:0018130//heterocycle biosynthetic process;GO:0044281//small molecule metabolic process;GO:0006066//alcohol metabolic process;GO:0034308//primary alcohol metabolic process;GO:0072527//pyrimidine-containing compound metabolic process;GO:0044271//cellular nitrogen comp…	YDR039C	93.62	331	TTTTTTTTTTTTGGTTTAACTTTTGTTTCTTTTTTCTTTTTTTGATTGTTATGCCTTACGTGCAAAGTAGGAATAGAAATTTTACCTCAAACAACTCTGTTTCATCTGCCTCTTTTATATGACTTTTTAGTTGCAATTACTTGCTGGAAGATACGACCTCACACCCTTGAACGATAAATTTCGACAAACACTATGTTCATTTGCGCATATATCCAGGGGAATCAACCCTAGAGAGTACTGTCTTTTCATTGGGTTCTGAATATCCGTAAACCAGGAGTTAAAGGATATTATTATCTAATATTATCCTCGAATATCTACGTCATGCCGGGCTAGGGCGGATTCAACCTCACCATCTTGCCTACCTACAACCCACCGCACAAGAAAGCATCCCACGCCGCG…	TTAATTCTTACCAAACATTTTCTTGTAGAATGGCTGGTCATCATGCATCAATGCATCAGCATTGTAGTCAGCACCTCTTTGGGAAGTTGGAACCCAAGAAGCAGATTTCCATGGTAGAACACCTTCGGCGTACATATCGTTGACTTCTTCTAAAGTCAAACCTTTAGTTTCTGGAACAAAGAAGAAAACGTAGAAGTAGGCAAAAACCATACAGCCCATGAAAACGTAACCGTAGTAGAAGTTAATAGCACTAGTAATAAATGGAGTGAAGAAACCAATCAAGAAACCCCACATCCAGTTAGCAGCGGTAGCGATAGACATAGCCTTAGACTTAACTCTCAATGGGAAAGTTTCAGAGATAACAACATAAGCAATTGGAGCCCAGGTGGTAGCAAAACA…	AATTGAATAAATGACTAAGAATTAGACACAATTTTGTCTTAATGAATGCTTTTTACTTATGACACATGCCAGTTTGTACATATGTTGATCTTCATAGCTCCGATAATCTTCATAAATTCGTGACAAATTAAAATTACACATTATTATGTAAACTATAATATACAATGTTGCCTATCAAGACAAACATATGCACTCTATGA
YQR057C	208-augustus_masked-3088-AHL_3	K08139//MFS transporter, SP family, sugar:H+ symporter+ko04113//Meiosis - yeast	GO:0031224//intrinsic component of membrane;GO:0110165//cellular anatomical entity;GO:0016020//membrane;GO:0016021//integral component of membrane;GO:0022857//transmembrane transporter activity;GO:0005215//transporter activity;	YDR051C	90.03	17	gatattgggtaagatacgaaagcttttagtactcaattgtgcaatgattattttttccaactcataccaaaaaaagaagaagaaaaagataggaacaacagtgttctttagttacacagctgtgacattatatacctttatttagcgaaaaagaggaactgagaaagatgagcctagaccttaagagctaagtagtatagggtgtgtcgaactgctactgatactttgaacgaaggtgtccgagtgtatgcattgctcgtgtggtcagcatttttattgtggaggaggcggattcatctacaatttccgacgcctgattttccacggatataatttattttttgacacctggagtttacatttcacaaaatttctttctttttagttttgcactgattt…	TTAGAAGAACCTCTTGTAGATTGGCCTATCGTCGTGGTCTATTGCGTCGGCATCATAATCTGCTGTTCTTCTCTCCGGTGGCACCCATGAAGCGGACTTCCATGCTGGGACACCCTCCAGCCACATAGTATTCACCTCCTCCAGCGTCAGGCCTTTTGTTTCTGGGACAAAGAAAAAGACGTAAAAGTAGGAAAAGACTAGACAGCCTAAGAAGACATAACCGTAATAAAAGTTGATTGCACCGGTAATAAAGGGGGTGAAAAAACTAATCAAAAATCCCCACATCCAGTTTGCAGCTGTTGCAATTGCCATTCCTCTTGATTTGACTCTAAGAGGGAACGTTTCTGACACTATAACATAACAGCCGCCTGCCCAGGTGGTGGCGAACGAAAAAATGAA…	atttatagtcgggcctagttgcactcttaataatacggtatacataataatggattgccatccgacaactatagccagtcacgcatttattgaagcttccataaaacattcattagaaattaaagggtacaaaagtaaaaacattatgtataatagagaattagtttcgtcaatttttttttttgcttttttaccaatttaccgaaaactagaaga
YQR058C	734-augustus_masked-AIE_1-5050	K00045//mannitol 2-dehydrogenase [EC:1.1.1.67]+ko01100//Metabolic pathways+ko00051//Fructose and mannose metabolism	NA	YDR342C	96.72	18	tgattgtttaactcagatgtaaattttgtttgtgattctattatttatgaaaagctattaagtaaaattatggaatattcatgctgaagataaaacagcgcctgtatttatatgcaacccccaagcgaaaaaaaactttgacttttcttctcttctggagaaattctctggggatatagtccccagattttttgagtgggcccccaatgtcccacatcgttattgagttgtttctttctccagaaggtcgttgtacagtcattataatggcggtcagtataatgacctccggaaataccaacatcggggaaagcggaaaatctggaaaaattctccacgaagctttctctgtgataatccgcgaccgagagtttaaccgaatccgcggaacgagatatt…	TTATTTCTTGCCGAACATTTTCTTGTAGAATGGCTGGTCATCATGCATCAATGCATCAGCATCGTAGTTGGCACCTCTTTGAGATGTTGGAACCCATGAAGCAGACTTCCATGGTAGAACACCTTCGGCGTACATATCATTGACCTCCTCCAAAGTCAAACCCTTGGTTTCTGGAACAAAGAAAAAAACGTAGAAGTATGCAAAAACCATACAGCCCATGAAAACGTAACCATAGTAGAAGTTGATAGCATTAGTGATAAATGGAGTAAAGAAACCAATCAAGAAACCCCACAGCCAGTTAGCAGCAGTAGCAATAGACATAGCCTTAGACTTGACTCTCAATGGGAAGGTTTCGGAAATAACGACATAAGCAATTGGAGCCCAGGTAGTAGCGAAACA…	aaatggtagaaaaattgtttgttttgtttacaaactggatcaagaaatgttaaaattctgtttgatatcatgtaccaatgtcttttattaactgtatcagagaattatatatataaagtcataaatcttgtgtattatttatcattattgactagcacatcgaatcttaaaatacactattattcagcactacggtttagcgtgaaa
YQR059C	1325-augustus_masked-YBP-8463	K00101//L-lactate dehydrogenase (cytochrome) [EC:1.1.2.3]+ko01100//Metabolic pathways+ko00620//Pyruvate metabolism	GO:0097367//carbohydrate derivative binding;GO:0097159//organic cyclic compound binding;GO:0032553//ribonucleotide binding;GO:0043169//cation binding;GO:0046872//metal ion binding;GO:0003824//catalytic activity;GO:0046906//tetrapyrrole binding;GO:0000166//nucleotide binding;GO:0036094//small molecule binding;GO:1901363//heterocyclic compound binding;GO:0010181//FMN binding;GO:1901265//nucleoside …	YDR343C,YDR342C	92.64	261	catggtctaaaactttctatgttctatttttctattttttatttattctaacttgtatgctagaacacgtatacaaaataattattcaaaatcaataaagggcttgtttatatactatgagtgtgactactcctgaactgcaattctgaccctctaaggccaagcagcgttgaaggggacaaaattgaagctaaaacatctcacttaagctttctcaatttctctatctacttcctttttgttacgaatgccccaatgaaagccctatcaaaggtgaaccaaaagtgtttcccttaccgggatctgcactttctcagattactactatcgcgaagcagccaagcgcaatagctgcacctggcgaggattaaccaaccaaaaacggtatatagccgagaa…	TTAGGTTTCAGAATTTGCTTTATCATTAACAGTATCTTCATTTTTGATATTTGAGGAACTAGATGAGTTATCGCCGTTAATCTGGTTGTAGGTATCTTCTACTCTATCTTCAGCAAAGTCATCCTTTTCCATTTCGTCGTCGTAGGAGCCTAATGCATTAGCATGATCTTCGACTTCTTGTAAGGATAACTTAGGCAAGTGGTTAGCAACTCTCCATGGTTGAGTGCCATCTTCGTAAGCCTTAGCAAAGATGATGTCAATTTCTTCCAAACTTCTGCCGGCAGTTTCAGGGTAGAAGAAAAAGATAACTGGAATGTATAAATAATTCATGACGGCAAAAAATAAGTAGCAACCCCATCCCGACTGTCCAATAAAAATCGGAGTGAACATGACAACTGC…	tcgggctattttataagctttttataggcattgccggcaagcggaagaaaatgaaagtggacatatttcctcaaaagacagatcgtctggtgttaaaatactaaagttatgtagtaatatatgaatattattggtgcggcaaggaacaaatataaaccccgcaaaatgctttcttaagtaaattacaaaatatgatttgtgagttgtgtgtgaa
YQR060C	926-augustus_masked-AHM_1-7114	K08139//MFS transporter, SP family, sugar:H+ symporter+ko04113//Meiosis - yeast	GO:0031224//intrinsic component of membrane;GO:0016021//integral component of membrane;GO:0110165//cellular anatomical entity;GO:0016020//membrane;GO:0022857//transmembrane transporter activity;GO:0005215//transporter activity;	YDR343C,YDR342C	92.96	17	catattgatataatgcaattggctctacagtcctttaaatgatgttgcgatgaatctcagaacaatagatgctaatatgagttctggaataggaaatgaaatggtaaagcttcccgatgacttcgagaattgtatctcacatatatacctaataaaaaaaaagaaattacattacaatagaggatgtaaaaatttcgctttttttttttttctattctcttcctcttttctcttcaactacccgaaaaaggtatgcatactatttgccttagaagcccgatcgatgaatcctctcctcttccatataaatcaataaggcaacctctagaaaacgcccattcctgccaagcgctttgcagccttatggccgtactctgtgcatccgctgctcatcggctc…	CTAAGCAGCTTTTTCACTGGCGGTGGAAGATTGCTTTTCATTATTCTTATGATGAACTATTTCAAACTCATTGGTGTTTTCAGAGCTAGTTTTGACCAACTCAGGTAGTTCATCATCGGAGCTCTCAGGTTTGTATTCGTGTCCACTTGTGAAGCATTCGCCTAATGTGTAAGCACGGATTTCTTCTTCAGAAATTTCACTGTATGGAACCAT	gtaacaaagctacgttattttttgtttttctttttttttaatttatttggtattatatatctagtgtatatgttattattaggaaagagctgttatttaatattaagtgtgaacgaaggaaaatttcgtaggtaaaaaaattagtgcagagagccattaaatgaaagggaaattttattcttaattattttttgcaattttatttccca
YQR061C	581-snap_masked-1653-AIE_1	K19792//low-affinity ferrous iron transport protein	GO:0006826//iron ion transport;GO:0042592//homeostatic process;GO:0055065//metal ion homeostasis;GO:0006812//cation transport;GO:0055080//cation homeostasis;GO:0051234//establishment of localization;GO:0050801//ion homeostasis;GO:0055085//transmembrane transport;GO:0009987//cellular process;GO:0055072//iron ion homeostasis;GO:0010467//gene expression;GO:0006829//zinc ion transport;GO:0071704//org…	YDR343C,YDR342C	90.6	13	catggtttttgctggcgttctgagctaactaaaagtgacttataaaaaatgcaatctaaaataagaatgaaacaaaaatggtcgtttaaatatatctagtcaagcttcatcccttacaatggttagcgatgatattccgtcgtccaaaagattacgaccatgccagttcatattattttacttaagagttcatgtctttcatgcgaagaagcgttcggaaattccaaaacttcttagagttcaggaacaggcccggtcgcggaattattctcgggataattccagccgcttggcaggtaggctaaattacacatttcaagaactttctccggccttttctgtgagatacgtttataagttgctgcagcaggatgctctaggctgctttctctggaattt…	CTATTGAAGAGAATTCAAATAAGTCTTAGTACCATAATTAGTACAATAACCCAAGAAAATGGCAAATGTCACCATCAATTGCCAACAAGCAAGCAAAGTACCTCTAATATGCTTTGAAGCGGTTTCTGAAATAAGCCTTGGAGCAAGGACGCTGATAGATCCAGCACCAATACCAGCGATAATACTCCCAATAAAATATAGGTATCCGCGCAT	taagcccatctaagtatcatattaccaaatcttctgtgagtaaaatgatataataggactcaacgtgactgtcagtcttcagtagccctggtgtttaatatatcgaatcagtcttaggaattaaaaagcccctatattacagagggcattggacattatttatcaatgtactttgaagtttgcttgcgtgtgttttcaccggt
YQR062C	148-augustus_masked-1999-AID_2	K07034//uncharacterized protein	GO:0110165//cellular anatomical entity;GO:0016020//membrane;GO:0016021//integral component of membrane;GO:0031224//intrinsic component of membrane;	YDR343C,YDR342C	89.39	0	catggtttttgctggcgttctgagctaactaaaagtgacttataaaaaatgcaatctaaaataagaatgaaacaaaaatggtcgtttaaatatatctagtcaagcttcatcccttacaatggttagcgatgatattccgtcgtccaaaagattacgaccatgccagttcatattattttacttaagagttcatgtctttcatgcgaagaagcgttcggaaattccaaaacttcttagagttcaggaacaggcccggtcgcggaattattctcgggataattccagccgcttggcaggtaggctaaattacacatttcaagaactttctccggccttttctgtgagatacgtttataagttgctgcagcaggatgctctaggctgctttctctggaattt…	TTATTGCAAAGAGGTAACCATGACTGTCATTGACAAACGTTGAAAGACTTTGGTCTTCGTCGAAAATAATTCCTTCCAAGAAGCCGTTCCCATTGCTTCTTCCGCCTCAACACCAGCAATAAGAAGATCGATATCGGCAATCACAGTAGGATCGTCAACACTAAGCTTGTTTGATTTCGCAAAGTAAGCTCTAGCTTGTTCTGTCTTCTTGACTTGTACCAGAAACTGAGGTGATTCCGAGACTAAAATTATGCCTCCAATCAT	taagcccatctaagtatcatattaccaaatcttctgtgagtaaaatgatataataggactcaacgtgactgtcagtcttcagtagccctggtgtttaatatatcgaatcagtcttaggaattaaaaagcccctatattacagagggcattggacattatttatcaatgtactttgaagtttgcttgcgtgtgttttcaccggt
YQR063C	1731-snap_masked-ADQ_4-7102	K01760//cysteine-S-conjugate beta-lyase [EC:4.4.1.13]+ko01100//Metabolic pathways+ko01230//Biosynthesis of amino acids+ko00450//Selenocompound metabolism+ko01110//Biosynthesis of secondary metabolites+ko00270//Cysteine and methionine metabolism;K01758//cystathionine gamma-lyase [EC:4.4.1.1]+ko01100//Metabolic pathways+ko01230//Biosynthesis of amino acids+ko00450//Selenocompound metabolism+ko01110…	GO:0019752//carboxylic acid metabolic process;GO:0044281//small molecule metabolic process;GO:0006082//organic acid metabolic process;GO:0043436//oxoacid metabolic process;GO:0006534//cysteine metabolic process;GO:0044238//primary metabolic process;GO:1901564//organonitrogen compound metabolic process;GO:0050667//homocysteine metabolic process;GO:0009069//serine family amino acid metabolic proces…	YDR345C	91.91	50	catggtttttgctggcgttctgagctaactaaaagtgacttataaaaaatgcaatctaaaataagaatgaaacaaaaatggtcgtttaaatatatctagtcaagcttcatcccttacaatggttagcgatgatattccgtcgtccaaaagattacgaccatgccagttcatattattttacttaagagttcatgtctttcatgcgaagaagcgttcggaaattccaaaacttcttagagttcaggaacaggcccggtcgcggaattattctcgggataattccagccgcttggcaggtaggctaaattacacatttcaagaactttctccggccttttctgtgagatacgtttataagttgctgcagcaggatgctctaggctgctttctctggaattt…	TTATTTACTGATGTTCTTGTCAGTTAAAGACATTTTCTTATACAAAGGTTTCTCGTCGTGTTGTAGTTTCTCGTGTTGTAGTTTCTCGTTATCGTAATCGGCGTTTCTTCTAGAAGCTGGGATCCAGGATGTAGATTTCCAAGGTAAAGCCCCGCCCATCCACATCTCGTCAATTTCTTCTAAAGAAAGTCCCTTCGTTTCTGGAACAAAGAAGAAAACATAAACATATAAAAATGCTAAGCAGCTCATGAAACCGTAACCATGGTAGAAGTTAATTGAGTTACCAGCACCTTTGGATGATGGCTGATCCTTACCATTGGGATATAATCTTGTAACCATACATGCCGTCATAGTAGCAGCACCAAGCAAAAGACATTTACGACGTCCCAACTTATCAAC…	taagcccatctaagtatcatattaccaaatcttctgtgagtaaaatgatataataggactcaacgtgactgtcagtcttcagtagccctggtgtttaatatatcgaatcagtcttaggaattaaaaagcccctatattacagagggcattggacattatttatcaatgtactttgaagtttgcttgcgtgtgttttcaccggt
YQR064C	454-maker-1706-AIE_1	K08139//MFS transporter, SP family, sugar:H+ symporter+ko04113//Meiosis - yeast	GO:0031224//intrinsic component of membrane;GO:0110165//cellular anatomical entity;GO:0016020//membrane;GO:0016021//integral component of membrane;GO:0005215//transporter activity;GO:0022857//transmembrane transporter activity;	YDR345C	95.78	16	taatttgattaacgaatgtttaataataagggtcttattaggtttctatatctaccttttcccttcttatatctgatactgtttgacttatgataaaagaaacttacttacctatcaattaattcatgccgtgtgaagtatatttatataaacaagtatttctaaatgaagagcatcgaatcaagatgtggtagatgctaaactaatgggtgcaattaagaaggcttctaccaagcaagttcaaggccagtagcattatatagtttttttgtctttatttttttttttggtttttttttttttcgtttgagaaaaatgctgcttcctaaaaagactcagcaaaaatgctcatgacctaatcagtttcgagagcaaccccacgggtaggaaagaaagagg…	CTACTTTTCCAACATCATAACATCTGGGAAACGTTTTTCAACATATGATAGGAGAATGCGCCTGCGTGCGTACAAAGCGGTCACCTCCACTCTTCTTTGACGATCAGCCCAATTATGTGCTTGCAACAGAACTAGCAAGAAGAATTCTTCGATAATCATAGTTGGCGTGTTAGCAATCAACTGACCTGTCGTACTCCAACGCATACCGGAAGCAATACAAATCAAAGCGATGATGATCAAGACGGACACCAGAACACTCCAAGGTGTTGAGCAGATCCTATTAATATACCGGGATGTTCTGTAGCCAACGGTGTTAACTTCAGGGGCCTTACCAGTGAACTCTTCGGGACATTCAATACCTAATTCTTGGAACAGTTCAAGGTCTTCTCTAGCCACATC…	ttatctattatatatcattttaaatggtttaggctcccagagaaaaaagcaaaactcaggtgaggtatatgtacaaactaaataaaagttctaaggtcgatcgctacctccgtatagaaattcctaaaatccctaaggaaaattaactccctcataagtaacatgaggaattcttcccactaatgctaaaatgttcaatgaag
YQR065C	1715-snap_masked-AFI_5-7003	K01689//enolase [EC:4.2.1.11]+ko00010//Glycolysis / Gluconeogenesis+ko00680//Methane metabolism+ko01100//Metabolic pathways+ko01230//Biosynthesis of amino acids+ko03018//RNA degradation+ko01110//Biosynthesis of secondary metabolites+ko01200//Carbon metabolism	GO:0006139//nucleobase-containing compound metabolic process;GO:0009179//purine ribonucleoside diphosphate metabolic process;GO:0033043//regulation of organelle organization;GO:0006090//pyruvate metabolic process;GO:0046483//heterocycle metabolic process;GO:0019693//ribose phosphate metabolic process;GO:0006757//ATP generation from ADP;GO:0006165//nucleoside diphosphate phosphorylation;GO:0055086…	YDR345C	83.47	14	cgttatcagcagctttgggctctttcattgtataaatcctggaagcatctcgaaaatatcttgcttttatatttataattgcaccttatttatgccaagtgtaggcttttcatgcgattttaaagaaaaattccttgttggcgcctaaattttgattacctaacccatacattcgttcaaccttatatttttagaaaggcctgttatcagatcattttccgaaaactcttcagaaccaatttcaaaaagacaactatttgacactttgttggttttcttcaaaacagtgatggattcatccgctcgaggagctaaaatggggaatgaattccttccaaatagaaatagtacttacttcattgtattgttggaaaatataaatcgatattaacaataaga…	CTAAATACTTGCACAACGCAGAAGAGTGGCAACAAAGATTACAGGGAGGATACTCACTAGTTCCCCCAAACCTGCATACTCCGGTGGAATATGAAAGTCAACAAAGACACCTGCTGCCAAAAGAATCGCAAATAAGTTGTAGGTAAAACTCCATATGAAGTTCAGTTTCACCCTAAACATGGCTTTGCGGCTCACAGTTATCATGGTTATAATATTGTTAAGTTTTGGTTTCAGCATAACGACATCAGCGGCTAGCTTGGCAATCTCGCTTCCCTCATTGATATGAACTCCGATCGTGGCTTGAGTCAAAGCAACTGCATCGTTTGTTCCGTCACCGCAGAAAACAACAACCGGTCTTTTCGACTGCGAATTGTCGAAGTTTTTTCCTTCAACAATATC…	taaagatgcattaatttttttctaatttatcagttgatctgcaattacctggcatggctatgtgtattttttttttttatgaattccatcatattaaatagaaaactaaactaaataataaatagagtattacagagtcgtcaaaaaaaaaaaagaaaagaaaaaagaaaatctacaatcaaatagcagcagtacctgga
YQR066C	1373-augustus_masked-AAG_6-7250	K16261//yeast amino acid transporter	GO:0071705//nitrogen compound transport;GO:0071702//organic substance transport;GO:0051234//establishment of localization;GO:0009987//cellular process;GO:0051179//localization;GO:0015849//organic acid transport;GO:0055085//transmembrane transport;GO:0006810//transport;GO:0006865//amino acid transport;GO:0016021//integral component of membrane;GO:0110165//cellular anatomical entity;GO:0016020//mem…	YDR345C	88.9	0	cattttattaatttttcttttcttttcttttttttttttttttttttgatttatcaaatgagaaagaatttacacaacacttgcacaacgaaagaaaaatatcacacctaaacttatcgctttatatatctcgttcaccatattatcctgtgattaaggagggtgttatggcagcaatgctatcctaccacttgaacgataaaattctgtgccaaggaggtttcaccgttcgtatacacttatctcaattgatactgcttgccgccttcttttgaatagattccgtgctattttgcctgtttttagacgaggatactaatattatattatctaatattatcctcgaacgtttacgtcatcatttgggatactattccacattctaggttgctaacggtc…	TCAATTTGAACCCTTTGGGAACTTCAAAAATTTCTTCCAATCTTTTTTCTCAGTCTTTCTTTCCTCAGCAGGAATTCCTCTCTTCGAAGGAGGAACCCAAGATGCAGATTTCCATGGCTTTACACCTTCTTCATATAGTAATTGGATTTCCTCCAAAGACAAACCAATTGTTTCTGGTAAGAAGAAGAAGACGTACAAAAACATAGCAACCAAACAACCTACAAACACATAACCATAGTAGAAGTGGATAGATCCCGTGATGAATGGCGTGAAGAAACCAATCAAAAATTGCCACAACCAGTTGAATGCAGTCGAAATCGACATGGCTCTAGATTTGACCTTCGAGGGGAACGACTCGGCAACCACAATATATGCAACAGGAGCCCATGTCGTTGCAAA…	aaaaaaaaaattgaataaatgactaagaattagacacaattttgtcttaatgaatactttttacctatgacacataccagtttctacatatgttgatcttcatagctccaagaatcttcataaattcgtgacaaattagaattacacattattatgtaaaatataatatacaatgttgcctatcaagacaagcatatgcactctatga
YQR067C	1589-snap_masked-BVG_4-25625	K10968//alpha 1,3-mannosyltransferase [EC:2.4.1.-]+ko00514//Other types of O-glycan biosynthesis;K05538//alpha 1,3-mannosyltransferase [EC:2.4.1.-]+ko01100//Metabolic pathways+ko00513//Various types of N-glycan biosynthesis+ko00514//Other types of O-glycan biosynthesis	NA	YDR536W	89.39	37	ttttttgattaaaattaaaaaaactttttgtttttgtgtttattctttgttcttagaaaagacaagttgagcttgtttgttcttgatgttttattattttacaatagctgcaaatgaagaatagattcgaacattgtgaagtattggcatatatcgtctctatttatactttttttttttcagttctagtatattttgtattttcctccttttcattctttcagttgccaataagttacaggggatctcgaaagatggtggggatttttccttgaaagacgactttttgccatctaatttttccttgttgcctctgaaaattatccagcagaagcaaatgtaaaagatgaacctcagaagaacacgcaggggcccgaaattgttcctacgagaagtagt…	TTATTTGGTGCTAAACATTCTCTTGTACAATGGCTTGTCATCGTGAGTCAAATCTTCAGCATCGTAGTTGGCACCTCTTCTGGATGGTGGAACCCATGAAGCAGATTTCCATGGTAGAACACCTTCTTCCCACATGGTGTTGACTTCTTCCAAAGTCAAACCCTTAGTTTCTGGAACAACCAACAAAACGTAGAAGAACATGAAGACCAAACAGCCCATGAAAACGTAACCGTAGTAGAAGTTAATGGCACCAGTAATAAATGGAGTGAAGAAACCAATCAAGAAACCCCAGATCCAGTTAGCAGCGGTAGCGATAGACATAGCCTTAGACTTAACTCTCAATGGGAAAGTTTCAGAGACAACAACATAAGCAATTGGAGCCCAGGTGGTAGCAAAACA…	ttaaagtttctttgtctccgtcccactcaactttctgagaacaaatgatcaaaaacttgaaaattaaactgtattattttgtatatattaaaaacgtatttacttttcaagatatcattaaaaatataaaattagaattagagtacatttcaaatgcacaaattagagcgtgatcatgaattaataaaagtgttcgcaaa
YQR068C	24-EC1118_1O4_6557g	K00008//L-iditol 2-dehydrogenase [EC:1.1.1.14]+ko01100//Metabolic pathways+ko00040//Pentose and glucuronate interconversions+ko00051//Fructose and mannose metabolism;K05351//D-xylulose reductase [EC:1.1.1.9]+ko01100//Metabolic pathways+ko00040//Pentose and glucuronate interconversions	GO:0003824//catalytic activity;GO:0008270//zinc ion binding;GO:0016491//oxidoreductase activity;GO:0005488//binding;GO:0043167//ion binding;GO:0046914//transition metal ion binding;GO:0043169//cation binding;GO:0046872//metal ion binding;	YEL069C	93.15	111	tttcttttactaatactctgagttattcaaatggaatgctgtagcgtaagttcttttatgttgaaccatgaatacgagctgcaattaatgcagttgagaactagctttttttttttcatgcctctcggtctctgcaggatatcgggtaaaaatgaaaactgggacattaaccgcggtgggtactcgatcattatttgttcagaatgagttatgatatgaacggtaattaatctagatgataatatatatatgtatatgtatatatatgcaattgataatatatggacgagtaaataagagttaagtcaatagcaagaaagtaacaagggtgaatgagaaagtgattcaataacattgccgttgatagcttttttgttccgagcagcaatggaaacggaa…	TTATGTAGTCAGGTCTCCCTCACAATCGGTCCATTTGGGCAACACGGTCTTCAAGACGTATCTATTGATGGATTCGTCCAGTTCCATCACCATTACGCTCCCGTTGGGAACATTAGTGAACGATTCAAATTCTTCATATGTCCATCTAAACCACTTCATCAGGAAAACTCTGGAATAAATACCATGTGTAACAAGGACGACGACATCTCTGGGCCTTCTCTCTTGTCTATCATGGAAATGCCTAAATAGAGTCTCTTGAAAACTGGCAACTCTGTCATATACATCTGCCGCGCTTTCTCCATGAGGGAATCTGAAGAAGAAATGACCATAGGTAGATCTCTTCTTCATAACATCCTGCATGCTGTTGATTTTTTGGAAATTACCAAAATCTTGTTCCCT…	tcttagaacgggtaatcttccaccaacctgatgggttcctagatataatctcgaagggaataagtagggtgataccgcagaagtgtctgaatgtattaaggtcctcacagtttaaatcccgctcacactaacgtaggattattataactcaaaaaaatggcattattctaagtaagttaaatatccgtaatctttaaaca
YQR069C	1017-augustus_masked-AID_2-6438	K14708//solute carrier family 26 (sodium-independent sulfate anion transporter), member 11	GO:0051179//localization;GO:0006820//anion transport;GO:0055085//transmembrane transport;GO:0006810//transport;GO:0072348//sulfur compound transport;GO:0006811//ion transport;GO:0015698//inorganic anion transport;GO:0008272//sulfate transport;GO:0009987//cellular process;GO:0051234//establishment of localization;GO:0016021//integral component of membrane;GO:0031224//intrinsic component of membran…	YEL069C	91.41	16	ttttttgattaaaattaaaaaaactttttgtttttgtgtttattctttgttcttagaaaagacaagttgagcttgtttgttcttgtttttttattattaaaacagaaaaattggaaaaaagaagaagatagttacaaaccatatgtcttttctcgagctctttttatatgtttctgtgctttctatattgtatacccatttgctctccattgtctgcaagccaaaatctgcatacagatccgagacatctcttggatttttttcaatgaaggcacggagggcatctgaataatctcaatgagtaagaaacgaaattttttaaggaacattttcaatttgcctacggactattctctgcaaagttccaataatttctcctttttttccagcgtttaaagg…	CTATTTGGTGCTAAACATTCTCTTGTACAATGGCTTGTCATCGTGAGTCAAATCTTCAGCATCGTAGTTGGCACCTCTTCTGGATGGTGGAACCCATGAAGCAGATTTCCATGGTAGAACACCTTCTTCCCACATGGTGTTGACTTCTTCCAAAGTCAAACCCTTAGTTTCTGGAACAACCAACAAAACGTAGAAGAACATGAAGACCAAACAGCCCATGAAAACGTAACCGTAGTAGAAGTTAATGGCACCAGTAATAAATGGAGTGAAGAAACCAATCAAGAAACCCCAGATCCAGTTAGCAGCGGTAGCGATAGACATAGCCTTAGACTTAACTCTCAATGGGAAAGTTTCAGAGACAACAACATAAGCAATTGGAGCCCAGGTGGTAGCAAAACA…	actttgaagggtaaagctgttaacttttcttcaaagcttagaaaagaaaaaaaattaataaaaaattatacttctattggcaacatcttgccatacaatataaatcgtaagggttcattaaaaatataaaatcagaattagagtgcatttcaaatgcacaaattagagcgtgatcatgaattaataaaaatgttcgcaaa
YQR070C	580-snap_masked-1649-AIE_1	K01532//Cd2+-exporting ATPase [EC:7.2.2.21]	NA	YER060W-A	89.24	17	catacttttcttcgatattttagtcaccttctgaaacaccctccatttcaatctgacaagcgtatcttataacaaacaatttggttatcatgttatatatttgtctggtttacaaatcaccagtgcaaaaacagactacatttatgtcatctgcatgcattaggctttcaacagactagaaatcaaaatttatcaactaaacagaaataatgcaacgtctcataaagtatttactggcgatcggagtaactcttagaaccacagtcacgtgatatgcttatcagaattgcgttatcaactcaaatgaatgagccgtgataatttaattaacatacatgctattttttaatgatttgcatactagagccatttatgttacattacaaagactaaaatagc…	TCATAGTGAAAAAAAGGGGAACGCTAGACCGGCTGCTACAGAAAAGAAAATCTTGTATTTGCTCGTGTTCTTTGGCATATAAACGGTGTAATCAGCTGCATATGTTGCCCAACCTGCAGCAGATCCAAAAACGGCAGAACCGAAAGAAAGAACGCCACCTGCAGTAGTTGCGCCTCCTACCCATTCCCCTCCTTTAAACTTTCCTGATCTCGATAGTTGAGCAATAATGACTAAAAAGGCAGCAAAGTTGGGCACCCAGGACCATTTTTCGTATGCATGAATGACACTATAACCAAAAAAAGTCACAAGCACGGTACCACCAGCAATAATCAAACAACCAGCCCAAAGAGGACAGACATGACCAGAACCTTCATTCACCATATTCAGCAGTTGAGCGGA…	tatgcaacagcttcggatttggaggagttaacacatctcttctcttcaagaaatgggaagggagttaatattattaaacttatatatatatcccattataatcgtttttgaattatatgctatctattcgaatgtcgagatttatccattaaaaccaatcatttcaatgattagcaaaaatattaatcaattaacatttag
YQR071C	1549-maker-CDT_2-5317	K14640//solute carrier family 20 (sodium-dependent phosphate transporter)	NA	YER060W-A	96.88	17	catacttttcttcgatattttagtcaccttctgaaacaccctccatttcaatctgacaagcgtatcttataacaaacaatttggttatcatgttatatatttgtctggtttacaaatcaccagtgcaaaaacagactacatttatgtcatctgcatgcattaggctttcaacagactagaaatcaaaatttatcaactaaacagaaataatgcaacgtctcataaagtatttactggcgatcggagtaactcttagaaccacagtcacgtgatatgcttatcagaattgcgttatcaactcaaatgaatgagccgtgataatttaattaacatacatgctattttttaatgatttgcatactagagccatttatgttacattacaaagactaaaatagc…	TTACCGACCGAAATATTTGAGTTCTAAAGGTCTTACAATGTTGTAGATGATGAATGCCCAACTTCCGCATGCGATGGCAATATAGATAGCCAAATAATATCCGATAGAATCCATGAAATTTTCCATAAAACCGTCAAAGTAATAGGTAGCAGGAATGGAAATACCTAAAGTTGCAGCATTGGCAGCCATTGTCCAGACTACTCTCGGGATTTTAGCCAAAGGTGCCCACAAAGCCTGGGCGGATAAAGCAACAGTATACATTCCAGGGACATTATTAGCGACTGTTGAAAGAGCCAGAAGAACACAACAGAATTGACCAAACCCGTTTAGAGAGTTAGGGACCAAAATAGCATATATAACGCCACCCATAGCATTTTTATCATAATATGCCTTCCAGGT…	tatgcaacagcttcggatttggaggagttaacacatctcttctcttcaagaaatgggaagggagttaatattattaaacttatatatatatcccattataatcgtttttgaattatatgctatctattcgaatgtcgagatttatccattaaaaccaatcatttcaatgattagcaaaaatattaatcaattaacatttag
YQR072C	1417-augustus_masked-CPG_1-7550	K16261//yeast amino acid transporter	GO:0009987//cellular process;GO:0051234//establishment of localization;GO:0015849//organic acid transport;GO:0071702//organic substance transport;GO:0071705//nitrogen compound transport;GO:0051179//localization;GO:0055085//transmembrane transport;GO:0006865//amino acid transport;GO:0006810//transport;GO:0110165//cellular anatomical entity;GO:0016020//membrane;GO:0031224//intrinsic component of me…	YFL011W	93.59	6	tttttggcagattttattgtaaaagtgtttcaaaaccaaaccttgataagaggctttgaatatatcttttctttatggtttctattactcatgaagaggaattgaagtgaatgaatcgagaataatgaataaaacactgagtatttatataaaattttttctagatgacatattattcattccccagtgttgaagcttttcaccactaattgacttgaagattattttagttgcttttcttaccaccccaccttcataaacttaaaaatattatattagaatttgagttttcctccgttgtttcttaatcagaatcgttagacgccgaataatggactgtaaaatcaaagcagctggaaaaaactctggaatttttcatgaaggtggcactaaatcgtc…	CTACTTTTTTCCGAACATCTTCTTGTAAAATGGTTGATCATCATGCATTAGATCATCAGCATTGTAGTCAGTACCTCTCTTGTTTGGTGGAACCCAGGATGGTGATTTCCATGGCAAGACACCTTCTTCCCATAAGGTGTTCACTTCTTCTAAAGTCAAACCTTTGGTTTCTGGGACGAAGAAGAAGACATAGAAGTAAGAAAACACCAAACAGCCCATGAAAACATAACCGTAGTAGAAATCAATGGCACCAGAAATAAATGGAGTAAAGAAACCAATCAAGAAACCCCAGATCCAGTTACAAGCTTGAGCAATAGCCATACACTTGGACTTAACTCTCAATGGGAAAGTTTCAGAGTTGACAACAAATGGAATTGGAGCCCAGGTGGTAGCAAAACA…	tttgccatcgttaagtggagaattcggcctattcctaacctcttccagaactatgaaacaaaaaacataattcaaaattgtagtttgataaagtattatctataaactattaaatcataaatatatatttcataaagcgttaaaaattgaagatcaaatattatttttattccttgaaggaagtctatattatttaattaactgac
YQR073C	946-augustus_masked-BDG_5-19334	K12183//ESCRT-I complex subunit TSG101+ko04144//Endocytosis;K01653//acetolactate synthase I/III small subunit [EC:2.2.1.6]+ko00290//Valine, leucine and isoleucine biosynthesis+ko00660//C5-Branched dibasic acid metabolism+ko00770//Pantothenate and CoA biosynthesis+ko01100//Metabolic pathways+ko01230//Biosynthesis of amino acids+ko00650//Butanoate metabolism+ko01110//Biosynthesis of secondary metab…	NA	YFL054C	91.12	16	cattttattaatttttcttttcttttcttttttttttttttttttttgatttatcaaatgagaaagaatttacacaacacttgcacaacgaaagaaaaatatcacacctaaacttatcgctttatatatctcgttcaccatattatcctgtgattaaggagggtgttatggcagcaatgctatcctaccacttgaacgataaaattctgtgccaaggaggtttcaccgttcgtatacacttatctcaattgatactgcttgccgccttcttttgaatagattccgtgctattttgcctgtttttagacgaggatactaatattatattatctaatattatcctcgaacgtttacgtcatcatttgggatactattccacattctaggttgctaacggtc…	TCAATCAGAACCCTTTGAGAACTTCAAAAATTTCTTCCAATCTTTCTTTTCGGTATTTCTTTCCTCAGCAGGAATTCCTCTCTTTGAAGGAGGAACCCAAGATGCAGATGTCCATGGTTTTACGCCTTCTTCATATAGTAATTGGATTTCCTCTAAAGATAAACCAATTGTTTCCGGTAAGAAGAAGAAGACGTACAAAAACATAGCAACCAAGCAACCCACAAATACGTAACCATAGTAGAAGTGGATAGATCCGGTGATGAATGGTGTGAAGAAACCGATCAAGAATTGCCATAACCAGTTGCATGCAGTGGAAATCGACATTGCTCTAGACTTGACCTTTGAGGGGAACGATTCAGCGACCACGATATAAGCAACAGGAGCCCATGTCGTTGCAAA…	aaaaaaaaaattgaataaatgactaagaattagacacaattttgtcttaatgaatactttttacctatgacacataccagtttctacatatgttgatcttcatagctccaagaatcttcataaattcgtgacaaattagaattacacattattatgtaaaatataatatacaatgttgcctatcaagacaagcatatgcactctatga
YQR074C	937-augustus_masked-AHM_1-7082	K10866//DNA repair protein RAD50 [EC:3.6.-.-]+ko03440//Homologous recombination+ko03450//Non-homologous end-joining;K22134//MFS transporter, DHA2 family, glioxin efflux transporter	GO:0071705//nitrogen compound transport;GO:0034486//vacuolar transmembrane transport;GO:1905039//carboxylic acid transmembrane transport;GO:1903785//L-valine transmembrane transport;GO:0034490//basic amino acid transmembrane import into vacuole;GO:0015802//basic amino acid transport;GO:1990822//basic amino acid transmembrane transport;GO:0015817//histidine transport;GO:0098656//anion transmembran…	YFL054C	90.6	12	tgattgtttaactcagatgtaaattttgtttgtgattctattatttatgaaaagctattaagtaaaattatggaatattcatgctgaagataaaacagcgcctgtatttatatgcaacccccaagcgaaaaaaaactttgacttttcttctcttctggagaaattctctggggatatagtccccagattttttgagtgggcccccaatgtcccacatcgttattgagttgtttctttctccagaaggtcgttgtacagtcattataatggcggtcagtataatgacctccggaaataccaacatcggggaaagcggaaaatctggaaaaattctccacgaagctttctctgtgataatccgcgaccgagagtttaaccgaatccgcggaacgagatatt…	TCAGGCAAAAAGAAGAAAACATACAGGAACATTGCCACTAAACACCCGACAAACACGTAGCCATAGTAAAAGTTGATTGCGCCTGTAATGAAATGGCGTAAAAAAACCAATTAAAAACTGCCAAAACCAGTTGAAGGCAGTTGAAATAGCCATAGCCTTGGTTTTCACCTTTTGTGGAAATGATTCTGCCACAACGATGTAGGCTACGGGAGCCCAAGTCGTTGCGAAGAAAAAGATATAGAACATAGTAAAGACAATCATACAGTTACCAGCACCTTTCGAACTTGGAGCGTCAGACCCGTTTGGGTATAATCTAGTGACACCGACACTGGCGAAAACAACCATGCATACCAACATTCCAGCGGCACCCGTCATCAAACACTTACGGCGGCCAAGCTT…	aatggtagaaaaattgtttgttttgtttacaaactggatcaagaaatgttaaaattctgtttgatatcatgtaccaatgtcttttattaactgtatcagagaattatatatataaagtcataaatcttgtgtattatttatcattattgactagcacatcgaatcttaaaatacactattattcagcactacggtttagcgtgaaa
YQR075C	288-augustus_masked-6650-CPA_4	K15176//RNA polymerase-associated protein CTR9	GO:0006650//glycerophospholipid metabolic process;GO:0036149//phosphatidylinositol acyl-chain remodeling;GO:0090407//organophosphate biosynthetic process;GO:0044238//primary metabolic process;GO:0006796//phosphate-containing compound metabolic process;GO:0008654//phospholipid biosynthetic process;GO:0006644//phospholipid metabolic process;GO:0006793//phosphorus metabolic process;GO:0044249//cellu…	YFL054C	88.97	2	TTTTTTTTTTTTGGTTTAACTTTTGTTTCTTTTTTCTTTTTTTGATTGTTATGCCTTACGTGCAAAGTAGGAATAGAAATTTTACCTCAAACAACTCTGTTTCATCTGCCTCTTTTATATGACTTTTTAGTTGCAATTACTTGCTGGAAGATACGACCTCACACCCTTGAACGATAAATTTCGACAAACACTATGTTCATTTGCGCATATATCCAGGGGAATCAACCCTAGAGAGTACTGTCTTTTCATTGGGTTCTGAATATCCGTAAACCAGGAGTTAAAGGATATTATTATCTAATATTATCCTCGAATATCTACGTCATGCCGGGCTAGGGCGGATTCAACCTCACCATCTTGCCTACCTACAACCCACCGCACAAGAAAGCATCCCACGCCGCG…	CTATGCTTGTAAGATCCGATAATTAATTTTAAAGTTGTCCATGTTAATGAAACCTGCTGTAATACCACTATCCCAACCAGGTAGGAAACCCCCAAAGGATATAGGATAACATAGTAAGTAGATGACAAGGTAACCTAGGAGCCCCCTCTTTGGTGGCTCAATGTTATCCCCGTTTATGACTTCATCGTCATCAAGCCCATCTGACCACTCTTTTTCCACAGGTGGTGCGACATGAATATCAGCATTAGAAGCATCTCGAATATCTTTATCACTGTTAATAGATGATTGCACACTAGACAT	TAAAAAAAAAAAAAAAAATTGAATAAATGACTAAGAATTAGACACAATTTTGTCTTAATGAATGCTTTTTACTTATGACACATGCCAGTTTGTACATATGTTGATCTTCATAGCTCCGATAATCTTCATAAATTCGTGACAAATTAAAATTACACATTATTATGTAAACTATAATATACAATGTTGCCTATCAAGACAAACATATGCACTCTATGA
YQR076C	390-augustus_masked-9892-CPR_4	K13953//alcohol dehydrogenase, propanol-preferring [EC:1.1.1.1]+ko00010//Glycolysis / Gluconeogenesis+ko01100//Metabolic pathways+ko00350//Tyrosine metabolism+ko01110//Biosynthesis of secondary metabolites+ko00071//Fatty acid degradation+ko00620//Pyruvate metabolism	GO:0043169//cation binding;GO:0043167//ion binding;GO:0005488//binding;GO:0046872//metal ion binding;GO:0018455//alcohol dehydrogenase [NAD(P)+] activity;GO:0016491//oxidoreductase activity;GO:0003824//catalytic activity;GO:0016616//oxidoreductase activity, acting on the CH-OH group of donors, NAD or NADP as acceptor;GO:0004022//alcohol dehydrogenase (NAD+) activity;GO:0016614//oxidoreductase act…	YGL006W	89.39	2	ttacttgggtctagatcatatatcagaggagcgttatactgtgcgattatacgcttctttttatatgaataagggggagacatggtgaaaaggtaccagaacttttgatcgaccaagactaggtaaagctcaaacaacgtttataactcaaatttccggggtaagtggggtaccggaaaattatgatattccggagcggagttatcaacggagaaaactaggccttctgatggaacttaatttaaaaaattaatcacaacctatgcatattattcccgcagagggtgattgtgagtaaatccctgcacagaaacaattcccgccaggccataactagattctaaattatttaactcataatttcatgaaatcgtatcgtagtaccaaatagggagatat…	TTAGGTTGCCCATACAAAGCATGTTATAGGCTTTCGTTCATTTGGCATTAATTCGTTTGAAATGAATTCATCAAAATTAATCCATTTGGTACTGGAACCCTGGTTCCGCACCAACGTATCTGAAGAGTTAGCACCATCGGCATCAGGGCTTACAGTCTTCTCGTCAGCAACGTCCTCATTATGGAGCAATTTCCCAATCCTACGTTCAACGTATCCTTTATCTGGGTAGTTGATAGGACTTTCGCTACCTGTGAAGATAAAAATATCGTACACTAGTGCTCCAGCAATACCACCAGCAATCGGCCCTCCCCAGGCCCCCCAACTCCACCACCAGTGAGTCAAATGGAATGGATGGCGACCATATCCAATCATGGCAGCGAAGATACGAGGTCCCAAATC…	aattttgttcttgcctacaataaaaagacaattaagccgcaggcagtctcattctttattacaaaaacaaaacgatagaatttagagcacaagtaagagatggtaacaaagtcacggctcccggatgtagtatgtcgtcaaataataagttcgtgaaattaataattaggttataaatcgtaaaaaattgaaaatattaa
YQR077C	410-augustus_masked-9906-CPR_4	K00844//hexokinase [EC:2.7.1.1]+ko00010//Glycolysis / Gluconeogenesis+ko01250//Biosynthesis of nucleotide sugars+ko00520//Amino sugar and nucleotide sugar metabolism+ko01100//Metabolic pathways+ko00051//Fructose and mannose metabolism+ko00052//Galactose metabolism+ko00500//Starch and sucrose metabolism+ko01110//Biosynthesis of secondary metabolites+ko01200//Carbon metabolism	GO:0046034//ATP metabolic process;GO:0042592//homeostatic process;GO:0019693//ribose phosphate metabolic process;GO:0005975//carbohydrate metabolic process;GO:0046031//ADP metabolic process;GO:0032787//monocarboxylic acid metabolic process;GO:0048878//chemical homeostasis;GO:0006139//nucleobase-containing compound metabolic process;GO:0071704//organic substance metabolic process;GO:0019752//carbo…	YGR020C	97.77	2	tgattgtttaactcagatgtaaattttgtttgtgattctattatttatgaaaagctattaagtaaaattatggaatattcatgctgaagataaaacagcgcctgtatttatatgcaacccccaagcgaaaaaaaactttgacttttcttctcttctggagaaattctctggggatatagtccccagattttttgagtgggcccccaatgtcccacatcgttattgagttgtttctttctccagaaggtcgttgtacagtcattataatggcggtcagtataatgacctccggaaataccaacatcggggaaagcggaaaatctggaaaaattctccacgaagctttctctgtgataatccgcgaccgagagtttaaccgaatccgcggaacgagatatt…	TTATTTCTTGCCGAACATTTTCTTGTAGAATGGCTGGTCATCATGCATCAATGCATCAGCATCGTAGTTAGCACCTCTTTGAGATGTTGGAACCCATGAAGCAGACTTCCATGGTAGAACACCTTCAGCGTACATATCATTGACTTCTTCCAAAGTCAAACCCTTAGTTTCTGGCACAAAGAAGAAAACGTAGAAGTAGGCGAAAACCATACAGCCCATGAAAACGTAACCGTAGTAGAAGTTAATAGCACCAGTAATAAATGGAGTGAAGAAACCAATCAAGAAACCCCAGATCCAGTTAGCAGCTGTAGCAATAGACATAGCCTTAGACTTGACTCTCAATGGGAAAGTTTCAGAAACAACGACATAAGCAATTGGGGCCCAGGTAGTAGCGAAACA…	aaatggtagaaaaattgtttgttttgtttacaaactggatcaagaaatgttaaaattctgtttgatatcatgtaccaatgtcttttattaactgtatcagagaattatatatataaagtcataaatcttgtgtattatttatcattattgactagcacatcgaatcttaaaatacactattattcagcactacggtttagcgtgaaa
YQR078C	755-augustus_masked-AHM_1-7103	K06215//pyridoxal 5'-phosphate synthase pdxS subunit [EC:4.3.3.6]+ko00750//Vitamin B6 metabolism+ko01240//Biosynthesis of cofactors+ko01100//Metabolic pathways	NA	YHR092C	91.77	17	ttttttgattaaaattaaaaaaactttttgtttttgtgtttattctttgttcttagaaaagacaagttgagcttgtttgttcttgtttttttattattaaaacagaaaaattggaaaaaagaagaagatagttacaaaccatatgtcttttctcgagctctttttatatgtttctgtgctttctatattgtatacccatttgctctccattgtctgcaagccaaaatctgcatacagatccgagacatctcttggatttttttcaatgaaggcacggagggcatctgaataatctcaatgagtaagaaacgaaattttttaaggaacattttcaatttgcctacggactattctctgcaaagttccaataatttctcctttttttccagcgtttaaagg…	TTATTTGGTGCTAAACATTCTCTTGTACAATGGCTTGTCATCGTGAGTCAAATCTTCAGCATCGTAGTTGGCACCTCTTCTGGATGGTGGAACCCATGAAGCAGATTTCCATGGTAGAACACCTTCTTCCCACATGGTGTTGACTTCTTCCAAAGTCAAACCCTTAGTTTCTGGAACAACCAACAAAACGTAGAAGAACATGAAGACCAAACAGCCCATGAAAACGTAACCGTAGTAGAAGTTAATGGCACCAGTAATAAATGGAGTGAAGAAACCAATCAAGAAACCCCAGATCCAGTTAGCAGCGGTAGCGATAGACATAGCCTTAGACTTAACTCTCAATGGGAAAGTTTCAGAGACAACAACATAAGCAATTGGAGCCCAGGTGGTAGCAAAACA…	actttgaagggtaaagctgttaacttttcttcaaagcttagaaaagaaaaaaaattaataaaaaattatacttctattggcaacatcttgccatacaatataaatcgtaagggttcattaaaaatataaaatcagaattagagtgcatttcaaatgcacaaattagagcgtgatcatgaattaataaaaatgttcgcaaa
YQR079C	1012-augustus_masked-CEG_4-7368	K08139//MFS transporter, SP family, sugar:H+ symporter+ko04113//Meiosis - yeast	NA	YHR094C	94.49	112	tccgcgaggcgttgcttctctaattttactctatcgtgtttagttgtgaatttttttgctacagtatgcaagttctttttaccaacccgtttacgaactaatgagaaaagggtttaagtgtgtgataatactattaatagctaaaagagcagagagctttacgatgttgtatgttgttttatataggtgagagcaggatctgcggaaaatacttcgtaccgtagtatccattttgcctatggaggaaagcttgtttccaaaccaggagatccgcagacaggaaaagttcgaggccaaacaaaaaccgcagcacaatggagtaaaagtcgaaggcacgggccccaaacgatagagtggaagttgtaggaaacaaaagtggccgtctatgtggcgcttctc…	CTATAAACTCATTTCGTTTGTATTTTTGGATGTTTTGGACCTCCTCATTGATGGAATACACCTCTTTATGCCAGCAATCACAGGAGGCCAAATTTTTTTGATATAGGTTAAGTAGAACCCCACAAACATGGCAGCAAGATTAAAGCAGACGAAAACCCATTCAAAACCAAAATTTCTCCATCTGTGATGATAACTCATATTCTCTTGAGCAAGGAAGTCATCCCCAACAGTATACATGCAGTAGGCGCAAACAGTATATGTGTTATTGATGTGCAGTTTCCCACCAAACTCAGCGATAAACGGTTCCATAAATTGACCGCAAGTTTGACCCATTATAGGTTGACTTGGTACCATCTCACTTGTTGAACAGTTTACTTCCCTGTCATGAAGAAGTAAGCT…	gtgaaaaggaaatgagagtattaatatttattaagtatggagcatatataatccgaaaaatgattatagattaatttagaatatgatttgggaataaattaacaattagtttaaagcagaaggcagccggatgaggaacaagaactgttgaatagtattaggtaattttgaatgttttctaacggaacgctattcactga
YQR080C	1439-maker-AHM_1-7103	K24752//WD repeat-containing protein 70	GO:0051179//localization;GO:0006811//ion transport;GO:0045184//establishment of protein localization;GO:0015833//peptide transport;GO:0098657//import into cell;GO:0098739//import across plasma membrane;GO:0072337//modified amino acid transport;GO:0034220//ion transmembrane transport;GO:0051234//establishment of localization;GO:0009987//cellular process;GO:0055085//transmembrane transport;GO:00429…	YHR094C	92.18	9	ttatattcgttgggtttcataagctttggataaaaaagactttattacaactgtagcaaaaaatcatgttcattttttgcgacttatatatttagtggcaaattaatgataccttgcaataaccgaatttagagtatgttgtccaagaaaggagggattttgttcatcagaaaagaattcagaaaagcaaggaaacagtactatcgtttagaatgtagaatgataggttgcttgctaattctattatggcacgaatgatacacccatattttcaacaaaatcaatacccactagcatcattgagccaactatttgtcaatgcaaccattaccggtacttcatcctgatttaacgagtctacttttttatcacgtcaaaatttacttgttttcctgtaaa…	TCACCAACATTGATACTCCTCAAAGTATTCAATTGCTTTTGAAGATTTTTCCAAAACGATTTTTGCTGTTTCGTTCCTCACTTTGTCAACAAGTACAGGAGGTCCACAACAAACCACAGATAATGAACCACTAAGCTCAGCCGCTTCATGCAGAAGTTCCTTAACATTTGGTCTCCCATGATGGAAAACAGCACCATCAAATTCAAACGGGTTAGGTGATTTTTCTAAAGTAGTTGCCACAACAGTGCCTTTTTCATCAGCTTTCTCATCCTGTTGGGTAATATCCAAACTATCATTAGAAGTTAATAGTGGAACTTGCATTGTGTTGTAGATGTGAAGTTGTACATTCAGATCCTTTAGACATATTAGCTCTTGTTTGTAAGCCTCGAGTACGTCGAA…	gaaaaaaaaccatgcgacacactacgactttcacaaattccataaaagagatatttaagatttagataaaatatcaaaggactgctgtactctgcttcaattacctccttaccataaagttataggcagctttctccatcgacatactaaaatttggataggtattattaatgaaatgactagttttaagtaaaaaatga
YQR081C	1749-snap_masked-AQM_4-11146	K01440//nicotinamidase [EC:3.5.1.19]+ko01240//Biosynthesis of cofactors+ko01100//Metabolic pathways+ko00760//Nicotinate and nicotinamide metabolism+ko04213//Longevity regulating pathway - multiple species	GO:0006807//nitrogen compound metabolic process;GO:0140718//facultative heterochromatin assembly;GO:0051276//chromosome organization;GO:0031326//regulation of cellular biosynthetic process;GO:0019357//nicotinate nucleotide biosynthetic process;GO:0006997//nucleus organization;GO:0080090//regulation of primary metabolic process;GO:0055086//nucleobase-containing small molecule metabolic process;GO:…	YHR094C	89.92	0	cattttattatttatcgatgtatataaataaactttgaaataaaaatttgaaatatccctttacttgcaataaaaaacttttagtattggtaataaaggcatggtttatatgatcttgagaacaaacgagtgcataatgaagaagtacttcagagattttaagaagtgaatttgcgcaaatgctcacgtattaatgcgcagttatacatcctgcttaactaagaaatatgcgcggtacatccagatgcgagcactataatttgacacttttccaaatataataagcttggcaaacgggcatttcggctgcgttacttgaaacgtatatcgactttttcaatttgcgcagacgaggattttcaaccgcattttctgaaaatagtgagcacatagtatgac…	CTAGTAGCCAAAACTCTCGCTGTGTAAATAGCACTCTTCGACATTTTTGTTAGAAAAAACCCTGGCTTGTAAACTTGCCACGGAATTTCCAACGATATATCTTAGGCTATCAGAGCCTGAACAAATGAAGCAGTTCCTGAACCCAATTTCGTAATCATTAATGACTTGGTTCAGATCGGGTTTGGAAGGAATAATGATGATACTTTTATATTCGTTTTTGGGTTTGTCCAAAGTTGAACTTGACTCAGTATTATCCTGACCGAACTCGGTACCTTTTTCTTTTTTAGCTAAGTCAGATTGGTCACTGGTAGTGTCTGCTGTTTGAGGAAGAGTTTTAGTAGTATCAGGGACAGTACTGCTGGAGCAGACGTAAATCCTAACCACAATTCTTCCATCCAA…	tacttttgttcgtttgcccgccctttaccctcaaggctgtaagatggttagccaagaaatgcgttgtattgtcttctagatgaacaaaagaattaaagtgcataactattacatatttacccgctaataatcaaatatttacatggttttgccgaaatgcttgaatgatatttcacatggtggatgccatctgtttccta
YQR082C	756-augustus_masked-AHM_1-7103	K08139//MFS transporter, SP family, sugar:H+ symporter+ko04113//Meiosis - yeast	GO:0110165//cellular anatomical entity;GO:0016020//membrane;GO:0031224//intrinsic component of membrane;GO:0016021//integral component of membrane;GO:0022857//transmembrane transporter activity;GO:0005215//transporter activity;	YHR096C	90.78	10	ttacttgggtctagatcatatatcagaggagcgttatactgtgcgattatacgcttctttttatatgaataagggggagacatggtgaaaaggtaccagaacttttgatcgaccaagactaggtaaagctcaaacaacgtttataactcaaatttccggggtaagtggggtaccggaaaattatgatattccggagcggagttatcaacggagaaaactaggccttctgatggaacttaatttaaaaaattaatcacaacctatgcatattattcccgcagagggtgattgtgagtaaatccctgcacagaaacaattcccgccaggccataactagattctaaattatttaactcataatttcatgaaatcgtatcgtagtaccaaatagggagatat…	TTATGACGAAGTAGGCACAGATTTCTTGCTGCCAGTGTTGCTGTTGCTGTTAACACCAGATTCATCTGAGACAGTGCCATCATTCTGGTGGAACTCCGCATGTAATAGTTTACCTACCCTATTCTCAATATAACCGTTGTCTGGGTAGTTGACTGGGGATTCGCATCCAGTAAAAATGAAAATGTCATATATGAGTGCTCCAGCAATACCGCCAGCAATTGGACCACCCCAGGCTCCCCATGTCCACCACCAATGTGTGAGATGAAAAGCATGTGGACCATAGCCAATCATGGAAGCAAATATGCGAGGACCGAGATCTCTTGCAGGATTGATTGTGAAACTTGTTTGATATCCAAGGGCCATACCAATTGCAGCGACTAAGAATCCAATAATTAATGC…	aattttgttcttgcctacaataaaaagacaattaagccgcaggcagtctcattctttattacaaaaacaaaacgatagaatttagagcacaagtaagagatggtaacaaagtcacggctcccggatgtagtatgtcgtcaaataataagttcgtgaaattaataattaggttataaatcgtaaaaaattgaaaatattaa
YQR083C	120-augustus_masked-1671-AIE_1	K00088//IMP dehydrogenase [EC:1.1.1.205]+ko00230//Purine metabolism+ko01100//Metabolic pathways+ko01110//Biosynthesis of secondary metabolites	NA	YIL013C	86.73	13	tttttttcctttagtttcctttcctccttttctgtcaataatatcaatagttttacttctatggatagtaataagactaaacctgaagcaaacaatgaattacttactttctttatacgtttgaaagttggtgattacaggccaacactggagttatcatacttgagttatataaccatgtttaacttttttgcagagcattcggaaaatcaaacctttagctgattgcacttatgatattgaaaggttcaagatgcgcagtacaagtcctcgtttgtttacatcatctaccttgcctgacttctttgctaaattgtgcctctgcgcagtgcacgttcaaaagaaaagcataccccgcactctactgtttttgcattttagcttttaagttttaagtta…	CTACGACCATAACACGATAATAGTGGAGAAGAAGTTCACTGTACCCAGGACGATAGAGGTCTCAAACCCATCAGTAAGCCCACCTGATTTGAAAATGGTGGTCCCATAGGAGAAGAAGTAGTTTTCATCAGTAAGTTGAAAAAAGGTTTGTACAAGAACACCTGTAATCAAACGTTGAAGGACTTTTGTTTTGACTGAGAAAAGTTCTTTCCACGAAGCTTCCCCTAGTTCTTTTTGGGCAAGGACACCAACGTTGATTTCATCAGCTTGTTTAAGTACCCATGGATCCTCTGGTGAAACCTTGTTAATCTTGGCAATGGAAGCACGTGCTTCCTCATGTCTTTCACATTCGATCAAATGTCTTGGAGATTCTGGGACCAATAGCATACCGATGATGAT…	gttgccttaaccaaacgctttctttcactaaataactcgttattttatatagtactagtagtccgaaaaagggagtttgcaaagaaactcgtagttttttgttgattaaatttgaaattacgtgtcacttcgttttacagtaggccctattttttttcaagaatttatctcttagcatgtttatcaagcgcgcatattga
YQR084C	794-augustus_masked-CPA_4-16604	K00863//triose/dihydroxyacetone kinase / FAD-AMP lyase (cyclizing) [EC:2.7.1.28 2.7.1.29 4.6.1.15]+ko00680//Methane metabolism+ko01100//Metabolic pathways+ko00051//Fructose and mannose metabolism+ko01200//Carbon metabolism+ko00561//Glycerolipid metabolism	GO:0019563//glycerol catabolic process;GO:0044238//primary metabolic process;GO:0009987//cellular process;GO:0019400//alditol metabolic process;GO:0046174//polyol catabolic process;GO:0044237//cellular metabolic process;GO:0019405//alditol catabolic process;GO:1901616//organic hydroxy compound catabolic process;GO:0019751//polyol metabolic process;GO:0044275//cellular carbohydrate catabolic proce…	YJL129C	92.13	1	cattctattaaggaactttaatattacctgtataaagctcgtagtattacttcatccagtggatgtaataacaatgatatttctcttcccttttctatatcttttttttctcgacggctgctacatggcacagccgtctgtggatttcatgctcttgctcgaacattcctttttttaatgtacagccaagtgtacattacaagagtaaagaaaaaagtgtgaagagaaagcaaattaagtttgtattatctaggagacagtatattaaaataggatactaatattcaaaaagtgtatatttgtttttttacatataacattttataatttatcattaataagtgacaatcataagagcatagcagcggcaccggcaatagcggcaccaacaccagcgga…	TTATTTTTCCTTAGTGAACATCCTTTTATAAAATGGTCTAGAATCATTTCTAGTAGCATCCAGGTCATAATCTGCTGTCCTCCTAGATGGTGGAATCCATTTGTTAGACTTCCAAGGTAGCACATTTTCTTCATACATTTCGTTGACTTCTTCTAATGTTAAGCCCTTAGTCTCTGGAACAAAGAAGAACACATAAAAGTATGCGAACACCATACAACCCATGAAGACATACCCATAATAGAAATTAATTGCTGAAGTAATAAATGGAGTGAAAAAACTGATCAAGAACCCCCAAATCCAGTTACATGCACTAGCAATCGACATTGCCTTACCACGTACTCTCAAGGGATATGACTCAGAAATAAGAACATAGGCAACGGGGGCCCAAGTGGTAGCGAA…	gatatttgatattgatcaagtcggatcgttaagtactttcccatttgtatataaatatttatgaccttctgcaggctcgatattttataagtgtgagagagttagaatatcttcgtttatctacatatataaagggaagggtttggaatattttaccgataagtactcctctagagaaacaaaaagggggttattaaact
YQR085C	518-maker-6650-CPA_4	K01054//acylglycerol lipase [EC:3.1.1.23]+ko01100//Metabolic pathways+ko00561//Glycerolipid metabolism	NA	YJL214W	92.95	34	cattttattaatttttcttttcttttcttttttttttttttttttttgatttatcaaatgagaaagaatttacacaacacttgcacaacgaaagaaaaatatcacacctaaacttatcgctttatatatctcgttcaccatattatcctgtgattaaggagggtgttatggcagcaatgctatcctaccacttgaacgataaaattctgtgccaaggaggtttcaccgttcgtatacacttatctcaattgatactgcttgccgccttcttttgaatagattccgtgctattttgcctgtttttagacgaggatactaatattatattatctaatattatcctcgaacgtttacgtcatcatttgggatactattccacattctaggttgctaacggtc…	TCAATCAGAACCCTTTGAGAACTTCAAAAATTTCTTCCAATTCTTCTTCTCGGTCTTACTTTCTTCGGAAGGAATACCTCTCCTAGAAGGTGGGACCCAAGATGCAGATTTCCATGGTTTTATACCTTCTTCATATAGTAATTGGATTTCCTCCAAAAATAGACCAATTGTTTCTGGTAAAAAGAAGAAGACGTAAAAAAACATAGCAACCAAACAACCCACAAACACATAACCGTAGTAGAAGTGGATAGATTCAGTGATGAATGGTGTGAAGAAACCAATTAAAAATTGCCACAACCAGTTGCATGCAGTGGAAATCGACATTGCTTTAGATTTGACCTTCGAAGGGAACGACTCCGCAACCACGATATAAGCAACAGGTGCCCACGTCGTTGCAAA…	aaaaaaaaaattgaataaatgactaagaattagacacaattttgtcttaatgaatactttttacctatgacacataccagtttctacatatgttgatcttcatagctccaagaatcttcataaattcgtgacaaattagaattacacattattatgtaaaatataatatacaatgttgcctatcaagacaagcatatgcactctatga
YQR086C	1660-snap_masked-BCB_3-14860	K22211//D-lactate dehydratase [EC:4.2.1.130]+ko01100//Metabolic pathways+ko00620//Pyruvate metabolism	GO:0019752//carboxylic acid metabolic process;GO:0009991//response to extracellular stimulus;GO:0006081//cellular aldehyde metabolic process;GO:0009438//methylglyoxal metabolic process;GO:0009987//cellular process;GO:0044281//small molecule metabolic process;GO:0042182//ketone catabolic process;GO:0019243//methylglyoxal catabolic process to D-lactate via S-lactoyl-glutathione;GO:0006457//protein …	YJL214W	93.74	34	tgattttacgtatatcaactagttgacgattatgatatctttatagattttaaggtggggaaagaacatgagaccccagatggaattgattatggggacattgttgcctttatatataatttcaatatactaattcaaatgattaaaaacgtgagggggacacgcaacttcgggtgttaagaaatattttgctacattagataatggtggagtttcctggcttgtcggataaaagccatcaaatgtcgcagcagctcatgtttacgtttgctgtcttctgcccacgtcatatgagtggtattcttctatcagcacttgatgaatattctttttctcatatatctgaaagacaaaagatcggcacggcaatgccctgcagcatttcttcctagtttttcc…	TTATTTCCTACTAAACATGCTCTTGTAAAATGGTTGATCATCATGCATTAGGTCATCAGCATTGTAGTCAGCACCTCTCTTGGATACTGGAACCCAGGAAGCTGATTTCCATGGTAGAACACCTTCGGCGTACATATCATTAACTTCTTCTAATGATAAACCTTTAGTTTCTGGAACGAAGAAAAAGACGTAAAAGTAAGCGAAAACCATACAGCCCATGAAAACATAGCCATAGTAGAAGTTAATGGCACTAGTAATGAACGGGGTGAAGAAACTAATCAAGAAACCCCAGATCCAGTTGGCAGCACTGGCAATAGACATACACTTAGATTTAACTCTTAATGGGAAACATTCTGAGATAACAACGTAAGCAATTGGAGCCCAGGTAGTAGCGAAACA…	taaaatttttcctcggaagagtgccagaatgaaatttcttgttccttggtgaaggtcaagaactagcaaagaaaagaacatctgtttatgaatttgacaagaattttgttttaacaccaatataatatcacctttataaaatttactgagaaattaaatactgtataagtcattaaaatatgcatattgagcttgtttagt
YQR087C	1061-augustus_masked-BCB_3-14860	K00988//sulfate adenylyltransferase (ADP) / ATP adenylyltransferase [EC:2.7.7.5 2.7.7.53]+ko00920//Sulfur metabolism+ko00230//Purine metabolism+ko01100//Metabolic pathways	NA	YJL214W	87.97	32	cattgccttaattcttttcccagctcttgaaactcttttttgaaaaattaccaacaacaacttttcttactaccatccttctagccttatcaatattctcatatatcttaaaattgcaattgttgttacaaaggagtttgtgtcgtttttcaccaggtgacagaatgtctgggttgaaagtatcaatgaaaaaaaaaaatgtagagagatgccaaaacagtggccaacaggcagctttggctacggaaatgatttggaaacctgcataagtatttctccgcgaaattgggaagagtgatatggatagttgtgatccacggtatataattccttgtgatcccttatctggcaagatagctatagtattactaatacgtggcgctagtataataactcgcg…	TTAAAATTCTTTTGCAGTATATTTTCTTTGGAAAATGAGTAGATATAATATACCAATCAATGAAACTAAACTGCAGATACCCAACCCTGTAAAACACCATCCAATTCCCATTGCGTTACAAAGTTGTAAAATAATGGCAGAACTAATGGCAGCGCCGACATTTCGAAAGAAGCTGCTAACAGCGACAGTCCCAGCGGCTCTTTTAGGGAATAACTCAGTTAAATATGTCATTGAGGTATTGCTGCACCAGGTCATACCAAAAGCAGTGAGGGCGGAAAAAACCAAAAGAACCACAAAATGGTAATGAAAGAAGATTGCCCATCCATATCCAATCGTACCGCATATTGTTAGTAAAATTCCAATCAGATTCAGTAGTAGACGAAACTCTGCAGGAAATTT…	atgtacttttggcttaatttaatataattaactataacttcgattttattctttgaaggtccaaatgcacgtaattcataaacttatgatgcattgttctatttcttgaagtccttgggatgagtgatgagaaaattttcttgaaagttaaataatataataaaattctaaaagttaaattttatagctaaacataaactatttc
YQR088C	666-snap_masked-6650-CPA_4	K00417//ubiquinol-cytochrome c reductase subunit 7+ko01100//Metabolic pathways+ko00190//Oxidative phosphorylation	GO:0006812//cation transport;GO:0055085//transmembrane transport;GO:0017062//respiratory chain complex III assembly;GO:0044085//cellular component biogenesis;GO:0034220//ion transmembrane transport;GO:0006996//organelle organization;GO:0022607//cellular component assembly;GO:0046034//ATP metabolic process;GO:0042773//ATP synthesis coupled electron transport;GO:0006811//ion transport;GO:0043933//p…	YJL214W	91.59	2	tttctgtttatctttggctagaggagtactaatgcaaaattaaaataatgaagtaagaagggagaaagtaattagttatattagaaaactagaccacgaaatttgtagtataattatgggtatgacaattaaagaattagggtgaacgctaccggtgaggacaaaaaaggctgaacgaagaagaaaaataaaaagaagattagatcaacgcacctagacgaaaaagagcaaatactgcttattgtattcactttggagaacaggttgtaacaggacagctgacaattgctaagttaagtagattacaaagacaaatgttcttaggcgaaaagaatatataaactaaaagaaaaagtggaaaaagggtacgtgtaaaaagagactaggatggttgagcag…	TCATTCAATACTATCTATAGAGTAATCTTTCTTGGACAACTTATGTCTCAAGCCTTTACCCCAGTAAGAAAATGCAAAAGGTAAAGCAATCATTGCAGTAGAGATGAAAGCTAATAACCAAGAGCCCCAATGCAAGTTCAATTTGTGATACATTTGAATGGTGAACAATGGGAAGGCAGCACCACCAGCGGATCTTAGGAAAACCTTTGTAGCCAAAGCACTGGATGCGTATTGGACGTAGCAATCAATAATGTAATTATTCAATGAATAATAAATCAACACCATACCGAAACCAAAAGCTAAACCAGCTGAAGCTGGGCCAACCCAAATAATATGTTTATAAGCGGTGGCACCCAAGATCCAAAGAGCAATGGCAGCAAATGGAGCACCGATCTTGGC…	tttgtttaggatagcaatagataaaagaacaatagagaaagaatgtaaaatacgtaaaaatatatgtacattactgtcggataatggtttgaatgcatgtttgatatgtttgcttatgtttgcttatgtttgcttatgtttttatcattactactactataatttttcattattatgctcgattcgtaaaatcgttactc
YQR089C	1738-snap_masked-BBM_6-7257	K03564//thioredoxin-dependent peroxiredoxin [EC:1.11.1.24]	GO:0065007//biological regulation;GO:0042221//response to chemical;GO:0006950//response to stress;GO:0050789//regulation of biological process;GO:0042592//homeostatic process;GO:0050794//regulation of cellular process;GO:0045454//cell redox homeostasis;GO:0034599//cellular response to oxidative stress;GO:0019725//cellular homeostasis;GO:0051716//cellular response to stimulus;GO:0009987//cellular …	YJL214W	89.77	2	catcctcgctgttatttttttgttatatcgatcaactatattattattaattatttattgtatttttattacgagaaagaaatagttttagatagataaaccgtcattgaggcgcagagcgtaccaacacatttcttgtgtccttatataacaattccttctgattggaaaacatgtaggaacaaacataaagagaataatttcactggtataattcatttctgtgtaataaccctaacccaacggctacgccatatctttcataatcagtcaactgagtgtaccccacatccgaaacaaagtatataaccttaaaagtgtcgaaaataggtgtcaaatatcgatgagcacacaaaacctagtagcggaattacgacgtccgtcattttcttagcgtcg…	TTATTTACTATCAACAACGACTAATGGTGTACTGCTTGTTGATTGTGCTAATCTTCTAGAACTTGGGACCCAGTCCCCAGATTTCCATGGCTTTATTCTTTCCTCGTACATTTCATTAACTTCCTCTAGAGTCAATCCTTTTGTTTCACAAACGAAGAAGAAAACGTAGAAGTACGAAAAGATCAAACAACCCATGAAAACATAGCCATAAGAGAAACCTATGGCTCTAGTGATAAAGGGTGTGAAAAACCCAATCAGGAAACCCCACATCCAGTTTGCACCAACAGCAATAGCCATGGCGCGGTTCTTGACTCTTATTGGATAAGTTTCTGCCACGATGACGTAGGCGATAGGAGCCCAAGTAATAGCAAAAGAGAAAATGAAGAAACAGGTAAAGAC…	agctagcttataaactacttatatgcatttattcaccggcgtcgcaaatgtgtccgtcttattttttttaatttttttttcaatttgtgacgccattaataaaggctattatataaaaccaatctccatgaaatagaagtaaagcatcaatccattatctgttgttatttctgtttaccagagtacaagaatatttagaaa
YQR090C	1183-augustus_masked-ALI_5-15258	K08139//MFS transporter, SP family, sugar:H+ symporter+ko04113//Meiosis - yeast	NA	YJL214W	85.87	1	catttttttcctttagtttcctttcctccttttctgtcaataatatcaatagttttacttctatggatagtaataagactaaacctgaagcaaacaatgaattacttactttctttatacgtttgaaagttggtgattacaggccaacactggagttatcatacttgagttatataaccatgtttaacttttttgcagagcattcggaaaatcaaacctttagctgattgcacttatgatattgaaaggttcaagatgcgcagtacaagtcctcgtttgtttacatcatctaccttgcctgacttctttgctaaattgtgcctctgcgcagtgcacgttcaaaagaaaagcataccccgcactctactgtttttgcattttagcttttaagttttaagt…	TCAATTAGAATTTTTTGAAAATTTCAAGATTTCCTTCCAGTCCTTCTTTTGAGCCTTAGTTTCTCTCGAAAACAAACCTCTCCTTGAAGGTGGCACCCAAGATGCAGATTCCCATGGTTTCACACCTTCTTCGTACAGTAATTGTATTTCCTCCAAAGACAAACCAATTGTTTCCGGTAAAAAGAAGAAGACGTACAAAAACATAGCAACCAAACAACCCACAAACACATAACCGTAGTAGAAGTGGATAGATCCAGTGATGAATGGTGTGAAGAAGCCAATCAAAAATTGCCACAACCAGTTGAATGCCGTCGAAATCGACATTGCTTTAGATTTGACCTTTGAAGGGAACGACTCCGCGACCACGATATAAGCAACAGGTGCCCATGTCGTTGCAAA…	cgtacaatgttgccttaaccaaacgctttctttcactaaataactcgttattttatatagtactagtagtccgaaaaagggagtttgcaaagaaactcgtagttttttgttgattaaatttgaaattacgtgtcacttcgttttacagtaggccctattttttttcaagaatttatctcttagcatgtttatcaagcgcgcatattga
YQR091C	1436-maker-BDE_8-15861	K22315//sedoheptulose-bisphosphatase [EC:3.1.3.37]	GO:0009058//biosynthetic process;GO:0044237//cellular metabolic process;GO:1901137//carbohydrate derivative biosynthetic process;GO:1901135//carbohydrate derivative metabolic process;GO:0009987//cellular process;GO:0006796//phosphate-containing compound metabolic process;GO:0005975//carbohydrate metabolic process;GO:0008152//metabolic process;GO:0090407//organophosphate biosynthetic process;GO:00…	YJL214W	91.15	0	catggttttgcctacctaagcttatttagccatctcaggttcaagaaatagacgctggggagacacgattaactggagtctttctcagcttctctagttgttttatatgagagtcagccaagactaagaaagaggagaaaaactggcttttaacgaatattttgtgtaactgcaagaactactagggtttgatgtaccttgctcattaaactacgctaggaattccctatgtaaacgctgatgcgtttgccttaacgaaaaaaattttctctaacgatacagaaattgtaacctcatttttaccatagtcaccggcagtgaagggatatatcgggacctctaccagtagtctttgttcttttgagtattgttccctcagggtcctatgaaaccaggtgc…	TTACCAAGCTTGATATTCTTCCAAGTATTCAATCATTCTTGAAGGGTTTCTGATAACAGCTTTGGCTGTTTGGTTCCTAGCAGCATCGACGAAAACAGGTGGTCCGCAACATACGACAGCGAGGGAACCGGGATGATTAACAGATTCATTTAATAGTTCTTCGGCATTTGGTCTTCCAGTATGAAAAGTGGCAAAGTCTAAATCAGCGATAGACATATTACTCAAGGAAAGAGGTTGTTCTGTATTTTCACTTTCAGAAAGAGCTTTCTCTGAATTGTTTAGACTAGATGGAGTCTTTTCTGCTGTCGTTTCACCATTTTTGACCTTATTTGAGCATATTTCTTCAGCCGAAGCTAGCTCTTGCTTAGAATTGTAAATATGAACTTGAACATTCAAGCC…	atgaagcttctgtcatcttacgtatgatttttctgctttttaatacgattatttttctgaaaaagtgttatttgaaacaacttaagcctcagtagttagaatcaatcaacaagagtcccctaaaaaaggcgcaaaccatctacgttaatgaaattacaacagttagaggatattatacattgagtgtttacttaaatatgaaaaattgt
YQR092C	1091-augustus_masked-AIE_1-5054	K16261//yeast amino acid transporter	NA	YDL245C	84.47	5	ttacttgggtctagatcatatatcagaggagcgttatactgtgcgattatacgcttctttttatatgaataagggggagacatggtgaaaaggtaccagaacttttgatcgaccaagactaggtaaagctcaaacaacgtttataactcaaatttccggggtaagtggggtaccggaaaattatgatattccggagcggagttatcaacggagaaaactaggccttctgatggaacttaatttaaaaaattaatcacaacctatgcatattattcccgcagagggtgattgtgagtaaatccctgcacagaaacaattcccgccaggccataactagattctaaattatttaactcataatttcatgaaatcgtatcgtagtaccaaatagggagatat…	TTATGGGCAAATAGGGACAGACTTCTTACTACCGCTATTGCTGTTGTTGTTATCATCAGATCCAACCGATAGTGAGGCAGCACCATCATGCTTATGAAACTCAGCATGCAAAAATTTACCCACTCTATTCTCAATATAGCCATTGTCGGGATAATTGACTGGAGATTCGCATCCAGTAAAAATGAAAATGTCATATATGAGTCCTCCAGCAATACCACCAGCGATTGGACCAGCCCAGGCTCCCCATGTCCACCACCAATGTGTAAGATGGAAAGCATGAGGGCCATAACCAATCATGGAAGCAAATATACGAGGGCCAAGATCTCTTGCTGGGTTGATTGTGAAACTTGTTTGATACCCAAGAGCCATACCAATTGCAGCAACTAAGAATCCAACAAT…	aattttgttcttgcctacaataaaaagacaattaagccgcaggcagtctcattctttattacaaaaacaaaacgatagaatttagagcacaagtaagagatggtaacaaagtcacggctcccggatgtagtatgtcgtcaaataataagttcgtgaaattaataattaggttataaatcgtaaaaaattgaaaatattaa
YQR093C	212-augustus_masked-3105-AHL_3	K08139//MFS transporter, SP family, sugar:H+ symporter+ko04113//Meiosis - yeast	GO:0055085//transmembrane transport;GO:0051234//establishment of localization;GO:0006810//transport;GO:0009987//cellular process;GO:0034219//carbohydrate transmembrane transport;GO:0015749//monosaccharide transmembrane transport;GO:0051179//localization;GO:0008645//hexose transmembrane transport;GO:0071702//organic substance transport;GO:0008643//carbohydrate transport;GO:0016020//membrane;GO:011…	YKL220C	89.14	13	tattttttttgttacgcacacagtttttttttttttagaaccacttttctaaactttatttgttcaagttttatttctttaattcaatgtcgtatatatgtgatacaattctcttaatacacttagtttttactggaggcgcatgagttttttgacgttttcttaagcctttctattgaatgaaaattaccagaaaagccccttcttcctcaaatttatgaaaaaatgtttattcttaacctaagccttctcaattgaatcgtgccaacctgactaaaatgtagtttggggaagtgaaaaaatctgaagagattatttaatttttcgttaagcctgcaatttattttggtaataattgctagaaagaaatcgaatatttaacgcaattcaaataaagcc…	TTAGTAAAAGGCGGTTGACTCTGGAGTATCGGATTCGTCCAACAGCGCCTCTTCATCGTCGTGTTTTCCAGTATGTTTTTTTCTAAGGAATTCGAGTCCAAATACGTATTTGAATTTTTGAACGAAAGCAGCTGGGAATACCTTTAATGCTACCTCATCGGGGCACATTCTTACTAGCACCCCCATGATTAAAGACAACATACCACACAGTACAGCAGTTATCCACATTGACTTGGTTTGCCTGGCAATAGAAAATGGTGCGCCACCGAAAAACATGATTAGAACTTGACAGCCACCAATGATTGCCATGATTGTGAGAAAATAATAATTTCTACCTAAGTCTTGGAAGAAGTTCAAATTAGCGGCACAAACCCTATCTCTCCAATTTGATATACCATC…	tcttatttctttttaccatttccagtccttttggtccacttgtaatgcataaaagggtaaaaaggaatttgtttaggaggacatgctatttcagatagtttctttttattgattatataatatagtgtacaattttgaaaatataactattacacacatcttttcatttggtcacttacatttgtataaacatatagagcgcgtcta
YQR094C	623-snap_masked-3817-CBB_4	K01887//arginyl-tRNA synthetase [EC:6.1.1.19]+ko00970//Aminoacyl-tRNA biosynthesis	NA	YKL220C	93.28	0	tgatttagttactatgcgtcagtgagactagctatgaatatagaaatgtagtgctctattttcttaattctttgtcaactcgatataataaatgtagtgcttgcaattcacgttggttttcctgttatcgttcgcctttattttttttttttctttcgttttcctacttccctttaccggcgtaagcgcagtgaaatttttttagtacgcacgtacgcaagtttcagcagcaataaggggaaagatgatgataataactaagaaaaacagcaaacttggtatgaacgcatcaaaaattggaaaatgttggtaagaaataggtatctgggtgaactgctcaaaaactctcgatcgtttagtgtgctgaattcctcggtacgttcaggtcacaacaaatgg…	TTACTCACCGAACAACTTTCTGACTCTTTTCAATACAGAATCCTTTTCAGGATCGTAAGGATGGTCCTTGGATGGAATCTCTAAAATAGCAGGGAATGCATTGGTGAAGGAGTCCACTCTTGCTCTTATGTTTTCCGCGATATGCTGGTTGATTAAAAGGATGGCAATATCGTCCCTCTCTTCGGTGAAGTGATTAAACTTATCAGTGATTTCCTCCTTGGTACTTTTACCTTCTTGGTAAACAAAGAAGTTCTTTTCTTGAGTTTCAGGAGAGATTTGTCCAATTCCGGCTAACAATAAACCGGTTGTAGTATCTTCGTCAGCTATCACAGCTATAAGAGTACGTTTCTCAGCCAT	gtattcacaataggaaaaaaaaaatgggtttggtgactgcagtaaagacgtgctaaaaaaaaaaaagttgtttttatctgaaccttaaatatatcatttatgagtgtatatattatacaaacgcaataacagtggctcccgccctccacctccgcctgctactagtaatctaccagtaattgtgtttgttttgggaaagatcgttcgc
YQR095C	1277-augustus_masked-CPR_4-17794	K01887//arginyl-tRNA synthetase [EC:6.1.1.19]+ko00970//Aminoacyl-tRNA biosynthesis	GO:1901576//organic substance biosynthetic process;GO:0006807//nitrogen compound metabolic process;GO:1901564//organonitrogen compound metabolic process;GO:0034660//ncRNA metabolic process;GO:0010467//gene expression;GO:0043038//amino acid activation;GO:0044249//cellular biosynthetic process;GO:1901360//organic cyclic compound metabolic process;GO:0006412//translation;GO:0044237//cellular metabol…	YLL051C	83.12	2	catggtttttgctggcgttctgagctaactaaaagtgacttataaaaaatgcaatctaaaataagaatgaaacaaaaatggtcgtttaaatatatctagtcaagcttcatcccttacaatggttagcgatgatattccgtcgtccaaaagattacgaccatgccagttcatattattttacttaagagttcatgtctttcatgcgaagaagcgttcggaaattccaaaacttcttagagttcaggaacaggcccggtcgcggaattattctcgggataattccagccgcttggcaggtaggctaaattacacatttcaagaactttctccggccttttctgtgagatacgtttataagttgctgcagcaggatgctctaggctgctttctctggaattt…	CTATGATGCACAACGCGCATATGTATATCTATAAACCAAAAAATCATTTGCTGATGTTCTTGTCAGTTTGAGACATTCTCTCATACAAAGGTTTCTCATCATGTTGTAATTTCTCGTTACCGTAATCGGCATTTTTCTAGAAGCTGGGATCCAGGATGTAGATTTCCAAGGTAAAACCCCGCCCATCCACATCTCGTCAGCTTCTTCTAAAGAAAGTCCCTTCGTTTCTGGAACAAAGAAGAAAATATAGAAATACGAAAACGTTAAGTAGCCCATGAAAACGTAACCATAGTATAAATTAATTGCTGAAGTAATGAAAGGCGTAGAAAACCCAATCAGGACACTCCATAGCAGGTTGGCCGCCGTTGCAACAGACAT	taagcccatctaagtatcatattaccaaatcttctgtgagtaaaatgatataataggactcaacgtgactgtcagtcttcagtagccctggtgtttaatatatcgaatcagtcttaggaattaaaaagcccctatattacagagggcattggacattatttatcaatgtactttgaagtttgcttgcgtgtgttttcaccggt
YQR096C	1367-augustus_masked-BPF_4-10460	NA	GO:0110165//cellular anatomical entity;GO:0016021//integral component of membrane;GO:0031224//intrinsic component of membrane;GO:0016020//membrane;GO:0005215//transporter activity;GO:0022857//transmembrane transporter activity;	YLR237W	82.43	36	catggtttttgctggcgttctgagctaactaaaagtgacttataaaaaatgcaatctaaaataagaatgaaacaaaaatggtcgtttaaatatatctagtcaagcttcatcccttacaatggttagcgatgatattccgtcgtccaaaagattacgaccatgccagttcatattattttacttaagagttcatgtctttcatgcgaagaagcgttcggaaattccaaaacttcttagagttcaggaacaggcccggtcgcggaattattctcgggataattccagccgcttggcaggtaggctaaattacacatttcaagaactttctccggccttttctgtgagatacgtttataagttgctgcagcaggatgctctaggctgctttctctggaattt…	TTACCAGCACCTTTGGATGATGGCTGATGGCTGGTCCTTACCATTGGGATATAATCTTGTAACACCAACAGAAGCATAAATAACCATACATGCTGTCATAGTAGCAGCACCAAGCAAAAGACATTTGCGACGTCGTAACTTACCGACAGAATAGAGTGAAAAGAAACATGAAGCAAAATTCACAATACCCAAGACAATAGAAGTCTCAAAAGAGTCCGTCAT	taagcccatctaagtatcatattaccaaatcttctgtgagtaaaatgatataataggactcaacgtgactgtcagtcttcagtagccctggtgtttaatatatcgaatcagtcttaggaattaaaaagcccctatattacagagggcattggacattatttatcaatgtactttgaagtttgcttgcgtgtgttttcaccggt
YQR097C	970-augustus_masked-BDP_5-11433	K16261//yeast amino acid transporter	GO:1905039//carboxylic acid transmembrane transport;GO:0055085//transmembrane transport;GO:0071702//organic substance transport;GO:0006865//amino acid transport;GO:0009987//cellular process;GO:1903825//organic acid transmembrane transport;GO:0006810//transport;GO:0071705//nitrogen compound transport;GO:0015802//basic amino acid transport;GO:0051179//localization;GO:0003333//amino acid transmembra…	YMR319C	87.48	31	tattcaacgagctatggtcgtcatgcttcactttagaagattatagaaaaatcattgctgcctggttcgatgaccttgtatcttttcttgatctacatggccagtatttccgttctgaatttagaattacaaatatgggtgcaaaaacaatgcccactagccggggtgtacgggaccttaaatctaagtattgtgttttagatagagttgcgaagagaaaattataattataataattctatacatgtattctgtatatatatgacgattttatatatagatatacattttcatttttcttgaagattgttgtcatttgtgaaatcatttaccttaatgagaaccagcgcctctgctgactctttccaaaacagaatcgtaagaaacttcggaaaaatc…	TTACCAACACTGGTATTCCTCGAAATACTCAAGAATTCTTTCAGGGTAATCAAGAAGCTTCTGAGAAACGCTGTTTCTAACATCGTCGACCAGTACGGGAGGTCCGCAGCATACGATCGCTAATGAGTCTTTAGGAGGCATGTTTTTCATTGTGTTGTCAATTGCATTGCTAAAGTCAGGTCTTGCGTTGCCGATGTGAGCGAAGCTTGTTAGTTCGGCCATTATATCATTATAATTTATTAGTTGGTCTCGTGCGTTTGCTCTCTTTGCAACAGCAGCTTGCTGTGTGAGATAAATTTGCACGTTGACATGAGATCGACTGTTTTTCAATTCCAGAATTTCGGATTTATAGCCATTAAGAAAAGAAAGGTTTTTGATCGTTATTATCAGATCTATACT…	gtaattaattgcaagtaaagaagtaccggatttattagacatcgtcttagcaagcaaattcctgaaagctaaaacgcaaataattaactaaaaatagttgctaaagagcaccttttatgcggtacataaaagtttttagtgccgtagatatatgtagatataggtgggcgtaggatcagaaggagccggagagaagat
YQR098C	783-augustus_masked-BBM_6-7237	NA	GO:0046907//intracellular transport;GO:0016311//dephosphorylation;GO:0033036//macromolecule localization;GO:0051649//establishment of localization in cell;GO:0010876//lipid localization;GO:0006796//phosphate-containing compound metabolic process;GO:0006869//lipid transport;GO:0006810//transport;GO:0009987//cellular process;GO:0032365//intracellular lipid transport;GO:0044237//cellular metabolic p…	YNR060W	93.38	5	gatattgggtaagatacgaaagcttttagtactcaattgtgcaatgattattttttccaactcataccaaaaaaagaagaagaaaaagataggaacaacagtgttctttagttacacagctgtgacattatatacctttatttagcgaaaaagaggaactgagaaagatgagcctagaccttaagagctaagtagtatagggtgtgtcgaactgctactgatactttgaacgaaggtgtccgagtgtatgcattgctcgtgtggtcagcatttttattgtggaggaggcggattcatctacaatttccgacgcctgattttccacggatataatttattttttgacacctggagtttacatttcacaaaatttctttctttttagttttgcactgattt…	TCAGCTGGAAAAGAACCTCTTGTAAATGGGTCTATTGTCATGATCTATTGCATCAGCATCGTAATCTGCGGTTCTTCTCTCCGGTGGCACCCATGAGGCTGATTTCCATGCTGGCACACCTTCCAGCCACATAGTATTTACCTCTTCCAGCGTCAAGCCTTTTGTTTCTGGGACAAAGAAAAAGACATAAAAGTATGCAAAAACCAGACAGCCTAAGAATACATAACCGTAGTAAAAGTTGATTGCCCCGGTAATGAATGGGGTAAAAAAACTAATCAGGAAACCCCACATCCAGTTTGCAGCTGTTGCGATTGCCATTCCTCTTGATTTGACTCTAAGAGGAAACGTCTCTGACACAATAACGAAACAGCCGCCCGCCCAGGTGGTGGCAAACGAAAA…	atttatagtcgggcctagttgcactcttaataatacggtatacataataatggattgccatccgacaactatagccagtcacgcatttattgaagcttccataaaacattcattagaaattaaagggtacaaaagtaaaaacattatgtataatagagaattagtttcgtcaatttttttttttgcttttttaccaatttaccgaaaactagaaga
YQR099C	902-augustus_masked-BIL_3-4712	K08139//MFS transporter, SP family, sugar:H+ symporter+ko04113//Meiosis - yeast	NA	YNR072W	89.23	19	ttgttagttatcaaaaaaaggtaataactttaagtaaaatggataggaatgacttccttgagagccaatagaataccctccttctttttaaggcaatacaagtgtggaatcagtgatgctaatggtaaggtaaaaacaatgggcgaaaggaaagcaacagtaacaaaaagtttctaataatgtaagagctctttatcttgataggtaattatttactgttttccgtgaaagtagcaaaatttagaagttagggtaagatacaggtatagttcctggtccagactccacatctactctcaataacgtggatttgaactttcaaaacaccttttattttctcgatgattttggacttttttttctttcctagccttgagccgtaaagagcggaaaaaccat…	TTAGAGCGTTGTGCTGCTTCTTTTTGAGTTTCTGGAATGAGTAGTCTTACGCTTCAGTGCTCCCCAACGATGTTTTACATCGGTAAAGCTTCTCTTGAAATGCTCCGTCATTGGATCTTCTGTATTGGTTCTGGCCTGTTTCTTCAATTTCATGCCCTCAAGGTGATCAATATGCTCAAGTCTATCACTAGGCAAGATAATCGCACGATCCAATGAATATGGTAAACCTCTATTTTTACCTCTAATCAGCATAGCTATGATTACTAATTTAGATAATGTAGTGAGCTGTCTTGAAAATGATTGGTTTGTGTTCGGATAACCTAAAGATAGCCCAACTGTACCATAAGCGCTAACAATTTCGAAAAGAATTGCAAATATATTAAAATTTGGTTCTTGTAC…	cgtacattatcgtagagagattcggttgtctttaagggaccgaaaaaaagaaagaaatcttaggacatcagaaatgtacgtaggcaaatgtatatcacaatgttactaatcaaggttaaaaaaaaaaaatccttttaatgcttaattaccttcttaaatattgagtacgaaaacctatttctaaagaatgagtatatatg
YQR100C	1016-augustus_masked-AID_2-6438	K00459//nitronate monooxygenase [EC:1.13.12.16]+ko00910//Nitrogen metabolism+ko01100//Metabolic pathways	GO:0016701//oxidoreductase activity, acting on single donors with incorporation of molecular oxygen;GO:0003824//catalytic activity;GO:0016491//oxidoreductase activity;GO:0016703//oxidoreductase activity, acting on single donors with incorporation of molecular oxygen, incorporation of one atom of oxygen (internal monooxygenases or internal mixed function oxidases);GO:0018580//nitronate monooxygena…	YNR072W	86.17	17	catggtttttgctggcgttctgagctaactaaaagtgacttataaaaaatgcaatctaaaataagaatgaaacaaaaatggtcgtttaaatatatctagtcaagcttcatcccttacaatggttagcgatgatattccgtcgtccaaaagattacgaccatgccagttcatattattttacttaagagttcatgtctttcatgcgaagaagcgttcggaaattccaaaacttcttagagttcaggaacaggcccggtcgcggaattattctcgggataattccagccgcttggcaggtaggctaaattacacatttcaagaactttctccggccttttctgtgagatacgtttataagttgctgcagcaggatgctctaggctgctttctctggaattt…	TTACAAAGGTTTCTCGTCATGCTGTAATTTCTCTTTATCGTAATCGACATTCCTTCTAGAAGCTGGAACCCAGGATGTGGATTTCCAAGGTAAAACCCCGTCCATCCACATCTCATCAACTTCTTCTAAAGAAAGTCCCTTCGTTTCTGGAACGAAGAAGAAAACGTAAAAATACGAAAACGCTAAACAGCCCATAAAGACGTAACCATAATAGAAGTTGATTGCTGAAGTAATGAAAGGCGTAAAAAACCCAATCAGGAAACCCCATAGCAAATTGGCCGCCGTTGCAACAGACATACACTTGGATCTCACTCTTAATGGAAATGTTTCAGAGATAATCACATAACAAACCGGACCCCAAGTGCAGGAAAAGCAGAAAATGTAAAAACATGTGAAGAC…	taagcccatctaagtatcatattaccaaatcttctgtgagtaaaatgatataataggactcaacgtgactgtcagtcttcagtagccctggtgtttaatatatcgaatcagtcttaggaattaaaaagcccctatattacagagggcattggacattatttatcaatgtactttgaagtttgcttgcgtgtgttttcaccggt
YQR101C	1669-snap_masked-BEE_6-12017	K01210//glucan 1,3-beta-glucosidase [EC:3.2.1.58]+ko01100//Metabolic pathways+ko00500//Starch and sucrose metabolism	NA	YNR072W	93	10	ttttttgattaaaattaaaaaaactttttgtttttgtgtttattctttgttcttagaaaagacaagttgagcttgtttgttcttgtttttttattattaaaacagaaaaattggaaaaaagaagaagatagttacaaaccatatgtcttttctcgagctctttttatatgtttctgtgctttctatattgtatacccatttgctctccattgtctgcaagccaaaatctgcatacagatccgagacatctcttggatttttttcaatgaaggcacggagggcatctgaataatctcaatgagtaagaaacgaaattttttaaggaacattttcaatttgcctacggactattctctgcaaagttccaataatttctcctttttttccagcgtttaaagg…	CTACTTTTTTCCGAACATCTTCTTGTAAAATGGTTGATCATCATGCATTAGATCATCAGCATTGTAGTCAGTACCTCTCTTGTTTGGTGGAACCCAGGATGGTGATTTCCATGGCAAGACACCTTCTTCCCATAAGGTGTTCACTTCTTCTAAAGTCAAACCTTTGGTTTCTGGGACGAAGAAGAAGACATAGAAGTAAGAAAACACCAAACAGCCCATGAAAACATAACCGTAGTAGAAATCAATGGCACCAGAAATAAATGGAGTAAAGAAACCAATCAAGAAACCCCAGATCCAGTTACAAGCTTGAGCAATAGCCATACACTTGGACTTAACTCTCAATGGGAAAGTTTCAGAGTTGACAACAAATGGAATTGGAGCCCAGGTGGTAGCAAAACA…	actttgaagggtaaagctgttaacttttcttcaaagcttagaaaagaaaaaaaattaataaaaaattatacttctattggcaacatcttgccatacaatataaatcgtaagggttcattaaaaatataaaatcagaattagagtgcatttcaaatgcacaaattagagcgtgatcatgaattaataaaaatgttcgcaaa
YQR102C	192-augustus_masked-2854-CPI_4	K13953//alcohol dehydrogenase, propanol-preferring [EC:1.1.1.1]+ko00010//Glycolysis / Gluconeogenesis+ko01100//Metabolic pathways+ko00350//Tyrosine metabolism+ko01110//Biosynthesis of secondary metabolites+ko00071//Fatty acid degradation+ko00620//Pyruvate metabolism	NA	YOL152W	98	13	tgattgtttaactcagatgtaaattttgtttgtgattctattatttatgaaaagctattaagtaaaattatggaatattcatgctgaagataaaacagcgcctgtatttatatgcaacccccaagcgaaaaaaaactttgacttttcttctcttctggagaaattctctggggatatagtccccagattttttgagtgggcccccaatgtcccacatcgttattgagttgtttctttctccagaaggtcgttgtacagtcattataatggcggtcagtataatgacctccggaaataccaacatcggggaaagcggaaaatctggaaaaattctccacgaagctttctctgtgataatccgcgaccgagagtttaaccgaatccgcggaacgagatatt…	TTATTTCTTGCCGAACATTTTCTTGTAGAATGGCTGGTCATCATGCATCAATGCATCAGCATCGTAGTTAGCACCTCTTTGAGATGTTGGAACCCATGAAGCAGACTTCCATGGTAGAACACCTTCAGCGTACATATCATTGACTTCTTCCAAAGTCAAACCCTTAGTTTCTGGCACAAAGAAGAAAACGTAGAAGTAGGCGAAAACCATACAGCCCATGAAAACGTAACCGTAGTAGAAGTTAATAGCACCAGTAATAAACGGAGTGAAGAAACCAATCAAGAAACCCCACAACCAATTAGCAGCTGTAGCAATAGACATAGCCTTAGACTTGACTCTCAATGGGAAAGTTTCAGAAATAACAACATAAGCAATTGGAGCCCAAGTGGTAGCAAAACA…	aaatggtagaaaaattgtttgttttgtttacaaactggatcaagaaatgttaaaattctgtttgatatcatgtaccaatgtcttttattaactgtatcagagaattatatatataaagtcataaatcttgtgtattatttatcattattgactagcacatcgaatcttaaaatacactattattcagcactacggtttagcgtgaaa
YQR103C	989-augustus_masked-BQN_4-5641	K00728//dolichyl-phosphate-mannose-protein mannosyltransferase [EC:2.4.1.109]+ko01100//Metabolic pathways+ko00515//Mannose type O-glycan biosynthesis+ko00514//Other types of O-glycan biosynthesis	NA	YOL156W	95.8	91	tgattttacgtatatcaactagttgacgattatgatatctttatagattttaaggtggggaaagaacatgagaccccagatggaattgattatggggacattgttgcctttatatataatttcaatatactaattcaaatgattaaaaacgtgagggggacacgcaacttcgggtgttaagaaatattttgctacattagataatggtggagtttcctggcttgtcggataaaagccatcaaatgtcgcagcagctcatgtttacgtttgctgtcttctgcccacgtcatatgagtggtattcttctatcagcacttgatgaatattctttttctcatatatctgaaagacaaaagatcggcacggcaatgccctgcagcatttcttcctagtttttcc…	TTATTTCCTGCTAAACAAACTCTTGTAAAATGGTTGGTCATCATGCATTAGGTCATCAGCGTTGTAGTCAGCGCCTCTCTTGGATACTGGAACCCAGGAAGCTGATTTCCATGGTAGAACACCTTCGGCGTACATATCATTAACTTCTTCTAATGATAAACCTTTAGTTTCTGGAACGAAGAAAAAGACGTAAAAGTAAGCGAAAACCATACAGCCCATGAAAACGTAACCGTAGTAGAAGTTGATGGCACCAGTAATAAATGGGGTGAAGAAACTAATCAAGAAACCCCAGATCCAGTTAGCAGCACTGGCAATAGACATACACTTGGATTTGACTCTTAATGGGAAACATTCTGAAATAACAACGTAAGCAATTGGGGCCCAGGTAGTAGCGAAACA…	taaaatttttcctcggaagagtgccagaatgaaatttcttgttccttggtgaaggtcaagaactagcaaagaaaagaacatctgtttatgaatttgacaagaattttgttttaacaccaatataatatcacctttataaaatttactgagaaattaaatactgtataagtcattaaaatatgcatattgagcttgtttagt
YQR104C	574-snap_masked-12218-ALI_5	K01184//polygalacturonase [EC:3.2.1.15]+ko01100//Metabolic pathways+ko00040//Pentose and glucuronate interconversions	GO:0008152//metabolic process;GO:0005975//carbohydrate metabolic process;GO:0045229//external encapsulating structure organization;GO:0009987//cellular process;GO:0071840//cellular component organization or biogenesis;GO:0071555//cell wall organization;GO:0071704//organic substance metabolic process;GO:0044238//primary metabolic process;GO:0071554//cell wall organization or biogenesis;GO:0016043/…	YOL156W	98.43	2	catggtttttgctggcgttctgagctaactaaaagtgacttataaaaaatgcaatctaaaataagaatgaaacaaaaatggtcgtttaaatatatctagtcaagcttcatcccttacaatggttagcgatgatattccgtcgtccaaaagattacgaccatgccagttcatattattttacttaagagttcatgtctttcatgcgaagaagcgttcggaaattccaaaacttcttagagttcaggaacaggcccggtcgcggaattattctcgggataattccagccgcttggcaggtaggctaaattacacatttcaagaactttctccggccttttctgtgagatacgtttataagttgctgcagcaggatgctctaggctgctttctctggaattt…	ATTAGGAACCCCCATAATAAGCCGCTGTTGCAACGGACATACACTTGGATCTCACCCTTAATGGAAATGTTTCAGAAATAATCACATAACATACAGGTCCCCAGGTGCAGGAAAAGCAGAAAATGTAAAAACACGTGAAAACAATCATACAATTACCAGCACCCTTAGATGATGGTTGACTTTTACCGTTCGGATATAGTCTTGTGACGCCAACGGAGGCGTAAATAACCATGCACGCCGTCATGGTGGCTGCTCCAAGTAAAAGACATCTACGACGGCCCAACTTATCAACAGAATAAAGTGAAAAGAAGCAAGAAGCAAAATTCACAATACCCAAGACAATTGAAGTCTCAAAAGAGTCATTCATACCGACAGATTTGAAAATAGTAGTACCGTAGT…	taagcccatctaagtatcatattaccaaatcttctgtgagtaaaatgatataataggactcaacgtgactgtcagtcttcagtagccctggtgtttaatatatcgaatcagtcttaggaattaaaaagcccctatattacagagggcattggacattatttatcaatgtactttgaagtttgcttgcgtgtgttttcaccggt
YQR105C	134-augustus_masked-1700-AIE_1	K00021//hydroxymethylglutaryl-CoA reductase (NADPH) [EC:1.1.1.34]+ko00900//Terpenoid backbone biosynthesis+ko01100//Metabolic pathways+ko01110//Biosynthesis of secondary metabolites	GO:0033875//ribonucleoside bisphosphate metabolic process;GO:0009117//nucleotide metabolic process;GO:0006720//isoprenoid metabolic process;GO:0006163//purine nucleotide metabolic process;GO:0006725//cellular aromatic compound metabolic process;GO:0044249//cellular biosynthetic process;GO:1901135//carbohydrate derivative metabolic process;GO:0072521//purine-containing compound metabolic process;G…	YPR156C	91.92	7	ttatattcgttgggtttcataagctttggataaaaaagactttattacaactgtagcaaaaaatcatgttcattttttgcgacttatatatttagtggcaaattaatgataccttgcaataaccgaatttagagtatgttgtccaagaaaggagggattttgttcatcagaaaagaattcagaaaagcaaggaaacagtactatcgtttagaatgtagaatgataggttgcttgctaattctattatggcacgaatgatacacccatattttcaacaaaatcaatacccactagcatcattgagccaactatttgtcaatgcaaccattaccggtacttcatcctgatttaacgagtctacttttttatcacgtcaaaatttacttgttttcctgtaaa…	TCACCAGCATTGATACTCTTCAAAGTACTCAATGGCTTTTGCAGACTTATCTAAAACTATTTTTGCGGTTTCATTCCTCACTTTGTCAACAAAAATAGGAGGTCCACAGCAAACCACAGATAATGAGCCACTCAATTCAGCCGCTTCATGTAGAAGTTCCTTAACATTTGGCCGCCCGCAATGGAAAACAACACCATCAAAACCAAGTGGATTGGCAGACTTTTCTAAAGTAGTTGCCACAACAGTGCCTTTTTCATCAGCCTTCTCATCCTGTTGAGAAATATCTAAACTATCACTAGGGGTTAATGATGGGACTTCCATTGTGTTGTAGATGTGAAGCTGTACATTCAGATTTTCTAAACACATCAACTCCGGCTTATAAGCCTCGAGTACGTTAAA…	gaaaaaaaaccatgcgacacactacgactttcacaaattccataaaagagatatttaagatttagataaaatatcaaaggactgctgtactctgcttcaattacctccttaccataaagttataggcagctttctccatcgacatactaaaatttggataggtattattaatgaaatgactagttttaagtaaaaaatga
YQR106C	1078-augustus_masked-AHL_3-7997	K00459//nitronate monooxygenase [EC:1.13.12.16]+ko00910//Nitrogen metabolism+ko01100//Metabolic pathways	GO:0003824//catalytic activity;GO:0016701//oxidoreductase activity, acting on single donors with incorporation of molecular oxygen;GO:0016491//oxidoreductase activity;GO:0004497//monooxygenase activity;GO:0016703//oxidoreductase activity, acting on single donors with incorporation of molecular oxygen, incorporation of one atom of oxygen (internal monooxygenases or internal mixed function oxidases…	YBR041W	90.52	5	ttttaaccagtatttttattttttattcttactaaatctttctgggaatgtattcagttatatgtgacccaactgtttataaaactgggggaatattaggcaatcaagcgaagctcatcgatgagtattcaatttgctaaaaagttgttttatttaaatattccttctgagtcacggtcatcgtgaatagcgttaaaattctcaaatccattggtgtttccattaggccctgagcggttccccaagaaaaaaaaaaacagtagaaaaaaatgatgcttcttcctaacgctattgtagtgcaggttctgccgtgtgccaagttggagcagcgcctgctgagactcttccgtatggttcttgctcttctcaggaccagcggcggcagttccggtttttttc…	TCATACAATTTGAGAACCTGGCATTGGATATGCGACCAAAGGAACGTAGGAACTATCTTTATTCGCAATTGAACAATATAAGGAATACCAACCGCAACAGCTGCTCAATATACCAAAGTATCCTCCTGCCATTGATACATTAGTGCTTTGTGTGAAAGAACCGATGCATAACATTAAGAACGTCAAGTCCAGAAAAAGTAGCAATAGAAATATCCCCCAAGTGCTCTTCATGGAACAGACCATGACCAAGAAATTGAATACTGTCCATCCTGCTAGGTAAAATCCCAGCACATTTTGCAGTGCTTGAGGATCATCGGCATATGCTTTAGTCACACCGAATTGTTCGAGGTTGAGACACCCCCAACTAATCCAAAAACCCCCAAATGAGCCAAAAACTGT…	aaatccatccatcggtaacaattcaaaaaaagaatatttcgtctcgaacaatttgctaagtattgtgggtaaatgatatataaatttttataaaaactcttggccaagaaaaaaaaaaaagactatgtctaaacgtaacgttatcattattattaaatcattttaatgttttataagttttgtttttcatttcataccct
YQR107C	194-augustus_masked-2860-CPI_4	K08192//MFS transporter, ACS family, allantoate permease	GO:0006810//transport;GO:0046942//carboxylic acid transport;GO:0051234//establishment of localization;GO:0006857//oligopeptide transport;GO:0015719//allantoate transport;GO:0071705//nitrogen compound transport;GO:0006820//anion transport;GO:0015833//peptide transport;GO:0051179//localization;GO:0015711//organic anion transport;GO:0071702//organic substance transport;GO:0042938//dipeptide transpor…	YBR293W	90.6	21	ttttaaccagtatttttattttttattcttactaaatctttctgggaatgtattcagttatatgtgacccaactgtttataaaactgggggaatattaggcaatcaagcgaagctcatcgatgagtattcaatttgctaaaaagttgttttatttaaatattccttctgagtcacggtcatcgtgaatagcgttaaaattctcaaatccattggtgtttccattaggccctgagcggttccccaagaaaaaaaaaaacagtagaaaaaaatgatgcttcttcctaacgctattgtagtgcaggttctgccgtgtgccaagttggagcagcgcctgctgagactcttccgtatggttcttgctcttctcaggaccagcggcggcagttccggtttttttc…	CTATACTGCGCTTGCCCCCGGCATTGGATATGCAACTAGAGGCAGATAGGAAGAGTCTTTATTTGCAATTGCACAATACAAGGAGTAAAAGCCGCAACAGCTGCTCAATATACCAAAGTAGCCCCCAGCCATCAAAACCTGGGTGTTCGATATGAAAGTACCGATGCATAACATCAAGAACGTCAAGTCAAGGAAAACCAGTAGTAAAAACAATCCCCATGTGCTTTTCACGGCGCAAACCGCGACAATTAAATTGAATACAAACCACCCAGCCAGATAGAACCCCTCTATATTACGCAATATTTCAGGATTATCGGCATATGCTTGCGCAACTCCAAACTGATCCAGGTTGAGACAGCCCCAACTGATCCAAAATCCTCCGAACGAGCCAAAAACCGT…	caaatccatccatcggtaacaattcaaaaaaagaatatttcgtctcgaacaatttgctaagtattgtgggtaaatgatatataaatttttataaaaactcttggccaagaaaaaaaaaaaagactatgtctaaacgtaacgttatcattattattaaatcattttaatgttttataagttttgtttttcatttcataccct
YQR108C	193-augustus_masked-2860-CPI_4	K00826//branched-chain amino acid aminotransferase [EC:2.6.1.42]+ko00290//Valine, leucine and isoleucine biosynthesis+ko01240//Biosynthesis of cofactors+ko00280//Valine, leucine and isoleucine degradation+ko00770//Pantothenate and CoA biosynthesis+ko01100//Metabolic pathways+ko01230//Biosynthesis of amino acids+ko01110//Biosynthesis of secondary metabolites+ko01210//2-Oxocarboxylic acid metabolis…	NA	YBR294W	91.08	23	tattatttgtttgtatatgagttgttttgtggttgtttagttatatctgtgttagctgtcgactatttgcctttttcttataaacagatgctagtagtttctgttgtattgttattgctattggacgatatataaaatgaacctatagcaagatctcagggaaatacgatccaaccaaggtgctttatatacagcttggtgtctctgacaggttggagtacagaggagaaggcgccatagccgcccaacccgcgataacgaaaaaaagctgtaagaaaatgcagtcttccccaacgtttgttaccccaacaataccgaaatagccgcccaaccgcaaatctggcaaaaaatcttttcgtatctcgctgcagatgaccttccaacccgcccctttttgta…	TTAAAAGATAACCCTTTCGGTAGATGGCAATGGGAATGGGCGAGCCAATACATATGAATTCTGCTTTGTAGCAACACCTGCATATGCGTTGTACCAAGCAATGAAGGCAACAACAACTCCCAGGACACCACCTGCTCTTGTAACGCCAAGTCTATTTGCAAAGTGGCCGATAGAAAGCAGTAAGAAAGTTAATGCCAGTAAGAAGAACAACAAAAAGAACATAACTGTGGATTTCATAGTACAGACGGTTAAACCGAACGTGAAGATGGCCCACCCTAATAAATAAAATCCTAAGGCGTTATTCAAATCAGATTCGTTATCTTCGTAAGCTTCTAAAATACCAAACCAAGGAATGTAAATAGCAGCGAAACTCAACCAAAATCCACCGTAAGAACATAA…	agctttgaaaaacatttaattgcgaagtaacataatgttattaatagtgtacgactgaaacagccattctatttaaacatataaaagtacgattagttggtgtggttatataagtcataaaataattatcatattaaaaaattgaaaaataaaaaactactcttttttatttcaatagttctcgttattagtaggtcgtgctc
YQR109C	1405-augustus_masked-CQS_4-6442	K09680//type II pantothenate kinase [EC:2.7.1.33]+ko01240//Biosynthesis of cofactors+ko00770//Pantothenate and CoA biosynthesis+ko01100//Metabolic pathways	NA	YBR296C	84	23	ttttaaccagtatttttattttttattcttactaaatctttctgggaatgtattcagttatatgtgacccaactgtttataaaactgggggaatattaggcaatcaagcgaagctcatcgatgagtattcaatttgctaaaaagttgttttatttaaatattccttctgagtcacggtcatcgtgaatagcgttaaaattctcaaatccattggtgtttccattaggccctgagcggttccccaagaaaaaaaaaaacagtagaaaaaaatgatgcttcttcctaacgctattgtagtgcaggttctgccgtgtgccaagttggagcagcgcctgctgagactcttccgtatggttcttgctcttctcaggaccagcggcggcagttccggtttttttc…	TCATACAATTTGAGAACCTGGCATTGGATATGCGACTAAAGGGACGTAGGAGCTATCTTTATTCGCAATTGAACAATATAAGGAATACCAACCGCAACAGCTGCTCAATATACCAAAATATCCTCCTGCCATGGACGCATTGACGCTTTGTGTGAAAGAACCGATACATAACATTAAAAACGTCAGGTCCAGGAAAAATAGCAGCAGGAATATTCCCCAGGTACTTTTCATGGAACAGACCATAACCAGAAAATTGAATACGGTCCATCCGGCAAGGTAAAATCCCAGTATATTTTGTAGTGCTTGAGGATCATCAGCATATGCCTTAGTTACACCGAATTGTTCGATGTTTAGGCACCCCCAACTAATCCAAAAGCCTCCAAATGAGCCAAAAACCGT…	tcgaacaaatccatccatcggtaacaattcaaaaaaagaatatttcgtctcgaacaatttgctaagtattgtgggtaaatgatatataaatttttataaaaactcttggccaagaaaaaaaaaaaagactatgtctaaacgtaacgttatcattattattaaatcattttaatgttttataagttttgtttttcatttcataccct
YQR110C	1161-augustus_masked-ABP_6-5400	K21618//(R)-2-hydroxyglutarate---pyruvate transhydrogenase [EC:1.1.99.40]+ko01100//Metabolic pathways+ko00620//Pyruvate metabolism	GO:1901615//organic hydroxy compound metabolic process;GO:0019752//carboxylic acid metabolic process;GO:0072330//monocarboxylic acid biosynthetic process;GO:0008152//metabolic process;GO:1901617//organic hydroxy compound biosynthetic process;GO:0043436//oxoacid metabolic process;GO:0044237//cellular metabolic process;GO:0040007//growth;GO:0030447//filamentous growth;GO:0046394//carboxylic acid bi…	YCR010C	89.39	39	catattctttccgagtattctgcagggatttatttttatttttaaagctattgacctggttttgagacgttaatgtcagctaatatacttttatataatcggtttcacaattttaaatcgaaaatttttctacaatagaaatattaagtttgagcagtacaagatccatgtgcattacaacacattttacttcactatttatattattcttttggtctttgtttctttttttcacagtgcataatttcaaatgacagtgttcgagaaaagacatgaacaggtagaagtgttcaaaattattatgggtctaatttgacaacttgttcgttatcgcttgctgcgtggggaaggtgtggagtttttctgggatctgtgactcaaattccgatttgcaaaatt…	CTATACATCCCATCTAGAAAAATCGGGTATATCGATGTGAAAAAACGGTAAATTTGTCCCAGTCGCAGCACATAATGTTTCATAATTACTGTAAGAAGTGCTTATACGGCTGTCTTCATCAGTGTAATCAACATCATCCTTTAAGACTTTTGCAACATGAAAACTAGAATGACCAGTGATAATAGAATCGTCACTGAACTCCTCATTTGTAGTTCCGAATTTAACACTTAATAGACTTCTTTTAATCCATGGTGATATAATTCCGGCAAAATGAAATTCGACTTGTCTATCCGCATATCTATTTACAGCCTTTCTCAGATCAACAAGACTTTGAACAGCGGTGGAATCAACTTGGGCAACTTGAGAAAAATCCAGGCAGACAACTTTCAGTAGCGGCTT…	cttaaactactgaaaacggcccttttcgtgtactaatgctttcaggaaattataaaatttatttttactttcgccattcaacatactcaaaataataaatattccagctatttgatggtaatctacattaataacacaattatcttttcatgtataactaaaaacagggggggtaattaaagtacttactatctactaca
YQR111C	75-augustus_masked-11951-BDM_5	K09458//3-oxoacyl-[acyl-carrier-protein] synthase II [EC:2.3.1.179]+ko01240//Biosynthesis of cofactors+ko01100//Metabolic pathways+ko00061//Fatty acid biosynthesis+ko01212//Fatty acid metabolism+ko00780//Biotin metabolism	NA	YCR028C	91.01	1	tttttgcttaatctttgtttatattgattcgattagatacgctccagtattctcacctttgatctatgtcactcattctatgacaattcatgtaaaataacctcaatgtaaagatcatcttcagcaggtttatatataattttcttcatatcgaaaaccgggcttagtgacatgaattgtttggagatgtccacccagtagacattgtaaaaaaaatctgctattgactgagttaatctaatgatttacataatagaaggatccaaagtggctgtgacatctagtattgatagattagtattattactatttgtctcccacgtgctgcattgtcatatgcaatttattaagattacataaactcctttgtacggtatattcttaaagcctttcaatgac…	TTATGTCATTTGGTATTCTCCGCCAAAGCGAGGAGCGTTCAAAATGATACCATTTATGATACCGGCAATCAAACCAGCAATTGGCAAAGTTAAAAACCAACCAGAATAACACCAGGCCACCATTCTCCAATTAACTGATTTGAGGTCCTTGTTACACAAACCAACAGCGACAATACCACCTACGGCGATTTGAGTAGTTGATGTAGGGATACCTAGTTGGGTAGCCATAACAGTAGTAATGGCGGCAGCTAATTCAATTGAGAAACCTCTTGATGGAGACTGTAAAATCATCTTATTACCCAAGTTTTTGATAATATTGTAACCATAAGTCCAGCAACCAATAACTAAGGCAATACCACCATAGGCCAATACCCATACGGGAACTTCTGACTTTGCCCC…	aatactctatttattatttagtttagttttctatttaatatgatggaattcataaaaaaaaaaaatacacatagccatgccaggtaattgcagatcaactgataaattagaaaaaaattaatgcatctttaaggttttaaattagaaatgttttaactttaaagtcactgagcaataaaagttctacctaatgttgtaaaactgtattcataaccgaaacacattatga
YQR112C	750-augustus_masked-YDM-5142	K03854//mannosyltransferase [EC:2.4.1.-]	NA	YCR098C	83.22	15	cattttttatttcttttttttgtttcttataaatgttgctgtccttggtctgttcttttctacttttgttttgttgaggacaataagaaaacaagactttgtatacaaggaattcaaaaatcaatctaggagaaaaaacatcgtctcattgacattcatttaagtggacttcaccttcatctttatatgtctcatccagagcgaattccggaagaaaggtgtgttgccccaactatgcgcttatcatgtttaatttactatgaggaggtaaatggccggttgctccagaagataagctaatcggacgtaagaaaaagcatccaaactgacatttaacaatcttatcagttaccaaatcaagttccccgttatcgcactcgagagatatgggcgatgtga…	TTAACACCAAAACTTCCAGACCCTATACCACGCCGGCCTAGCTGCTAGATCTGCTTTTTCAGCGGCAACTTCTTGCTTCAGCCAATCTAGGTCAACTTCTCGTCTACCAGTATCAATATCCATATCTTCAGCTTTAATATACCATTTCCAGTTTTTTTTATACAGTTTGTGACCAACATAAAACGCTAAAACAATGGGAAACGAAAGATATGCCATAAAAAAATCTTTTGCATTTGGTGCAGTTCCAGCAGGAAATAAACCAACATAAAATTGTGCAATAAACATCAGCATACAAATGAATATTCCCCAATAAGAACCCCAAATACCAACTGTAGATACAAATGGCAATTCATCTGTATTTCTTCCTTGAGAAGTCAGGGCTTTACGAAAACGGATGTG…	aacataaataaaataacaaaaagtaaaaaaatagaaataccttactttctttcatagtataatttatcttattagtgcacggaaatatacaatttttgactataaacatttcccttttttctttagattaatgacgagaaaataaatatatttattatgattatctaaaaaataaagtctttttttgtcgttgttcgattca
YQR113C	1566-maker-AQD_4-6575	K23700//[histone H3]-lysine36 N-trimethyltransferase [EC:2.1.1.359]+ko00310//Lysine degradation+ko01100//Metabolic pathways	GO:0006355//regulation of transcription, DNA-templated;GO:0050789//regulation of biological process;GO:0019222//regulation of metabolic process;GO:0060255//regulation of macromolecule metabolic process;GO:0080090//regulation of primary metabolic process;GO:0010556//regulation of macromolecule biosynthetic process;GO:0065007//biological regulation;GO:1903506//regulation of nucleic acid-templated t…	YDR046C	78.27	2	cattagcgaggattgctgaaatcttgtatattttcagagcaatgaggggagaactgacaaaaagagtggaatctattagcagaatccatcaattatatagtaacgatccagcttagtagaaataccagcggagttactccggaaacatgatctccagtaatatgtatgcttacaagataacctttctctgatttactatgtatccttgaatagtgtggcgctacgctacactacttcgacaaaaagcgttaacattgccacagttgtggtaaaaaactttttgagaagtttttatatagaaagaaatatcccgtcaagtctgtatgaggacttttgctttgttagaatgtgtcctttggtaacaaggaattgaaaacttttcaactcgttaagtactcc…	CTAGATATCCAAAGATGACAAAATACTTTCTTGGTCAGGCAAATTAGTTTCCATGTCTTTTCTTCTGCCCTCTTCTAGGTTCACTGACTTTAAATCAACAATTCCGAAGTCGTGATTTTTAAAAACACATATTCCCACATATAATATAATCATAACTGGGAAGAGGATATAAGCATCGACAAACTTCGGTGCTTCAAAGGGAACGAAAGAGGTCCATCCCTGAATCAATGCTAAAAAAAAATTGCCTATTAAACTGACTATAGGGGTCCAGGGATAAAATAACGCTTTATAGGGCAACTCTTCCAGTAGTCTTCCTTGAGTTACCCATGCTTTTCTGAATCTCAAATGCGTATAGCTTATCACACCCCATACAATAAAAACTCCAACCCCAGAAAGATT…	tgcattggttataaaaaagcatgtttttttacatcggctctaaaaagcgcagaagacttaatcatagtttcattgtacgtgttatgctcactagagtatgtaaggcccttttccgttaccacaacttgaaatatttatcctgggggggcggctgtaaaaaggtaaaataattctcaaatagcttatattcacaataatgg
YQR114C	1028-augustus_masked-CPQ_4-15294	K08139//MFS transporter, SP family, sugar:H+ symporter+ko04113//Meiosis - yeast	NA	YDR093W	91.81	1	ctgattaaattcgttaccaatcgtttggtacgtcgaagctgtaacggttccgtcaaaaccggacaaaaagacattagaaaaaagagtagcttcaataatccatcaatttgggattcttgaaagcgctatatcttcgcctttgtccaagtcctcatctaagtcttcactgtagtcgacagaaggaatttcagtctcttcaatactgccatagtttccatccttgcttttcggtagtactttgtgtttactagatttaagcattgcgaaaaaaaatctgatttggaattaatgtttcatttactacattttaaagcattttgtaccattcagaggcaagaattggccaatactgtgtgttcttataacgataactagtatatatattctcgaaattgtata…	TTATTTTCTCGTTTTAGGTTTCGCCAAATTTTCTTTAAGTATGCACAGAATTAATGCTAATAAAGAAAGCAGTGTAGACATCAGGTGAGCCCTCTTTGTTGCCGCGTCAAAACTATTTATGACTGTGTCCTTTACTTCGCCATGTAAGGATCCAATGTATGAAGAGTTTGAGCTAAGCTTAACTATTAGTTTCTTTATATTGCTTTCATCCATTAGACCTTTTAAATTACTATGCAAAAAGCCTGCAAAAGATAATTGAATAACGCCAGCTGAAATTGCAACACCCCATACAGATCCAATGCTTCGGAATAGATATAAAGTTGATGTCGCAGTAGCTTGGTCACTCTTAGGAAACATAAATATGAAAGTAAACAAGGTCGTAGGAAAAGTAATTCCCTG…	tagtatgtatttagttaaagtttacagaggataaaaaaactatagagatagttgcattcgctcacagttcagcactgtcggtcaattagaaacgttgcaattccacgaaatacaaaaaaagtttagtgtcaagtagaatatctagtttcaatactgttaatgtatcaattgagtcggtcaagggcataggtatatattgt
YQR115C	87-augustus_masked-125-YCE	K10969//alpha 1,3-mannosyltransferase [EC:2.4.1.-]+ko00514//Other types of O-glycan biosynthesis	GO:0070085//glycosylation;GO:0009059//macromolecule biosynthetic process;GO:0043170//macromolecule metabolic process;GO:1901566//organonitrogen compound biosynthetic process;GO:0043412//macromolecule modification;GO:0006486//protein glycosylation;GO:0036211//protein modification process;GO:1901564//organonitrogen compound metabolic process;GO:0006807//nitrogen compound metabolic process;GO:004426…	YDR384C	91.77	436	ttgctatgcctttttttttttttgtttttacaggagttaagaagtctgaagaactctgaaataaactttcgattgacgacagattaaaaactggatccaactataagtataatagtaacttatatatttctgttccagatatatacgtaaaaaaaagaaaaggataattgatgtttttgcaaaaagggattccctgattcggtttactctgttcgcaaccactcttctttctgctaatttgtgctttatctcgtatcattctcttatctacttatcttaaccttatcgtcttcctcgaaattttcattgatagagacaactgcaaaaaaagaaattcaaaaaagccgtatgactcacccggaaaccacacagaaaccctagatttctatagggcaaatt…	TTATGCTACAACATTCCAAAATTTGTCCCAAAAAGTCTTTGGTTCATGATCTTCCCATACAATTGCTTCAATATCTCTTCTATCGGAATCGATATCTACATCTTCAATCTTCCAAATAAATCTGCACCTGAATATGGCCTCAAATAAAATCCAAACAGCCAGGAACAGAAAAACAGAAATATAGGCGGCAGCGAAGCTAACACCATTGAATTTTGGCGCGAAAGCGGTGAAACCTTGGATAATGATAATGATTATCATAAATGTGGCGGCATAATAAGCCAAACCAGGCATTAATTTGGCTTTGAATGGTAATTCGTCACGAGAAATGCCACGGTATTTCAAAGCTTGCATAAATCTGATGTGAGAAATCGAGATAAACAACCAAGCAAAAAACCCGGC…	tgaaggagtttcaaatgcttctactccgtctgctttcttttcgggagcaagattgttgtggtgaatcatcgataaaaataaatatactgagattatagtaagctcattgatcccttaaactttcttttcggtgtatgacttatgagggtgagaatgcgaaatggcgtggaaatgtgatcaaaggtaataaaacgtcatat
YQR116C	25-EC1118_1O4_6568g	K03441//aquaglyceroporin related protein, other eukaryote	GO:0009987//cellular process;GO:0051234//establishment of localization;GO:0006810//transport;GO:0055085//transmembrane transport;GO:0051179//localization;GO:0016020//membrane;GO:0031224//intrinsic component of membrane;GO:0110165//cellular anatomical entity;GO:0005886//plasma membrane;GO:0071944//cell periphery;GO:0016021//integral component of membrane;GO:0015254//glycerol channel activity;GO:00…	YDR384C	91.12	111	catcttgaatttttttttttacactatttgattatccttgttttgttgttttcttcaatgttgttatgttaaacctttccctcatgatctcctaatttgatgtttccttggtccatttatatacatatattacttcatccaatctgtatattcggaaaaccagataatgataagtattagccgtatcttcggagttacactaccacttaattgtgtgagtgattggtgataacgttctctgacatcttggccaaatcttttgccccgataatccacatgatcataaggtcgattgttattcgtttgctgaattccgcacttcactcagactaacgcgagggactcttatcgaaaaggaacaaagcgtgcggcaggagcgcgctgtagcaccttatcagc…	TCACAAAGTGTATCTGAAATTTGGATTTTCAAAATCTGTTAAATCAGAAAACTCTAAATTCTCTGTTTCTTCAGGAAAGCCTCTCTCAGCGACTATCTTATCACGTCTCTTATTTTCCCTTAAGTTGATAATAAGTATTGCGGATAGAAGGACGATCATAACTGCATAACATACGACCATAGCGACTTTAGCACCATGATATTTAGGAGCCTGCTTAGCGATAAAGGTTTGTGGACCTGCCAAGTTCGCTGCAGCATAAAATACTAAGTTTATTGAAGATACAGTCCATTTTTTACTATATCCTGAGGAATTGGCACTGATATTGGAAAGTACGCATATGAATGAGACGGGCGAGATGTACCATAGGTAAGCACCTGCCAGTCTTGCGTTTTTGGAGTT…	gtgctcagtatcttgctcttcatcgtcaagtatgtatgaggcaggacaagtcgacttgtcctttacatcagtcgagaaatcttctacaccaagagaatgtagcttacagaaattctactttgataaaaaattccttattttgatattaagtattttagttttatatattcttctctgataacaataatgtcagtgtatctcaccactatt
YQR117C	348-augustus_masked-779-BSG_4	K00799//glutathione S-transferase [EC:2.5.1.18]+ko01100//Metabolic pathways+ko00480//Glutathione metabolism	GO:0008152//metabolic process;GO:0009987//cellular process;GO:0006790//sulfur compound metabolic process;GO:0006807//nitrogen compound metabolic process;GO:0006464//cellular protein modification process;GO:0044237//cellular metabolic process;GO:0036211//protein modification process;GO:0044238//primary metabolic process;GO:0043412//macromolecule modification;GO:0006575//cellular modified amino aci…	YDR384C	90.43	31	cattttttatttcttttttttgtttcttataaatgttgctgtccttggtctgttcttttctacttttgttttgttgaggacaataagaaaacaagactttgtatacaaggaattcaaaaatcaatctaggagaaaaaacatcgtctcattgacattcatttaagtggacttcaccttcatctttatatgtctcatccagagcgaattccggaagaaaggtgtgttgccccaactatgcgcttatcatgtttaatttactatgaggaggtaaatggccggttgctccagaagataagctaatcggacgtaagaaaaagcatccaaactgacatttaacaatcttatcagttaccaaatcaagttccccgttatcgcactcgagagatatgggcgatgtga…	TCAACACCAGAAATTCCAGATTCTATACCATCTTGGCTTGGTGGCCAAAATTGCCTTTTCTTCTGCAATTTCTTGTTTCAATAACTCCAAGTCGACTTCTCTTCTACCAGTGTCAATGTCCATTTCTTCTGCTGGGATAAAAATCTTCCAATTCCTCTTGTAGATCTTATGTCCGATGTACATAGCCATAACAAGTGGGAAGGACAGATAAGCTTCGAAGAAACCTTCTGCACTAGGAGAATCACCTACTGGGAACAGAGCAACGTAGAATTGGGCAATGAACATAATAATAACCATAAACAACCCCCAGTAGGACCCCCAAACACCAGTAGGGGATTTGAAAGACAGTTCATCCAAGTTTCTACCCTGGGCGGCCAATGCCTTTCTGAAACGGATGTG…	aacataaataaaataacaaaaagtaaaaaaatagaaataccttactttctttcatagtataatttatcttattagtgcacggaaatatacaatttttgactataaacatttcccttttttctttagattaatgacgagaaaataaatatatttattatgattatctaaaaaataaagtctttttttgtcgttgttcgattca
YQR118C	1235-augustus_masked-CDE_2-5632	K17741//NADPH-dependent methylglyoxal reductase [EC:1.1.1.283]+ko04011//MAPK signaling pathway - yeast+ko01100//Metabolic pathways+ko00640//Propanoate metabolism+ko00620//Pyruvate metabolism	GO:1902652//secondary alcohol metabolic process;GO:0008152//metabolic process;GO:0040007//growth;GO:0008202//steroid metabolic process;GO:1901615//organic hydroxy compound metabolic process;GO:0044238//primary metabolic process;GO:0016128//phytosteroid metabolic process;GO:0030447//filamentous growth;GO:0008610//lipid biosynthetic process;GO:0044107//cellular alcohol metabolic process;GO:0009058/…	YDR508C	88.1	9	ttatcggaacatgtatatctgttagattctggtcgagatattctttaatggtttagtgtatgttgcgcttactactttttggcgtttttgcctatttcactatttacatatcgtgaaaatgacatttggttctaggttcgggtgacgtgaagataacgaaaaatgagtaaaaattatcttctaattatacattagtattagcgtgaaaatgtacacatatacatatatatatatatatatatatacttgaaggtctgaaggagtttcaaatgcttctactccgtctgctttcttttcgggagcaagattgttgtggtgaatcatcgataaaaataaatatactgagattatagtaagctcattgatcccttaaactttcttttcggtgtatgacttatg…	CTATATTTGGCAGTGCTGCTCATCAGAACCGTTAACTGCATCCAAAATAGTCTGAGTACTGCTGATAATCATAATCATAAAACCAAAGCATATACAAAGATAGAAAGGAAGCTTTTCCTTCCAACTCTTCTTCTTGCTAGTCAACAATAAATTTGTGTATGGCGGTAAAATGTAAGCCATGGTGGATGCAGTAGTAGCTCCAATCAGTTCAAATAATGCGCCTAAGTTACAGGTAGTTAATGATATGCTCATGGTAATGAAGACAAGTAACGAAGTTATGACGACGTGCTGCTTACCTGTTAATTGAGTATGCTCATCATAATTCTTAATAAGCCTACATTCATGTAACAAATTACCGACAACATCTCTTAAAACAAAAATTTCCATAGGGAACGTAGT…	caagaacatatcataacatttggtataacagtctttatatcagtctttgcatggctttgcatctgatgctggctctaccgacttctcggcgataaaataccaaaagaatttgacgtatatactatccaaagtggataaatatttgagttccaatgaggtaactaaactagttttttaaaacccagcagaaagaaaaaatacc
YQR119C	254-augustus_masked-5425-CDT_2	K01526//guanosine-diphosphatase [EC:3.6.1.42]	GO:0009987//cellular process;GO:1901576//organic substance biosynthetic process;GO:1901564//organonitrogen compound metabolic process;GO:0006487//protein N-linked glycosylation;GO:0071704//organic substance metabolic process;GO:0009058//biosynthetic process;GO:0043412//macromolecule modification;GO:0043170//macromolecule metabolic process;GO:0009101//glycoprotein biosynthetic process;GO:0034645//…	YEL063C	95.38	17	ttttttatcctattctatttttttgattataagcaaaaagatcaactcacgtctgcggctggttgactagtcacaagaaacagataataaatactgtaacgaacatctgctacaactacattcatcggggtttatatattcacgagtttcctacttcatccagacacattctggatgtcttccagcagatgtccctcatcaaagaattaagatagccagattgaaaaactaggttaaccagagaactaagttaactaatgttggaaaataatcctacgatacagtggacggaatgcccatatgcctatataatcaatccatgctaaggtgggggtccagtaaggaaattcatgaatatgaagataaatgtggcaccaaacggcaacgcggaagaccgta…	TCAACTTTGATCGACCTGTCTGACTGAAATTATTTCTGCGTTTTTCTTACTACAATTAGTACCATTCTCTTCAACTTCAATAGTTCTAACCATTGATTCTTCATCTGTCTCATCAAATCCCATCTTACCAGTCCAGCCATTGGATACCAAATAGTTGTGAAATTCAACGTCTTGCTTCATTAAATCGCTTTCAAGAGAATGTGGAACAAAGAAATATGTAATAATGATACCAATAAGACCACAAATTGCAGCAATAATAAAAGTCCATCTTGCACCCAAATTATCCCTAATGGGTTGGAAACATTCGACGCCTACTACAGAACCGATTTTACCAGTCACAGCAGATAAACCATAGAAAACACCTCTAACAGCGGTTGCTGACGCTTCACTACTAATAAC…	aaaaaaaaaatattacgctataccatatatttccattcccaattttatcgttttataataatattcagtttcaagaacaatgaatatatttcaaacattacatgcactcttgggagtaagctgcatcataataaattaaaattaacgctttagaaaaagaaattttgaggttaaaggatggaggaagaaatcgataccaatt
YQR120C	1018-augustus_masked-AID_2-6438	K05528//alpha 1,6-mannosyltransferase [EC:2.4.1.232]+ko01100//Metabolic pathways+ko00513//Various types of N-glycan biosynthesis	NA	YEL064C	84.1	16	taatgtgcaatatttgatattatataagctacttgagaaagcgatagtttttttttcttacacaaaaaaaaaaaaacataaagcacctataactctcaactttgaagaagcacgaaaggaatatgtttaaatcaacagaaatgtgaaaaaaatcggttatatatacagaatccgattctttctaacatcaaagaggtgggggaagaagggactcaaaaaagaaacgacactgcacaacccgagccaaactgacatacgaacactaaaaccgatttccgaaaaaaacttcaaatttacatttcattgtccgtctgccatcgcatcatcgccttcatctctaagagttgccgtgcctttccatccgctttcttttcatgcggcgttattcttttttcctat…	TTATTTGATCGTGATTTCTGCTTTAACACCAGAAATCAAGAACTCTCCTCCACCAATCGGGGAAATGGCAACCCAAAATTGGGCAATTAAAGCTAACACCATCATGAGAACAGCGTAAGCAGAACCCCAAACGCCGACTTGAGATTTATAACCAACTTCTCCTAAAGATCTTCCTTGTACCTTCATGGCTCTTCTAAACCTGATGTGAGACAAACAGATGGTAATCCACGTGAATAGTTCAGACAAACCGGAAATTGCTAATAGCCAGGTGAAAACGTCTTCTTCTTTCTTTGATGCCGCACAGAAAGAGATAACACCGAAAAGTGCACTTACAATCATCGCACGTGCTGGTCTACCTTCCCTATCGATATAATCAAACCATTTAGGGGCGTTACCTTG…	gacaatgatgtttgcacaaagtacatagaatatttaaagagttaaatagtataatgaaataagaaatacatgaatgagggggacgggagaatgaaaggaaagagataaaacaggaagagcgtgtaggaaggctgggatttgaaataatatgctaattgaattgtttcttcaagtttttttttttttttttgaatcgtgatttctgct
YQR121C	741-augustus_masked-CCH_4-6757	K02999//DNA-directed RNA polymerase I subunit RPA1 [EC:2.7.7.6]+ko03020//RNA polymerase;K02999//DNA-directed RNA polymerase I subunit RPA1 [EC:2.7.7.6]+ko03020//RNA polymerase;K11718//UDP-glucose:glycoprotein glucosyltransferase [EC:2.4.1.-]+ko04141//Protein processing in endoplasmic reticulum;K02999//DNA-directed RNA polymerase I subunit RPA1 [EC:2.7.7.6]+ko03020//RNA polymerase	GO:0071704//organic substance metabolic process;GO:0006486//protein glycosylation;GO:0009100//glycoprotein metabolic process;GO:0006360//transcription by RNA polymerase I;GO:0036211//protein modification process;GO:0034645//cellular macromolecule biosynthetic process;GO:0044085//cellular component biogenesis;GO:0042254//ribosome biogenesis;GO:0018130//heterocycle biosynthetic process;GO:1901360//…	YFL055W	89.03	22	catttttttcttgtacttgtcttctcttacactataaaacgtttttaaattgcgcgtattgtctgagctcaatcaacaatcgttactaggggaaagctgtaatttgtgtgttgtctaaatgcggagaatttgttcagccaatatcacaagtttcaacttaacaagacaaggattagaaataagaactacacgctggttggctattcttttagaacctctagttaaataggtaaaataagcaaagtgagcaaaaataagcaaaagaagtcaaagacaaccccaatgtgccaaagacggcgatgagtcttctgttttttaagattcatgcactctcagattttcggctacagacgcggcacaaggatgaaaaaaaaaaaatgatagtttgcaggaatttat…	TTATGCTAAACGCGCGAAATCTAGAGCCGAGTTTGATTCTTCCACGCTTTCAATGCTGTTATACGGAGAAACTGTCGTCTTTTCCGTACCTGACTCTGAAAATAATGAAGATTTACGGGCAGCATGAAGGATCTTTTTCGAATACTCATGCAATGTGCATAAAAGACATAGAATTGACCAACAAACGCAAGCACCGCCGTATATATTCCCTAGGACTCTAAATGCATATAGGGGAACGTACTGATCATATTGCACGTATAGCTCTTCGTTTCCCAGAGACATAGTACCCATCGTGAAAGTCATTCCCCAAAAACTTTTTTGAAAGGTATAAACTCTCTTCACTTTTCCTGTCTCACTTTCAATCTCTTTTTTATTGTAATACGACAGGACTGAGACGAC…	gattccaaatggaaagctccgaaatcctcgaaaaattgacaagggtcgtgcttactaagtgacgtcaaaaaatatcaggcatagtgaaaaccaacgtgaagaagcaaaagcagcaaagcgccgtgcaaatgaattaaactatctattgagactcctacatgaaatgcttgccaattatgtacgtataaaaccaacaatt
YQR122C	59-augustus_masked-1113-BMC_1	K00128//aldehyde dehydrogenase (NAD+) [EC:1.2.1.3]+ko00410//beta-Alanine metabolism+ko00310//Lysine degradation+ko00010//Glycolysis / Gluconeogenesis+ko00380//Tryptophan metabolism+ko01240//Biosynthesis of cofactors+ko00330//Arginine and proline metabolism+ko00280//Valine, leucine and isoleucine degradation+ko00770//Pantothenate and CoA biosynthesis+ko01100//Metabolic pathways+ko00053//Ascorbate …	GO:0044249//cellular biosynthetic process;GO:0006067//ethanol metabolic process;GO:0016053//organic acid biosynthetic process;GO:0044282//small molecule catabolic process;GO:0044283//small molecule biosynthetic process;GO:0046394//carboxylic acid biosynthetic process;GO:0034308//primary alcohol metabolic process;GO:0006083//acetate metabolic process;GO:0009987//cellular process;GO:0009056//catabo…	YFL055W	93.92	6	cattagcgaggattgctgaaatcttgtatattttcagagcaatgaggggagaactgacaaaaagagtggaatctattagcagaatccatcaattatatagtaacgatccagcttagtagaaataccagcggagttactccggaaacatgatctccagtaatatgtatgcttacaagataacctttctctgatttactatgtatccttgaatagtgtggcgctacgctacactacttcgacaaaaagcgttaacattgccacagttgtggtaaaaaactttttgagaagtttttatatagaaagaaatatcccgtcaagtctgtatgaggacttttgctttgttagaatgtgtcctttggtaacaaggaattgaaaacttttcaactcgttaagtactcc…	TCAAGATGTAACCATATAGAGAAACTTGTGGGCCCAAAACTGTAGTATGGAGGAGAGAGTGTTATACTCATTTGCAAAAACTGCGAGGAACACAACAACGTAAGCATAACCGCAAACCGCAGATAGTGCATCATTATGAAATCTTCGATCCAAAGTGGTAAATCCACCGCCCGAGGGATATAAAGTGATCATTTGACCTATAGAATCCATGACTGAGAAAGCAATGATCCCAATAATACTAAAGCCTAAAAGTAAAGCAAGCGAGCCACCTTTGTTGAGTGCGTTTCCTGCACCAACAAGACAACTGGGGCCAATAACACCACCCAAAGCTAGCAATGAAATATGCCCACTTTTGAGCGCCCTTTTCACTCCTATCTGCGGATCGTATCTTGAAACATC…	tgcattggttataaaaaagcatgtttttttacatcggctctaaaaagcgcagaagacttaatcatagtttcattgtacgtgttatgctcactagagtatgtaaggcccttttccgttaccacaacttgaaatatttatcctgggggggcggctgtaaaaaggtaaaataattctcaaatagcttatattcacaataatgg
YQR123C	1110-augustus_masked-YAE-4724	K08139//MFS transporter, SP family, sugar:H+ symporter+ko04113//Meiosis - yeast	GO:0110165//cellular anatomical entity;GO:0016020//membrane;GO:0031224//intrinsic component of membrane;GO:0016021//integral component of membrane;GO:0022857//transmembrane transporter activity;GO:0005215//transporter activity;	YFL055W	70.14	3	cattacttagagttagttctttttttcctgtgtttcacttgtaccttatattgaaagtgcaaaagaattatgtttggctctataaaagaacgttagtatgtggtactttatccagcactctagctcaatacaagttacgttctccaagaatactcgagtgcatctacacatcgtcttttatatataaaaaggaccggtggaaccgatatgttgttgggtatacgaatatgataacaaaaaagggccagataaccccaagttccaactttgctatcagattgaatatcaaaattttttgactgagactgacggtacggtttctcctctttcccctaagcatagtagctaaaactaccgaaaaagctataccaatcggagtgaattgcgaggagcatgact…	TTAGAAAATTTTACCAATGAACTTTTCATAGAACCATTCCATATTTTTACCATTTTCTTTCAATCTTTGTCTTTTCTCTTTCTCTAGAAAGTTGTAGTATTCTTCTTCCATATCGATAATATCTTTATTGGTATATAGATCTGCCTCCTCTGGTCTGACAAATTTAGTTTTGTATACTATCTTGTATCCAAAAAATAAAGCAGCAAAAACCGGTAGACCAATATATCCAGTAATAAATGTTTTGTAGTCAAAATTCTTTACATCCAAAAATACAGTAAAATTTTTGATCAATGCGATCAAACAACAGAAGAAAAGGGCGAAATAAGCACCATATGGTTGCAACGGAGCGGAATAAGCCAGGCTCGACTTAGCTATTCCTTGTGCCTTTAAAGCTCTATC…	ttttctttctattttttcaagaaaatcttcctgtaaattaattatgcaataatgctgtggtaggactggaaataaaaaatgttgataacgattgttattaaaggtaaaagaaaaatgatcaaagagaaattcttgtgctcatttttttgattggatgaatatagtttcatgttgccctaaggctttgattaaaaaggcat
YQR124C	665-snap_masked-6650-CPA_4	K08141//MFS transporter, SP family, general alpha glucoside:H+ symporter	GO:0071702//organic substance transport;GO:0000023//maltose metabolic process;GO:0005975//carbohydrate metabolic process;GO:0009311//oligosaccharide metabolic process;GO:0044237//cellular metabolic process;GO:1901264//carbohydrate derivative transport;GO:0009987//cellular process;GO:0008643//carbohydrate transport;GO:0008152//metabolic process;GO:0051179//localization;GO:0044262//cellular carbohy…	YFL055W	92.09	2	catagtcggtattcgcagcctattaaaagttcaacgatatagaatttgaatgatttgggcttttcaatttagtttacgactttaaggtccttattttttttgctataacattagtatttataaaaaatttctggagctttgttacattgcgcgaaaaacccgcgttctatctttttagtcgctcatcaaggtgacagtaaataaaacagacggtaatgattagagtttaggtaagctcatattttctctgttgttacttaattatcgaacgttaaattttttaagtagttcatcacattatataatgttaatcgtgaattatataaattttttctccttttacttttaaaaattgacattctgaaatatccgctcaaaacttatatgtttatttgagga…	TCATAATTTAATTGTTTGAGAATCGATAGCTTCCCAATCAGCAGCGGTTAAAACTTCGTAACGCTTATAATTCTTGAGCCAGAAAATGGTGTCATTACCATCCAAACCCTTCGGTAATTTTTGCTCTCTATAAACCTTCTTCAAAATCTTATGGTTATCAGTCATTTTGATTTCATCGACAAATTTAACAAATAAAGGCATAGCATAAGACGGTAGATTTAACCGGGCCAAGGAATCATTTAATAATTTAGTCTTGGCAGGGATGTCAAGAGAGTTGTCACTTAATTTAATAACCGCAAAACCAGCTCTACCCTCATATTTAGGTACCTTAATACCAACAACAAGAACTTGTGCATATTGTTCTTTGTTACTAGCCGTCAACTGATCTTCTACTTCAGT…	tttgatgttcctgaattaggataaagtatttttccttgcacgagagtacgtatgtaaacgtaatattgataaagaatcaaaaaaagttttatatctatctatatatgtacctaataacatatggaaaggattatttaaattcaaaaaataaaacaataaagtttataaactaaccaaattattgttagagttggtaatat
YQR125C	664-snap_masked-6650-CPA_4	K01760//cysteine-S-conjugate beta-lyase [EC:4.4.1.13]+ko01100//Metabolic pathways+ko01230//Biosynthesis of amino acids+ko00450//Selenocompound metabolism+ko01110//Biosynthesis of secondary metabolites+ko00270//Cysteine and methionine metabolism;K01758//cystathionine gamma-lyase [EC:4.4.1.1]+ko01100//Metabolic pathways+ko01230//Biosynthesis of amino acids+ko00450//Selenocompound metabolism+ko01110…	GO:0071704//organic substance metabolic process;GO:0044281//small molecule metabolic process;GO:0006520//cellular amino acid metabolic process;GO:0019346//transsulfuration;GO:0044237//cellular metabolic process;GO:0008152//metabolic process;GO:0006534//cysteine metabolic process;GO:0006082//organic acid metabolic process;GO:0019752//carboxylic acid metabolic process;GO:0006790//sulfur compound me…	YFL055W	89.54	2	cattagcgaggattgctgaaatcttgtatattttcagagcaatgaggggagaactgacaaaaagagtggaatctattagcagaatccatcaattatatagtaacgatccagcttagtagaaataccagcggagttactccggaaacatgatctccagtaatatgtatgcttacaagataacctttctctgatttactatgtatccttgaatagtgtggcgctacgctacactacttcgacaaaaagcgttaacattgccacagttgtggtaaaaaactttttgagaagtttttatatagaaagaaatatcccgtcaagtctgtatgaggacttttgctttgttagaatgtgtcctttggtaacaaggaattgaaaacttttcaactcgttaagtactcc…	TCATGTGAAAATGGTAGTGAGGTATTTGAAAAAAGTTGCGCTTTTGTAATCCTTCGTTATTTCTGAAGATGCTAAGCAACTTTCTTGATCAGAGAGATCAGACTCCATGTCCTTCCTTCTTCCTTCGTCTAGGTTGACTGATCGTAAATCAACGGTTCTGAAGTGATTGCTCTTAAAAACACATATCCCAACGTACAATAAAATTCCAACTGGTAGAAGAATATAAGCATCAACAAAATTGCCGGCATCAAAAGGTACGAAATAGCTCCATCCTTGAATTAGTGCTAAGAAAATGTTAGCGGCTAGGCTAAGTACTGGTGTCCACGGATAAAATAACGCTTTATAAGGTAGCTCTTCCACAGATCTTCCTTGAGCAACCCATACCCTTCTTATTCTCAA…	tgcattggttataaaaaagcatgtttttttacatcggctctaaaaagcgcagaagacttaatcatagtttcattgtacgtgttatgctcactagagtatgtaaggcccttttccgttaccacaacttgaaatatttatcctgggggggcggctgtaaaaaggtaaaataattctcaaatagcttatattcacaataatgg
YQR126C	371-augustus_masked-8850-CQS_4	K01739//cystathionine gamma-synthase [EC:2.5.1.48]+ko00920//Sulfur metabolism+ko01100//Metabolic pathways+ko01230//Biosynthesis of amino acids+ko00450//Selenocompound metabolism+ko01110//Biosynthesis of secondary metabolites+ko00270//Cysteine and methionine metabolism	NA	YFL055W	89.56	1	catatatatatatatatacgatgtcttttgttatcgttatagacaatgcaatttctttgtcttgtttgtgtaactagaggaggccggataggttgcttttttttcagttctcctcgccgtccttgttaaatagtcacctaacaattgtgatcatcgactatttgcaaaattccgaggatttcgggtacttttgcgaaaaaaagtcgtttctttttccaacggaaagagcaatctgtcactagcgcagtcactcctgcgtatgtttctgggaacgaggtgcaaacttttttttccccggtaatgttgaaaagtggtatgcactcgtgggtgtttttacaactttgacatattctatgttgttgcccaccgatgtgagttttccctgctggaggagctata…	TTATGCAACAGCGGCCCAGAATTTCTCCCACAAATTCTTTGGCTCATCGTCTTCCCATATAATGGCTTCGATTTCTCTTCTGTCAGAATCGATGTCAATATCTTCTAGTTTCCAAATAAATCTGCATTTGTAATATATCTGGCAACCAATGAACACGACGGCCAAAAGAATCAAGGAAATGTAAGAGGTGAAAAACTCAGCGACTTTGAACGGACAGAACGCCTGGAACCCTTGGATGAATATGATGACAGTAACAAAAAAGGAAGCGTAATAAGCACCATAAGGCATTAACTTAGCCTTGAAGGGCAAATCATCACGAGAAATACCACGCTGCTTCAAAGCTTGCATGAATCTGATATGTGCCAAAGATATGAACAACCAAGCGCATAACCCAGCCAA…	attatagatttgagtactatcgctggccgaaggtgacaatggccttatgatgtaacatactatgaatagtgaataataagtggtgatattatacataaagtttggggcaatccctcaaaatctctacaggctattttgattaatgaaacgtctatttttttatttttttctattttgaaggcatgcaagaggttctgtga
YQR127C	1757-snap_masked-CQS_4-6420	K01698//porphobilinogen synthase [EC:4.2.1.24]+ko00860//Porphyrin metabolism+ko01240//Biosynthesis of cofactors+ko01100//Metabolic pathways+ko01110//Biosynthesis of secondary metabolites	GO:0019438//aromatic compound biosynthetic process;GO:0044249//cellular biosynthetic process;GO:0071704//organic substance metabolic process;GO:0042440//pigment metabolic process;GO:0046501//protoporphyrinogen IX metabolic process;GO:0006783//heme biosynthetic process;GO:1901576//organic substance biosynthetic process;GO:1901362//organic cyclic compound biosynthetic process;GO:0009058//biosynthet…	YFL055W	90.88	1	tggcaataatcgcaacactacaattttgccgctaatatatgtctattgtgctacggaagagtaacaaaaaaaacaaaaactgcataacaagcaagttttatacaatacacattataaaaatttctactccggtgttccgagctcccattgccattggagaaagcccttatgtggagtggagctgcctacaggttgttttcaggaaagacatggttacaaaaaagacgacattcgcccaacttatcactcgcttgaaccactttttatgccaagcccttaaacgccgcgactcaaaaacatacatactgtgccgcacggcagtttttggcgctatgacacccttttccccaagaaaatcgcatattaacaacaaattacccatgcaacccaggaaaaaaa…	TTATGAAAGGACATCCCAAACTCGTTGCCACCTTGTTTTACATTTTGGCTCTATCCATACCAACTCCTCTATTTGCCGGCGGTCAGAATCGATATCGATATCCTGCAACTTCCAGATTAAGCGGCACTTAAACCAAACTTGGAATGATAACCATATGGCCAAAAATAGGAATACTGATATATATGCAGCGACAAAGTCTATAGGCTGAAAAGTAGGTGCGAAAGCGGTGAAGCCCTGGATCAGAACAATTAGAGCGATGAAAAAAGATGCATAATATGCCAAAAAAGGCATCATTTGAGCTTTATAAGGTAAGTCATCCCTCGATATACCACGTTTCCTTATGGCTTGCATGAAACGGATATGAGAAAATGAAATCAAAAGCCAGGCAAAGAAACCGGC…	ttttttctttctttccctcttccacgtcaaaaacttcctctaaccgatgtcgggtaagccatggaaattacgggcgatgactttcggcggctaacaacgaaacaactagggagtaatcatataatcacaggaaaagagttgagcaaggatttggcaaatatacatatacatacatacatacatacatacatatatatgtgtgtgtgtggtatggagtattattctaaaa
YQR128C	1173-augustus_masked-CPR_4-17889	K00008//L-iditol 2-dehydrogenase [EC:1.1.1.14]+ko01100//Metabolic pathways+ko00040//Pentose and glucuronate interconversions+ko00051//Fructose and mannose metabolism;K05351//D-xylulose reductase [EC:1.1.1.9]+ko01100//Metabolic pathways+ko00040//Pentose and glucuronate interconversions	GO:0044282//small molecule catabolic process;GO:0044281//small molecule metabolic process;GO:0006060//sorbitol metabolic process;GO:0009987//cellular process;GO:0008152//metabolic process;GO:0005975//carbohydrate metabolic process;GO:0009056//catabolic process;GO:0046174//polyol catabolic process;GO:0006062//sorbitol catabolic process;GO:1901575//organic substance catabolic process;GO:0071704//or…	YGR055W	89.7	2	ttaccttaggggaaagaaaatattaagaaacaatatcttacttcgccaatccatcaatagtaaccacgctaattacaacgtagtttttaatgcccggtttttccgatttaccacaaggaaacgcaagaacaaactacatactgccactgaaatgaatttcactgctaatatatctatcctttagcgaaaaagacaagatcaacagaggcgccagaaaaaggcaattatgactaaaaaaaaaactgtgtaaacctggggatggtagctgaactacttgcagtcgaaaatgaccgcatattttactgtcatgcttctgtcaagaaaaacgagccttggatgagagctttcgttgatcgcggctcgaagttcaggtagagaaatatagcagagctcttttcg…	CTAACACCAAAACTTGTAGATTCTGAAGAATATTGAAGAGTTTTTTAGTCTTTCTTTGTTTTCTTCGTCCTCTTGCCTCATTATTTCAGGATCGTAAACTCTTCTATGGAAATCCAAGTCAATTTTATCCAGTGGGTTTAAAAAGGTGAAATCTCTCTTGTAAACCATATACCCAACATACATGAATATCCATAGCGGGGCAGCCAAATAACTTTCGAAGAATGCTTGAGCATCACACTTGCCGCCATTGCCTAGTGGAGACAGTGCTACCCAAAACTGGGCCATAAAGACAAGAATATTGAAAAAAACTCCATAGTATGAACCCCATATACCGGTATTGGCCTTATAGCCAACTTCATCAAGTGACCTTCCTTGAACTTTCATGGCTCTCCTGAAACG…	ttttttttttttttttttttcaatactcggatttgaaaatgttaatgggagtggcgctaaaaaccttcatctgtagttgaatgctatgacatgagcaacacaaaatcatttagacaacgttgagtaaggtggttcggtccgaacaacagtttcatgcttgtgttacttcgtttatgaatataatatacaaatatttaaaatgctatttattatgca
YQR129C	1613-snap_masked-CPA_4-16966	K14997//solute carrier family 38 (sodium-coupled neutral amino acid transporter), member 11	GO:0043226//organelle;GO:0005783//endoplasmic reticulum;GO:0005622//intracellular anatomical structure;GO:0005737//cytoplasm;GO:0016021//integral component of membrane;GO:0031224//intrinsic component of membrane;GO:0110165//cellular anatomical entity;GO:0043227//membrane-bounded organelle;GO:0031090//organelle membrane;GO:0043231//intracellular membrane-bounded organelle;GO:0012505//endomembrane …	YHR002W	83.12	2	cattagcgaggattgctgaaatcttgtatattttcagagcaatgaggggagaactgacaaaaagagtggaatctattagcagaatccatcaattatatagtaacgatccagcttagtagaaataccagcggagttactccggaaacatgatctccagtaatatgtatgcttacaagataacctttctctgatttactatgtatccttgaatagtgtggcgctacgctacactacttcgacaaaaagcgttaacattgccacagttgtggtaaaaaactttttgagaagtttttatatagaaagaaatatcccgtcaagtctgtatgaggacttttgctttgttagaatgtgtcctttggtaacaaggaattgaaaacttttcaactcgttaagtactcc…	TCAACAGATTACGTTCCGGAATAGAAAGTTGAACAGAACACAAATACTACCGAAATTCCGCTGAACACATGGGATAATGCCCCCCGGACTATTCCAGTATTGAAAGCCGAAGGCTGGTCTATGTTTAATACCACCAGATATGTAAATAATCGAGAAAATATAATGGGCCACTAATCCCACTATTTTTAACCAGGCAAGCCAATACTCTGTTTCACCAAAAAGGCCAACACCAACTAACTGAAGAATTTCAAATGCAAACCAAAATATCAAGATGTAACCATTTAGAGGAATCTCGGCCCCCCGAAACTGTAGTATGGATGGGAAGGTGTTATATTCATTCGCCAAAACTGCGAAGAATACGACAACGTAAGCATAACGGCAAACCGCAGACAGTGCATC…	tgcattggttataaaaaagcatgtttttttacatcggctctaaaaagcgcagaagacttaatcatagtttcattgtacgtgttatgctcactagagtatgtaaggcccttttccgttaccacaacttgaaatatttatcctgggggggcggctgtaaaaaggtaaaataattctcaaatagcttatattcacaataatgg
YQR130C	1216-augustus_masked-BRK_4-4809	K08139//MFS transporter, SP family, sugar:H+ symporter+ko04113//Meiosis - yeast	NA	YJR152W	87.14	17	cattagcgaggattgctgaaatcttgtatattttcagagcaatgaggggagaactgacaaaaagagtggaatctattagcagaatccatcaattatatagtaacgatccagcttagtagaaataccagcggagttactccggaaacatgatctccagtaatatgtatgcttacaagataacctttctctgatttactatgtatccttgaatagtgtggcgctacgctacactacttcgacaaaaagcgttaacattgccacagttgtggtaaaaaactttttgagaagtttttatatagaaagaaatatcccgtcaagtctgtatgaggacttttgctttgttagaatgtgtcctttggtaacaaggaattgaaaacttttcaactcgttaagtactcc…	TCATGTGAAAATGGTAGTGATGTATTTGACAAAAGTTGCACTTTTGTAATCCTTCGTTATTTCCGAAGATGCTAAGCTACTTTCTTGATCAGAAAGTTCAGTCTCCATGTCCTTCCTTCTTCCTTCGTCTAGGTTGACTGATCGTAAATCAACAGTTCTGAAGTGATTGCCTTTAAAAACGCATATCCCAATGTACAATAAAATCCCAACTGGTAGAAGAATATAAGAATCAACAAAATTGCCCGCATCAAAAGGTACGAAATGGCTCCATTCTTGAATTAGTGCTAAGAAAATGTTAGCGGCTAGACTAAGTACTGGTATCCACGAATAAAATAACGCTTTATAAGGTAGCTCTTTAACAGACTTCCTTGAGCAACCCAT	tgcattggttataaaaaagcatgtttttttacatcggctctaaaaagcgcagaagacttaatcatagtttcattgtacgtgttatgctcactagagtatgtaaggcccttttccgttaccacaacttgaaatatttatcctgggggggcggctgtaaaaaggtaaaataattctcaaatagcttatattcacaataatgg
YQR131C	981-augustus_masked-BCD_8-12448	K18852//D-amino-acid N-acetyltransferase [EC:2.3.1.36]+ko01100//Metabolic pathways+ko00470//D-Amino acid metabolism	NA	YKR039W	90.95	23	cattgctccgcctttgttttctcttctcttgtctttaaagatttctacagaatgtgaaactaatccaaaaacaaaatatgatgaacagcggaaaagtttgtgtgagaatcatccttatatatatatactgtatgtaatcttacatcaccatatgaaaataacgggctgactcaagaaattcaccgccaagtaggaggaaccacatttgtaatgcaagactgtgttatgtgttaccatggtgtgcaataactgcgaaggtagcaccgcttgagtcaactgtggcagtttattagatgccactcgagtgtggtgaacggcaattccacagtctaacttttcagttggcgccgtgccatctcctggctgctaggccgatctgttatacaaaaccctacacgg…	CTACAGTGATTTTTCTTGTTCACTTTTGTAGTGTTCTATTATATTCGTTTCAACAACACCATCTTCTTGCGTATCGACATCGCCAACAGTATTATCATAAACTTTGGCAATTTTGACCCTCCAGAATCCATCTTCACCAAGCACATCCTTGGAAACCAATTTGTAGTGACCCCATCTTGGCAATAATTGGGCCCAAACAAGGTAGTAGATACCACCAATGGAGAAAATACCCCAAGCAATCACACAGTGGATCCAGTATGGCATGCTTGAATACACTGACTCGCCGTCTGAAGGTGGAACGTAAGGAGCAATAATCAGGTATAGGTTGGATAATGTGAAAAATCCTGTAACGAAAACACCGGCTTTAATTGGTGGGTTCCATTCAATTTTACCTTGTCT…	ttagtatgctattttgatttcgcgcaatagtaggtataaaaattgaaaaaatacgaaacggaatagcatcttaaactattaaatggcagaaattataatgaggtttggtacctatatattttgtataaagaaaatgcaattataagaatgttcatacgtgattataagaatcgagatgagatggtaagtacctttttgg
YQR132C	892-augustus_masked-AIE_1-5069	K08176//MFS transporter, PHS family, inorganic phosphate transporter	GO:0051179//localization;GO:0034220//ion transmembrane transport;GO:1901264//carbohydrate derivative transport;GO:0001407//glycerophosphodiester transmembrane transport;GO:0055085//transmembrane transport;GO:0009987//cellular process;GO:0006820//anion transport;GO:0015794//glycerol-3-phosphate transmembrane transport;GO:0071702//organic substance transport;GO:0006811//ion transport;GO:0098656//an…	YKR039W	93.39	17	catacttaagaactgtgtttattttagcagttacctcgagaaatttcactggtgctttcacgagcaaactattttgttactctggctgttatgtccttcttaaaggatttaacgagttctaaaacggcaaagttttcaagtgcttggatttacactatttgaggttattttaagagatgatctttcaagggttttaaatattaattataatattatttggtcttttcttccggcgggttgaaagttccagctgcgggaggaaggtaaagtactccatttgaaaaaatagaaattacaagaaacggcgttagcattggcgtatgcctaaatcatcaaaatggcgaatgaaataggtttccctgaaaacatagagatgtgctgcccaattacaaagctcaa…	TTAAATGCCAAAATTCCATTTCATTCTTTCATAAACGAAAAAACTACATGCAACCATAGGTGTCACCTTAATATAACCTATGCTTAGACCAACAAAAAATCCCCGTACTCCACGTTCTCTAAATATTATTTGAGCAATTTCAGATATTGATTGAAATTTATGATCATACATATTCTTGGGTGATAATGCACTTACTTGAAGCCTTCTCCTAATAATTTCAAATGGATATGCTGCTGTTTGGGAGGCCATACCAGCTAGGCCACCAGAGATCAGTTCAGCCCAAGTGCGCAAAGGTTTCCTCTGCTTTTTCTGTACCCTTTCCAATTCATCATCTTCGGAAAGCTCTAATACTGAATAGGGGGCAAAGAAAGGACTCTTCAGCACATCATGAAGTAAATC…	atactctgaagaagttctcgattttattgagaggctttttaaagaggaggagtactattcttagcaatgggagatcaaaaatacaacatattgaatatagatttattaatactatttacatcatagtgtaatgcagtgtacttcctatagaacccgaatagacggtttcattgcgatatgcaaataaaacaaaatgcgatgcataa
YQR133C	1279-augustus_masked-CPR_4-17794	K06116//glycerol-1-phosphatase [EC:3.1.3.21]+ko01100//Metabolic pathways+ko00561//Glycerolipid metabolism	GO:0005975//carbohydrate metabolic process;GO:0009058//biosynthetic process;GO:0016051//carbohydrate biosynthetic process;GO:0006970//response to osmotic stress;GO:1901617//organic hydroxy compound biosynthetic process;GO:0044281//small molecule metabolic process;GO:0046165//alcohol biosynthetic process;GO:0044262//cellular carbohydrate metabolic process;GO:0009987//cellular process;GO:0046173//p…	YLL048C	91.45	2	tgttctccgtagcttttccccccttgatgagctcttctaaaaagtacaaaatctaggaaagtataatgtttcttaaatgcgatgaaatgaagtgaaaagaaaaagcgactggcaactataaagaaacaatgccggtttttcgcacttaattgttttcaaaagatcacttgtttatattagctgctaaattgtttattctatttaaaacgtgtagtaaggaaaaggcctgctctgtagttaatatattcttatctgaaaattttatatacttcattagtcacaacgtacgttctttgcagatgcgcacacaaaaaaaaaagggcaccaaaataaaggaggatgcgaaggtatgacacattttctggatacctttactggctaactattggttgtgatatt…	TTAGTCCTTTTTAGAGTTCAATTTTTCTACAAAGGCCTTTTTAGCCATTTCAATTAGGATTTCCAATTCTCCACTATGTTCACACATGCTGTAAAAGGCACTTTGTTTGTTGAGCAACAAGGAATATGGATGATCATATTCTTTAACTTCACCAGCATCCATCACTAAAATTTTGTCATAATCGATAACAGATCTTAATCTATGTGCAATTGTCAAAATTGTACTTCCCTGGAACTCTTTTCTGATGGTTTCTTGAATTTTTGCATCGGAACCATAGTCGATGGACGCTGTAGCTTCGTCTAGCAAAATTATCTTTGGACTCCTCAGTAACGATCTAGCAAGACACATCAATTGACGCTGTCCTTGGGACAAATTGGATCCACCTTCACTGATTTCGCT…	ctgcaacataatgattttgaggtcaattgcaattctaaaccgtttcatcgactggaatattgaagttaacggattcttccagttccagaaaaagaggctgttgaatttacaaaaggtaatttatagtacgtgaacatgtgtgcgtatatacatatatatatatatatatatatatatatatatatatatactttagcatcgaaacag
YQR134C	318-augustus_masked-7605-CPQ_4	K01101//4-nitrophenyl phosphatase [EC:3.1.3.41]	GO:0006796//phosphate-containing compound metabolic process;GO:0046838//phosphorylated carbohydrate dephosphorylation;GO:0019538//protein metabolic process;GO:0071704//organic substance metabolic process;GO:0006470//protein dephosphorylation;GO:0044262//cellular carbohydrate metabolic process;GO:1901564//organonitrogen compound metabolic process;GO:0044237//cellular metabolic process;GO:0005975//…	YNL268W		3	tgacttaggcccaggctctctccaatcaaaaattctgaaaacagcttctcaatcttgaataaatcggaatacttttatatcagaattacaggtccgcctcatttctcttaagagccgatgtcttcctttacaatatacgcatgtagaagatttgatcgatgctgagttcttgtaattcgtcaaaaatgcctttcaagatcgactactcaaaatctacaataatcggactgcatggatcaatggaggtgtaggcaattttgtaacaatgaaggatatgttaaattcgctaaagcttcctcctcttttgctaaatttcatcatcaaaaagcattttgcataacacacgttaaccaatatattatagtatatatacattctatttgagaataagcatagttt…	CTAATGGATTTTTGTGTCTTTCTCGACAAAATTCGTATTGATGTTATCTTCTTCAATGTAAGTAACTGTTCCACCAACACTCTCTGTATCAGTTTTCTGTAACCTTTGTTCTCTTACCTGTAGTATCCTGATAATACATGCCACAATTGCTGTTGCTACAGTAGTTGAAATCATGGCCCAACACCCTTTTTTAAACTTTGGGACTGTAGTAGCACCGTAAAACAATATCGACCACCAAGCATTGACAGCTCCCGAGAACATATTCATCGATGCCAAAACTATGGCCCTCTCTTCGGTATCATTTCTGCATACTGTGTTTGCCCAAGAGAAGAAAATAGCCTGACCAGAATAAGACACTCCTGAGAGGTACTGGGCTGTAAAAATGACGCCAGTTTTAAC…	acttagaaattgtcctgcacttggcaaggaagaaaagaaagattagttaaacagaaatcgaaaaatgcatgatgaaaaactaagtagacctctttagaagtgtcttagcggctattgttcatgatacttttgaaaagagccctgagattttccattaccatcaacaggaccaatgaatagctaaaagaatcgaatgtat
YQR135C	1462-maker-CPM_4-14876	K01637//isocitrate lyase [EC:4.1.3.1]+ko01100//Metabolic pathways+ko01110//Biosynthesis of secondary metabolites+ko01200//Carbon metabolism+ko00630//Glyoxylate and dicarboxylate metabolism	GO:0046487//glyoxylate metabolic process;GO:0045333//cellular respiration;GO:0043436//oxoacid metabolic process;GO:0008152//metabolic process;GO:0006097//glyoxylate cycle;GO:0044237//cellular metabolic process;GO:0006099//tricarboxylic acid cycle;GO:0009987//cellular process;GO:0015980//energy derivation by oxidation of organic compounds;GO:0006091//generation of precursor metabolites and energy;…	YNL270C	90.26	3	catatatgtgttgagtttatgctatgattctttttaaagaattctattattaaaaggattaggaaaaaaggaacaaagtacgaacaatgtgaaagcaaatagaaaaagaaacggatggttttttaaactctctcaacgctcttgcgtttaatcaactcttttgattaatttgtttcacctgagactctgtcacagcagaaagaagcagcgaaagtaatactaagaggtaaaccaccgagtaagcgatgaatctggtttgtctattgtctgtctctatgcaatagcaggtaagatcaacaaaagcgataataacaagaaatacattaaaaactttatgatccggaattaaacgtggaccctcgagcggactaatgcttacattagtgtaggacggtcgat…	TTAACGGTCTCGGCTGTGCTGGCTAAGCAGTGTTTCTGCATGGTTGATACCCGGCAGGTCCAGCGAGGCACGTGCTCTTTCCACGGAGTATCTCGTGTCTAGTTGGCGGTTAGCAAGCATCTCTTCTCTTGTGCGGTCCAGTGACGTTCTTAGTTTATTTCCGCGGGCACTAGCCATGGATCTTCTAGGCAAGTCCATTGTGGGTGTAACGGGGCTGAGCTTGTCACGGCGTTCCAGTGTAGTAGAGACGCGGAATCCCTTGCGCGAGCCCTGCTGACCATTGAGTATACTCATTGGTATTTCCTCTGTGACTATGGTCTCTTGTGAGTGACTGACACCATCAAAGTGATTGTCCAGTGAGATGCGCTCTTTGAAATCTGTAAGGGGTCGTATGTCACC…	tactcttggcgccgggcggaccccggcaggaaggggagaacccagccccttcctactcaaggctctgcgcggcgttttctccacaccccacagggcggggtagagccgtgccgggtgatacacatcatcacatcctatatgaaatctatatcatatcacattggtatacatagtacaaaggaagaaaaaaattgtaatca
YQR136C	1199-augustus_masked-BTG_3-6441	K17647//versiconal hemiacetal acetate reductase [EC:1.1.1.353]+ko00254//Aflatoxin biosynthesis+ko01110//Biosynthesis of secondary metabolites;K15303//aflatoxin B1 aldehyde reductase	NA	YPL092W	83.12	8	cattagcgaggattgctgaaatcttgtatattttcagagcaatgaggggagaactgacaaaaagagtggaatctattagcagaatccatcaattatatagtaacgatccagcttagtagaaataccagcggagttactccggaaacatgatctccagtaatatgtatgcttacaagataacctttctctgatttactatgtatccttgaatagtgtggcgctacgctacactacttcgacaaaaagcgttaacattgccacagttgtggtaaaaaactttttgagaagtttttatatagaaagaaatatcccgtcaagtctgtatgaggacttttgctttgttagaatgtgtcctttggtaacaaggaattgaaaacttttcaactcgttaagtactcc…	CTATGTAAAAATGGTTTGTATGTGTTTTATAAAGGGCATGTCTTCCTTATCCTCTAGAGTTTCTAAAGGTAACACACCATCCTCTTCAGTGGCTGGCTGTATTACCATATCTTTTCTTCTTCCTTCATCTAAGTCCACTAACTGCAAATCAACGACTGTGAAGCGGTGATTCTTGAATATACATACCCCAACATATAATACGATTGCAAGAGGTAGGAGGATATAGGCATCAATAAAATTTCCTACATCAAAAGGTACAAGGGTGGTCCATCCTTGAATTAATGCTAGAAAGATGTTGGCGATTAAACTAAATATTGGTGTCAATGGATAAAAGAGAGCCTTATATGGTAGTTCCTCTGCAGATCTTTCTTGAATTAACCAAACCTTCCTCACCCTCAA…	tgcattggttataaaaaagcatgtttttttacatcggctctaaaaagcgcagaagacttaatcatagtttcattgtacgtgttatgctcactagagtatgtaaggcccttttccgttaccacaacttgaaatatttatcctgggggggcggctgtaaaaaggtaaaataattctcaaatagcttatattcacaataatgg
YQR137C	166-augustus_masked-2358-ARB_2	K08139//MFS transporter, SP family, sugar:H+ symporter+ko04113//Meiosis - yeast	GO:0006810//transport;GO:0071702//organic substance transport;GO:0008643//carbohydrate transport;GO:0008645//hexose transmembrane transport;GO:0051179//localization;GO:0015749//monosaccharide transmembrane transport;GO:0034219//carbohydrate transmembrane transport;GO:1904659//glucose transmembrane transport;GO:0009987//cellular process;GO:0055085//transmembrane transport;GO:0051234//establishment…	YPL265W	92.34	6	tggcaataatcgcaacactacaattttgccgctaatatatgtctattgtgctacggaagagtaacaaaaaaaacaaaaactgcataacaagcaagttttatacaatacacattataaaaatttctactccggtgttccgagctcccattgccattggagaaagcccttatgtggagtggagctgcctacaggttgttttcaggaaagacatggttacaaaaaagacgacattcgcccaacttatcactcgcttgaaccactttttatgccaagcccttaaacgccgcgactcaaaaacatacatactgtgccgcacggcagtttttggcgctatgacacccttttccccaagaaaatcgcatattaacaacaaattacccatgcaacccaggaaaaaaa…	TCAGACATATATAATCAAAATTCTCCACAGTGTTTGCCGTACAGCAAGTGGCACAGCCTTTCCAGGATTCTTACATTCTGTTGCAGCGAGGGCTACAGATTCTGTACCTGAATAAAAAGATGAACAAAAAACGAAAACAACTGCGATTCCTCTGAAGCCGTTTGATAGTAAACCTGGGTCATTCCAATAGTGAAAGCCGAAAGCAGGTCTACCCTTGATGCCTCCGGATATGTATATGATTGAAAAAATATAGTAGGCTACTAATCCCAATATTTTTATCCAAGCAAGCCAATATTCTGTTTCGCCGAAAAGACCAACTCCTGACAATTGGAAGACTTCGGAAGCAACCCAAAATATTAGCACATAACCATAGAGCGGTACCTGCGGCCCCCAGAACTG…	tgcattggttataaaaaagcatgtttttttacatcggctctaaaaagcgcagaagacttaatcatagtttcattgtacgtgttatgctcactagagtatgtaaggcccttttccgttaccacaacttgaaatatttatcctgggggggcggctgtaaaaaggtaaaataattctcaaatagcttatattcacaataatgg
YQR138C	1228-augustus_masked-CPM_4-14363	K01764//cytochrome c heme-lyase [EC:4.4.1.17]+ko00860//Porphyrin metabolism+ko01100//Metabolic pathways	NA	YNL331C	95.59	7	TGCTGAATAGTGGTTTTTTATGCAATAGACAATATGTTAAGTAAAATACAAAGCCGTTCAGCTAATTGGTTAGCTAGTTAATGAAGAGAAGAACAGCATGCATCCTTGACTTGGAAATATTGTCATACTTAAATATGGTTGGAAATTTTGCCCCCCGGTTTCCTTGAATACGAACAATGCAACTTATTTGAGTCTTCGTACGAGATCTGCTTACTGGTTTTGTACAGCGCTGAAAGCGAATTTGAAAATATATGCAATTAGAAGAGAGTGAATCAGATGAGGATAGGGTTAATACTGTAAAATTATTACCAAATATTGAATGACATATAAAAGTCGTAGTAACCGAATTTGTTTTTTATTATGAATAAAGACTTCTTGTTTTCGCATACTTCGATGATT…	TTAATCGAAGGAAATCTGCGCAGACATTGCCGTGAGAAGTGAAGCCTTCTTGGTAACAGCCGGATCATCACCGATAAAATTAGTAGGAAAACCAACATCAAAAGGAATAATACTTTCTAAGTATTCTATCTGTTCTGGTGTCAGTTTGATACTTAAAGCCTCAATGTTCTGTTTGAGGTGTTCAATTTTCCTTCCACCAACCAATGGGAAAACATTTTTCGCCTTAGAGCGAACATAGGCAATAGCAATAGCAGTAACAGACTCAGTGCCATGTTCCTCAGCAACCTTGGCCAATGCTTCACTGATCTTAACCTCTTTATCCGTCTGTTTAGAAGTACCCGAAACAGTACGCAGACCCTCTCCATTCTTCTTCCGTTCCTCCATTGCTTTTTTACTCTG…	GCTGTTGTTTCCTACTCGATATATAGACATACATATTTACGTATCAGAGCATGTATACAAGCTTTAAATGAACTTCGTTTATCTTAACACTTTATTTCCTTGCAAAATTTGCACACACTCGGTGGATAAGGCAACTGCGTATAATTTGTAGCTTCTTTTCAAAATATAGTAGATGGATATTAACATAAAATAATCACTTTAA
YQR139C	1051-augustus_masked-CQS_4-6442	K01182//oligo-1,6-glucosidase [EC:3.2.1.10]+ko01100//Metabolic pathways+ko00052//Galactose metabolism+ko00500//Starch and sucrose metabolism	NA	YNL331C	88.73	1	TGCTGAATAGTGGTTTTTTATGCAATAGACAATATGTTAAGTAAAATACAAAGCCGTTCAGCTAATTGGTTAGCTAGTTAATGAAGAGAAGAACAGCATGCATCCTTGACTTGGAAATATTGTCATACTTAAATATGGTTGGAAATTTTGCCCCCCGGTTTCCTTGAATACGAACAATGCAACTTATTTGAGTCTTCGTACGAGATCTGCTTACTGGTTTTGTACAGCGCTGAAAGCGAATTTGAAAATATATGCAATTAGAAGAGAGTGAATCAGATGAGGATAGGGTTAATACTGTAAAATTATTACCAAATATTGAATGACATATAAAAGTCGTAGTAACCGAATTTGTTTTTTATTATGAATAAAGACTTCTTGTTTTCGCATACTTCGATGATT…	CTAATCAAAGGAAATCTTCGCAGACATTGCTGTGAGAATTGAAAGCTTCTTGGTAACAGCTGGATCATCACCGATGAAATTAGTAGGAAAACCAACATCGAAAGGGACAATACTTTCTAGGTATTCTATCTGTTCTGGTGTCATTTTAATACTTAAAGCCTCAATGTTCTGTTTGAGGTGTTCTATTTTTCTTCCTCCAACCAATGGGAAAACTTTTTTTGCTTTGGAGCGGACATAGGCGATAGCAATAGCTGTGACAGATTCAATTCCATGTTCCTCAGCAACCTTGGACAATGCTTCACTAATCTTTTTTTCTGCATCTGTTTGATCAGGGCTACCAACGAAAGTACGCAGGCCCTCTCCATTCTTCTTCCGCTCTTCCATTGCTTTTCTACTCTG…	GCTGTTGTTTCCTACTCGATATATAGACATACATATTTACGTATCAGAGCATGTATACAAGCTTTAAATGAACTTCGTTTATCTTAACACTTTATTTCCTTGCAAAATTTGCACACACTCGGTGGATAAGGCAACTGCGTATAATTTGTAGCTTCTTTTCAAAATATAGTAGATGGATATTAACATAAAATAATCACTTTAA
YQR140C	437-maker-11975-ANL_2	K07151//dolichyl-diphosphooligosaccharide---protein glycosyltransferase [EC:2.4.99.18]+ko04141//Protein processing in endoplasmic reticulum+ko01100//Metabolic pathways+ko00513//Various types of N-glycan biosynthesis+ko00510//N-Glycan biosynthesis	GO:0070085//glycosylation;GO:0043687//post-translational protein modification;GO:0044238//primary metabolic process;GO:0009058//biosynthetic process;GO:0009100//glycoprotein metabolic process;GO:1901576//organic substance biosynthetic process;GO:0009101//glycoprotein biosynthetic process;GO:0044267//cellular protein metabolic process;GO:0034645//cellular macromolecule biosynthetic process;GO:0019…	YPL088W	92.12	1	catttctgccgcctgatgtgggtcttccgtaacagccaaattacatagttggcaagacaattaatatatgataccttgttctctgggtcctaatatatatatatatatatatatatatacgaaaaggctgagaagaataaggcagatgttagcttagcttcttttactcaagcaatgaaaacaaaatcgaagggaaacaaattcaaaccaagcggccgagttatctcccgttcctaacctactacactaatcacatttttccgtggaaataacgttattgaaaatgcgttcttgcctgccatacgtgggtgaaatacttccacgttcgcaaaaaatacttccacggtgacgaagtctgtctcagtcgtatattaaatgcagaaatcgtcttatcattat…	TCAGGTGTATAGTTCCTCCATAGTGAAGGCGCCAATGTGTCTAACGTCACCGCTCTCAATGACGTCGTCCAGAGCCTTTATTGTTTCTTCCATTGGAATTTTATGGTCCATTCTATGAATTTGCAGAACATCAATATATGCTCCCGAACTTTCAACAGATTTCCCACCATCCAGAATGTGCTTACGAAATAAGCCTTTTTGGTTTGCTAACTTCAGTGGCGGCCATGTGGTGAGTTCACTAAACCCAAGGTGAAGAACGCCAAGTGACTCATCAACAGAGGTATAAATCTTAGAGAGTATAACAATAGTCTCTTTGTTGATGTTGTAGTGTTTCAAAAACTCACCCAACAAACGCTCGCCTTTCCCATTGCTGTACACATTCGCACTGTCAAAAGTACA…	ctgatcccctgattctgtaggttggcgtacgctatcggacatgctatgccactctccgggaacgagggatttaaaaaagggacatgaagtaatatgagccgaatggctacgatcagtaaaaatcagcaggtgtcatgttacagtatatatgattctcgttatttagccttctatatatcagtgggcccatgaaaatctaac
YQR141C	1505-maker-ANL_2-46428	K08139//MFS transporter, SP family, sugar:H+ symporter+ko04113//Meiosis - yeast	GO:0051234//establishment of localization;GO:0055085//transmembrane transport;GO:0008645//hexose transmembrane transport;GO:0015749//monosaccharide transmembrane transport;GO:0006810//transport;GO:1904659//glucose transmembrane transport;GO:0008643//carbohydrate transport;GO:0071702//organic substance transport;GO:0034219//carbohydrate transmembrane transport;GO:0051179//localization;GO:0009987//…	YNL331C	82.21	0	TGCTGAATAGTGGTTTTTTATGCAATAGACAATATGTTAAGTAAAATACAAAGCCGTTCAGCTAATTGGTTAGCTAGTTAATGAAGAGAAGAACAGCATGCATCCTTGACTTGGAAATATTGTCATACTTAAATATGGTTGGAAATTTTGCCCCCCGGTTTCCTTGAATACGAACAATGCAACTTATTTGAGTCTTCGTACGAGATCTGCTTACTGGTTTTGTACAGCGCTGAAAGCGAATTTGAAAATATATGCAATTAGAAGAGAGTGAATCAGATGAGGATAGGGTTAATACTGTAAAATTATTACCAAATATTGAATGACATATAAAAGTCGTAGTAACCGAATTTGTTTTTTATTATGAATAAAGACTTCTTGTTTTCGCATACTTCGATGATT…	TCAATCAAAAACAATCCTGGCAGACATTGCTGTGAGAGGTGGAGCTACTTTAGTAACTGCAGGGTCCTCCCCGATAAAATTACTGGGGAACCCAACATCAAATGGAACGATGCTTTCTAGGAACTTTATCTGTTCTGGCGTCAACTTGATACTTAGAGCCTCAATGTTCTGTTTGAGGTGTTCAATTTTTCTTCCTCCAACCAATGGGAAAACATTTTTTGCTTTGGAGCGGACATAGGCGATAGCAATAGCAGTGACAGATTCAGTACCATGTTCCTCAGCAACTTTAAACAATGCTTCACTAATTTTGACTTCCAATTCTGTCTGTTCAGAAGCACCAGTAAAACTGCGCAAACCCTCTCCAGCCTTCTTCCGTTCTTCTATAGCTTTCTTACTCTG…	GCTGTTGTTTCCTACTCGATATATAGACATACATATTTACGTATCAGAGCATGTATACAAGCTTTAAATGAACTTCGTTTATCTTAACACTTTATTTCCTTGCAAAATTTGCACACACTCGGTGGATAAGGCAACTGCGTATAATTTGTAGCTTCTTTTCAAAATATAGTAGATGGATATTAACATAAAATAATCACTTTAA
YQR142C	962-augustus_masked-ABM_5-4457	K00521//ferric-chelate reductase [EC:1.16.1.7]	NA	YPL088W	80.33	17	catttctgccgcctgatgtgggtcttccgtaacagccaaattacatagttggcaagacaattaatatatgataccttgttctctgggtcctaatatatatatatatatatatatatatacgaaaaggctgagaagaataaggcagatgttagcttagcttcttttactcaagcaatgaaaacaaaatcgaagggaaacaaattcaaaccaagcggccgagttatctcccgttcctaacctactacactaatcacatttttccgtggaaataacgttattgaaaatgcgttcttgcctgccatacgtgggtgaaatacttccacgttcgcaaaaaatacttccacggtgacgaagtctgtctcagtcgtatattaaatgcagaaatcgtcttatcattat…	CTAATGTTGTGGTTTTGGTTTGTATAGTTCCTCCAGATAGGTGACTTCGTCATCGGTGAGCTTAACGTCAATCGCTTCAATGATTTCATCAACACGTTCAACAGAACTCAAACCAACAATAGGATAACAACCCTTGCTCATAACCCATGCGGATGACACTTGAGCCATACTCACACCCTTTTCTTCTGCCACTTTCTGAACACGCTTGATAATTTCCTTGTCCTCATCAGGAATATTATGTAAACGTTGGTCTGCCTGAGAGCGCGCAGTAGTCTCACCCAGAGGCCTTGTTAGTAAACCTCTTGCATTGGGAGACCAAGGAATCAAGGCGATATTATGTTTCTTGGCAAACGGAATGACTTCTCTTTCGTCCTCTCTGTACAACAAGTTGTAACACGA…	ctgatcccctgattctgtaggttggcgtacgctatcggacatgctatgccactctccgggaacgagggatttaaaaaagggacatgaagtaatatgagccgaatggctacgatcagtaaaaatcagcaggtgtcatgttacagtatatatgattctcgttatttagccttctatatatcagtgggcccatgaaaatctaac
YQR143C	1189-augustus_masked-AHF_3-9612	K00521//ferric-chelate reductase [EC:1.16.1.7]	NA	YPL088W	75.4	10	catttctgccgcctgatgtgggtcttccgtaacagccaaattacatagttggcaagacaattaatatatgataccttgttctctgggtcctaatatatatatatatatatatatatatacgaaaaggctgagaagaataaggcagatgttagcttagcttcttttactcaagcaatgaaaacaaaatcgaagggaaacaaattcaaaccaagcggccgagttatctcccgttcctaacctactacactaatcacatttttccgtggaaataacgttattgaaaatgcgttcttgcctgccatacgtgggtgaaatacttccacgttcgcaaaaaatacttccacggtgacgaagtctgtctcagtcgtatattaaatgcagaaatcgtcttatcattat…	TTATTGCAGCTCTCTTGGATCATACACCTCTTCAAGATAGGCAATATCTTTCTCGGTCAGCTTTACATGAAGAGCATCAATAACTTCTCTGGCACGCTCGATAGAACTTAAACCCACAATAGGATAACAACCCTTGCTTAAGACCCATGCAGACGACACTTGAGCCATACTCACTCCTTTCTCTTTTGCCACCTTCTCTACACGTCTGATGATCTCTTTATCATTATCCGGGATATCCTGTAGACGTTTGTCTGCAATAAATCTTGCCGTCTTCTCCCCACCCCATGGCCTTGTTAGTAAACCTCTTGCATTGGGAGACCAAGGAATCAAGGCAATATTATGTTTCTTGGCAAACGGAATGACTTCTCTTTCGTCCTCTCTGTACAACAAGTTGTAACA…	ctgatcccctgattctgtaggttggcgtacgctatcggacatgctatgccactctccgggaacgagggatttaaaaaagggacatgaagtaatatgagccgaatggctacgatcagtaaaaatcagcaggtgtcatgttacagtatatatgattctcgttatttagccttctatatatcagtgggcccatgaaaatctaac
YQR144C	1040-augustus_masked-CNP_1-20000	K08712//ATP-binding cassette, subfamily G (WHITE), member 2, SNQ2+ko02010//ABC transporters	GO:0051234//establishment of localization;GO:0071702//organic substance transport;GO:0033036//macromolecule localization;GO:0006869//lipid transport;GO:0006810//transport;GO:0010876//lipid localization;GO:0035376//sterol import;GO:0015850//organic hydroxy compound transport;GO:0015918//sterol transport;GO:0051179//localization;GO:0031224//intrinsic component of membrane;GO:0016021//integral compo…	YDR533C	89.22	5	ttataaatttgtttgagttttatctgtgtaattagccagtgggaagtacttaaaaatgccgttaataaaatttagcggatgataaagaaatgaatggttctccttatggctgtttatatatctgatttaaagggtaacggaaaccggaagcaataatggaaccgtgaagccatcccttgaaaaaattttccatttctttcatgaagactatgtacatgccccttatgccaagctttttgattttcaggctaggaatgagtaacgttaattctctgtatacattcgcccagatttctttacgggatttatggatccgtcagaacaaaaagccgcctcccatggatatcctgcgtattagtcagcattatttcttttattccgtagcagctaaaaaatctc…	TCAGTTCTCTAGGGCGTTGATGGATCTCACAGCTGTGGAATGGGCAGAGGCTGGATTCACACCTGTTACCAATCTTCCGTCAGTGATGGAATAATCATCCCAAGGGCCAACAGGAGCTAGATATTTAGCTCCATATTTTTTAGCGATGTCTTCAACAGTTGCCAAGTTCTTAGCTTTCAAAATACTATCAACACCCAAAATGGTTTCACCAACATCAGTAAAACCAGTGATGGATTTGCCTTCAACCAATGGTCTCCCTGTTTCTTTGTTTGTTAACCCATCAAAAATAGCAGGACCGTGACAAACAGCTGCGACAACACCACCGTTAGCATAAATTTCAGAAGCAATGTCCTGCAAGTCTTTTGCCTTTGGATAGTCAAATAAAGTACCATGACCGGC…	ttaacctctagctaaagcagataaaagataaagattataaactttggttattggaagacccatctcagacatgtgtttccccaatatccaaatatttcaacgtattaacaatgaggtacatccctcgtactcaataacgcctcctaaagttccttacatctatatagtagtacaaaggaaattctaattatcaacctttggc
YQR145C	703-augustus_masked-CFC_2-43056	K01012//biotin synthase [EC:2.8.1.6]+ko01240//Biosynthesis of cofactors+ko01100//Metabolic pathways+ko00780//Biotin metabolism	GO:0044272//sulfur compound biosynthetic process;GO:0009102//biotin biosynthetic process;GO:0046394//carboxylic acid biosynthetic process;GO:0009110//vitamin biosynthetic process;GO:0044237//cellular metabolic process;GO:0018130//heterocycle biosynthetic process;GO:0006807//nitrogen compound metabolic process;GO:0008152//metabolic process;GO:0044283//small molecule biosynthetic process;GO:0044281…	YNL331C	96.3	10	TGCTGAATAGTGGTTTTTTATGCAATAGACAATATGTTAAGTAAAATACAAAGCCGTTCAGCTAATTGGTTAGCTAGTTAATGAAGAGAAGAACAGCATGCATCCTTGACTTGGAAATATTGTCATACTTAAATATGGTTGGAAATTTTGCCCCCCGGTTTCCTTGAATACGAACAATGCAACTTATTTGAGTCTTCGTACGAGATCTGCTTACTGGTTTTGTACAGCGCTGAAAGCGAATTTGAAAATATATGCAATTAGAAGAGAGTGAATCAGATGAGGATAGGGTTAATACTGTAAAATTATTACCAAATATTGAATGACATATAAAAGTCGTAGTAACCGAATTTGTTTTTTATTATGAATAAAGACTTCTTGTTTTCGCATACTTCGATGATT…	TTAATCGAAGGAAATCTGCGCAGACATTGCCGTGAGAAGTGAAGCCTTCTTGGTAACAGCCGGATCATCACCGATAAAATTAGTAGGAAAACCAACATCAAAAGGAATAATACTTTCTAAGTATTCTATCTGTTCTGGTGTCAGTTTGATACTTAAAGCCTCAATGTTCTGTTTGAGGTGTTCAATTTTCCTTCCTCCAACCAATGGGAAAACATTTTTCGCCTTAGAGCGAACATAGGCAATAGCAATAGCAGTAACAGACTCAGTGCCATGTTCCTCAGCAACCTTGGCCAATGCTTCACTGATCTTGATTTCTGCATCTGTCTGTTCGGGGCCACCCACAAAAGTACGCAGACCCTCTCCATTCTTCTTCCGTTCTTCCATTGCTTTTTTACTTTG…	GCTGTTGTTTCCTACTCGATATATAGACATACATATTTACGTATCAGAGCATGTATACAAGCTTTAAATGAACTTCGTTTATCTTAACACTTTATTTCCTTGCAAAATTTGCACACACTCGGTGGATAAGGCAACTGCGTATAATTTGTAGCTTCTTTTCAAAATATAGTAGATGGATATTAACATAAAATAATCACTTTAA
YQR146C	1172-augustus_masked-CPR_4-17889	K03441//aquaglyceroporin related protein, other eukaryote	GO:0055085//transmembrane transport;GO:0006810//transport;GO:0009987//cellular process;GO:0051179//localization;GO:0051234//establishment of localization;GO:0016021//integral component of membrane;GO:0110165//cellular anatomical entity;GO:0016020//membrane;GO:0071944//cell periphery;GO:0031224//intrinsic component of membrane;GO:0005886//plasma membrane;GO:0022803//passive transmembrane transport…	YNL334C	87.37	2	tttttgagatattactcttgtcttggccccagcaaccagggtcatggtaagtgtgcttgctactcaaacagaaaaaaatgggcttttatcaatgaataacttttttttttttttgtagctgaatgatgaaagatggctcaactattcttacagtttccaataaagtgacgcgccgcccaatggcataacagtagtaggcacattatatcgtttgaatggcaaaatgttgtggcaaggaaagagcagaattatttgttcatgtggaatgaatttcacacacacacacacacatatataaaactagtatgtttctccaccatagtcacattattattcgacccttctgggaaaggaactataatagaaaaataagtatatcgtaaaaaagacaaaaatgtc…	CTATGCTAAATGTAGCTTTTGTTTATTGAAGTTTTTAAGAACGAATTCTCTGATGAACCAATCGTGAAACCGTAAATCATTTTCCGCCAATTCCGGATGGAATGATGTGGCAAGAATATTGTCTTTTTGCTTAGCGGCTACAATTAGTTCCTGACCACCATTATCCCTCCCATGTAATTTATATAAGACCTGCACGTCTTCCTGATCCAACACCTCATCTATCACTGGGGCTCTTATAAAAGTGGCAGGAAAATCATCACAGTACGGAATAAAGTCTGAAAAGTCGCAGATTCGGGTAGAAGACTGGGCTTGTCTCCCAAATGCATTTCTTTTTACTTTAACTTTCAGTAAATTCAACGTCCTAACCAATTTTTCTTCGTTAGATAATTGTTGTGAAAG…	tggttatcatgttttgctacggtggtggacactgaaaactcgagaaaaccgtggggccacaccagttctttgggtgatgatttttcaaagaaagtcatatgcaatacatttgggtataactaaataggtaagtttcaatgaggcgagttcagaatgaacagtgatgatctcctttctccataactatactatacgtccctt
YQR147C	103-augustus_masked-1449-AAT_3	K02153//V-type H+-transporting ATPase subunit e+ko04145//Phagosome+ko01100//Metabolic pathways+ko00190//Oxidative phosphorylation	GO:0051179//localization;GO:0030003//cellular cation homeostasis;GO:0050801//ion homeostasis;GO:0006873//cellular ion homeostasis;GO:1901564//organonitrogen compound metabolic process;GO:0044036//cell wall macromolecule metabolic process;GO:0065008//regulation of biological quality;GO:0051234//establishment of localization;GO:0098660//inorganic ion transmembrane transport;GO:0034220//ion transmem…	YGL224C	92.34	1	tgaagcctagtaatgattcggtccaagagcttactcatgtattccgaaattaattcaggtgaaatgggggagtaatatgatatcaagaaggcgatcacttattgaagtccacatagatacacacagataaacatatatatattatgtatatatatatatatatatatatatatatatatatgtatatatcaacgcccataccattatcattatcaataagtttgcgaggcgggtaccctccctcgtgctattatattactgttgccttaattgagtaatttgatcgatgactaattgcaagagattgtgattgttgtacgaagttataaaatcatccacaacactcgttgagttttccagtggtgaaggtaagcgggatgagatctgagtcttaaactc…	TCAAAATAATTCCGGGAGTGCTTTTGGTAAATGTATAATTTCCTGTATTACATGTGATCCTGCCGGTGTCTTACCCAGATTCTCGTCTACTTCTTTTTCCACTAAATGAATGCATTTTCTCATTCTAAGAGCTATACCTTGATCGATATTATTACCGCTGTCATCAACAAACCATGCATTATGGTAATCCCCCAATCCACTCTGTAGTTTAGCTCTTTCAAAAGCTCTAACATCTGGTTTACAAATTAACGTGTCACGTTGTGCATAGTCACAGTAAGTAATGCCATCAAATAAATCTGCGACACCCAACAATTTTACACAGCGAACACCATGATTTTTATAAGCATTAGTGAATAGCCATAGCTTATCAACCTTACCGCTTTGTTTTAAGGATTGGAG…	tctattctctccatttttattggtttcctatcaggtattatttatgctgttgccaaacaaaagaagcaacaagcccaacctttacgtaaatgagaacttacggggggtgcaatttattttttttttttggtttattttattttatagaggcatctaatgcaagtagatttatatacaattatacttaaaattgatatacc
YQR148C	1473-maker-CET_4-8407	K23741//endoplasmic reticulum Man9GlcNAc2 1,2-alpha-mannosidase [EC:3.2.1.209]+ko04141//Protein processing in endoplasmic reticulum+ko01100//Metabolic pathways+ko00513//Various types of N-glycan biosynthesis+ko00510//N-Glycan biosynthesis	NA	YNL331C	87.01	0	TGCTGAATAGTGGTTTTTTATGCAATAGACAATATGTTAAGTAAAATACAAAGCCGTTCAGCTAATTGGTTAGCTAGTTAATGAAGAGAAGAACAGCATGCATCCTTGACTTGGAAATATTGTCATACTTAAATATGGTTGGAAATTTTGCCCCCCGGTTTCCTTGAATACGAACAATGCAACTTATTTGAGTCTTCGTACGAGATCTGCTTACTGGTTTTGTACAGCGCTGAAAGCGAATTTGAAAATATATGCAATTAGAAGAGAGTGAATCAGATGAGGATAGGGTTAATACTGTAAAATTATTACCAAATATTGAATGACATATAAAAGTCGTAGTAACCGAATTTGTTTTTTATTATGAATAAAGACTTCTTGTTTTCGCATACTTCGATGATT…	CTAATCATCAAAAGTTATCCTGGCAGACATTGACGTGAGGGATGAAAGCTTCTTGGTAACAGCTGGGTCATCTCCTATCAAACTATTAGGAAAGCCAACATCGAAAGGAACGATACTTTCAAGGTATTCTATCTGTCCTGGTGTCAGTTTGATACTTAGAGCCTCAATGTTCTGCTTGAGGTGTTCAATTTTTCTTCCTCCAACCAATGGAAAAACATGTTTCGCTTTGGACCGGACATAGGCAATAGCAATAGCTGTGACAGATTCAATTCCATGTTCCTCAGCAACCTTAGCCAATGCTTCACTAATTCTAACTTCCACATTCGTTTGGTCAGGGCCACCAACGAAAGTACGCAGGCCCTCTCCATTCTTCTTTCGCTCTTCCATTGCCTTTTTACT…	GCTGTTGTTTCCTACTCGATATATAGACATACATATTTACGTATCAGAGCATGTATACAAGCTTTAAATGAACTTCGTTTATCTTAACACTTTATTTCCTTGCAAAATTTGCACACACTCGGTGGATAAGGCAACTGCGTATAATTTGTAGCTTCTTTTCAAAATATAGTAGATGGATATTAACATAAAATAATCACTTTAA
YQR149C	247-augustus_masked-4896-BLT_2	NA	GO:0016054//organic acid catabolic process;GO:0044248//cellular catabolic process;GO:1901616//organic hydroxy compound catabolic process;GO:0071704//organic substance metabolic process;GO:1901615//organic hydroxy compound metabolic process;GO:0032787//monocarboxylic acid metabolic process;GO:0019439//aromatic compound catabolic process;GO:0019752//carboxylic acid metabolic process;GO:0009987//cel…	YNL331C	87	3	TGCTGAATAGTGGTTTTTTATGCAATAGACAATATGTTAAGTAAAATACAAAGCCGTTCAGCTAATTGGTTAGCTAGTTAATGAAGAGAAGAACAGCATGCATCCTTGACTTGGAAATATTGTCATACTTAAATATGGTTGGAAATTTTGCCCCCCGGTTTCCTTGAATACGAACAATGCAACTTATTTGAGTCTTCGTACGAGATCTGCTTACTGGTTTTGTACAGCGCTGAAAGCGAATTTGAAAATATATGCAATTAGAAGAGAGTGAATCAGATGAGGATAGGGTTAATACTGTAAAATTATTACCAAATATTGAATGACATATAAAAGTCGTAGTAACCGAATTTGTTTTTTATTATGAATAAAGACTTCTTGTTTTCGCATACTTCGATGATT…	CTAATCATCAAAAGTTATCCTGGCAGACATTGATGTGAGGGATGAAAGCTTCTTGGTAACAGCTGGGTCATCTCCTATCAAACTATTAGGAAAGTCAACATCGAAAGGAACGATACTTTCAAGGTATTCTATCTGTCCTGGTGTCAGTTTAATACTTAAAGCCTCAATGTTCTGCTTGAGGTGTTCAATTTTTCTTCCTCCAACCAATGGAAAAACATGTTTCGCTTTGGACCGGACATAGGCAATAGCAATAGCAGTGACAGATTCAATACCATGTTCCTCAGCAACCTTAGCCAATGCTTCACTAATTCTAACTTCCACATTCGTTTGCTCAGGGCCACCAACGAAAGTACGCAGGCCCTCTCCATTCTTCTTTCGCTCTTCCATTGCCTTTTTACT…	GCTGTTGTTTCCTACTCGATATATAGACATACATATTTACGTATCAGAGCATGTATACAAGCTTTAAATGAACTTCGTTTATCTTAACACTTTATTTCCTTGCAAAATTTGCACACACTCGGTGGATAAGGCAACTGCGTATAATTTGTAGCTTCTTTTCAAAATATAGTAGATGGATATTAACATAAAATAATCACTTTAA
YQR150C	951-augustus_masked-AQH_2-38595	K01046//triacylglycerol lipase [EC:3.1.1.3]+ko01100//Metabolic pathways+ko00561//Glycerolipid metabolism	GO:0016042//lipid catabolic process;GO:0006638//neutral lipid metabolic process;GO:0009056//catabolic process;GO:0046503//glycerolipid catabolic process;GO:0009987//cellular process;GO:0008152//metabolic process;GO:0006641//triglyceride metabolic process;GO:0046486//glycerolipid metabolic process;GO:1901575//organic substance catabolic process;GO:0071704//organic substance metabolic process;GO:00…	YBR035C	93.01	697	ttttcagtgcagatccgtgaagtgtactactggtctaggtagagtatctttaaaatatctaatcatgcaaattagtcatttcttctttcttataagttgcggccccttctagtatttacaatttacccggcgctggttctggtggcatctataagagctctatctggctgctaagcagacttgctgttacttgtatgtgctgtttatcaagattggggcattacgcatgtgtatgtgtgaactacagtagtgttatgaaatacagcctgaaagacgaaaacttcacaacggaacttaagcggttcaataaacatctatctgccagcttagagagactacccgtggtagagaaagacacgggcagccaaaaatactgggtgttgtatatttacttgtgtt…	TCATGGAGCTAGTCTAACGACTTTCCATGGGTCATTTTCTGTTTTTCTTCTGTAAACAAATCTATCATGCAATCTGGAAGGTCTACCTTGCCAGAACTCAATCTCCAATGGGACGATTCTCAAACCCCCCCAATAATCTGGGCATGGAATGTCTTCATCATCCTTGAAACGCTCGGTGTTTTTCTGGGTCAACTCGTCCAGTTCTTCTCTGTTTTTGATAACATCCGATTGGCGTGAGGCCCATGCACCGATCTTGGACCCACGAGGTCTTGTCTTAAAGTACCTTTCAGAAGTTTCCCTGTTAACATGCTCCGTGATACCTTCAACTCTCACTTGCCTTTGCAGATCCTTCCAGAAGAATACTATTGCTGCGTTCGGGTTGGTAGCAATATCATGGGC…	catataatttccctttgtgaaaaaattttcccgccatttccaaatttcggaattcctttttcttttttttcatctcggtatattctgacatattaccctataggcggtataaaaagattcattatacagtataaaatagaaaatgagagaattatatggtgttaaatagatcctacattgaatttttcattaacagtccc
YQR151C	772-augustus_masked-AHA_2-9651	K01183//chitinase [EC:3.2.1.14]+ko00520//Amino sugar and nucleotide sugar metabolism+ko01100//Metabolic pathways	GO:0009056//catabolic process;GO:0000272//polysaccharide catabolic process;GO:1901136//carbohydrate derivative catabolic process;GO:0006030//chitin metabolic process;GO:0044238//primary metabolic process;GO:1901135//carbohydrate derivative metabolic process;GO:0043170//macromolecule metabolic process;GO:0006022//aminoglycan metabolic process;GO:0006040//amino sugar metabolic process;GO:0008152//m…	YNL331C	92.34	587	TGCTGAATAGTGGTTTTTTATGCAATAGACAATATGTTAAGTAAAATACAAAGCCGTTCAGCTAATTGGTTAGCTAGTTAATGAAGAGAAGAACAGCATGCATCCTTGACTTGGAAATATTGTCATACTTAAATATGGTTGGAAATTTTGCCCCCCGGTTTCCTTGAATACGAACAATGCAACTTATTTGAGTCTTCGTACGAGATCTGCTTACTGGTTTTGTACAGCGCTGAAAGCGAATTTGAAAATATATGCAATTAGAAGAGAGTGAATCAGATGAGGATAGGGTTAATACTGTAAAATTATTACCAAATATTGAATGACATATAAAAGTCGTAGTAACCGAATTTGTTTTTTATTATGAATAAAGACTTCTTGTTTTCGCATACTTCGATGATT…	TTATTTAAACTGCAACGAATCAAAGTTCAGCTTGTAAGAGATAGCTGACATAAATGGCAGTTCTCCTGAGATAGCTGGATCGTCCCCAATTAAGGAGCTGGGAAATCCAACATCAAAAGGAAGAACACTTTCAAGGTACTTGACTTGTTCTGGAGTCAATTTGATGGATAAAGCGGATATATTATCCTTCAAGTGCTCGATCTTTCTACCTCCGACAAGGGGGAAAACATTTGTCCCTTTAGATCTGACATAGGCTAGTGCGATGGCGGTTACGGAGCGGGTTCCATGTTCTTTAGCAACCTTTTCTAAAGCTGCACTAATTTTAACCTCGGATTCGGTTTGCTCAGCGGGCGTGAAGAATGTACGCAATTTCTCTCCATTTTTCTTTCTCTCTTCAAT…	GCTGTTGTTTCCTACTCGATATATAGACATACATATTTACGTATCAGAGCATGTATACAAGCTTTAAATGAACTTCGTTTATCTTAACACTTTATTTCCTTGCAAAATTTGCACACACTCGGTGGATAAGGCAACTGCGTATAATTTGTAGCTTCTTTTCAAAATATAGTAGATGGATATTAACATAAAATAATCACTTTAA
YQR152C	349-augustus_masked-779-BSG_4	K08139//MFS transporter, SP family, sugar:H+ symporter+ko04113//Meiosis - yeast	NA	YFL060C	90	36	tttttgagatattactcttgtcttggccccagcaaccagggtcatggtaagtgtgcttgctactcaaacagaaaaaaatgggcttttatcaatgaataacttttttttttttttgtagctgaatgatgaaagatggctcaactattcttacagtttccaataaagtgacgcgccgcccaatggcataacagtagtaggcacattatatcgtttgaatggcaaaatgttgtggcaaggaaagagcagaattatttgttcatgtggaatgaatttcacacacacacacacacatatataaaactagtatgtttctccaccatagtcacattattattcgacccttctgggaaaggaactataatagaaaaataagtatatcgtaaaaaagacaaaaatgtc…	TTATTTATTGAAGTTTTTAAGAACGAATTCTCTGATGAACCAATCGTGAAACCGTAAATCATTTTCCGCCAGTTCCGGGTGGAATGATGTGGCAAGAATATTGTTTTTTTGCTTAGCGGCAACAATTAGGTCTTGACCACCATTATCCTTCCCATCTAATTTGTACAGGACCTGCACATGTTCAGGATCCAGCACCTCTTCTATTACTGGGGCTCTTATAAAAGTAGCAGGAAAATCATTGCAGTGAGGAATAAAGTTTGAAAAGTCGCAGATTCGGGTAGAAGACTGGGCTTGTCTCCCAAATGCATTTCTTTTTACTTTAACCTTCAGTAAATTCAACGTCCTAACCAATTTTTCTTCGTTAGATAATTGTTGTGAAAGATAAATCAAACCCGCACA…	tggttatcatgttttgctacggtggtggacactgaaaactcgagaaaaccgtggggccacaccagttctttgggtgatgatttttcaaagaaagtcatatgcaatacatttgggtataactaaataggtaagtttcaatgaggcgagttcagaatgaacagtgatgatctcctttctccataactatactatacgtccctt
YQR153C	449-maker-1538-CHI_4	K08139//MFS transporter, SP family, sugar:H+ symporter+ko04113//Meiosis - yeast	GO:0016020//membrane;GO:0031224//intrinsic component of membrane;GO:0110165//cellular anatomical entity;GO:0016021//integral component of membrane;GO:0022857//transmembrane transporter activity;GO:0005215//transporter activity;	YNL331C	92.53	14	TGCTGAATAGTGGTTTTTTATGCAATAGACAATATGTTAAGTAAAATACAAAGCCGTTCAGCTAATTGGTTAGCTAGTTAATGAAGAGAAGAACAGCATGCATCCTTGACTTGGAAATATTGTCATACTTAAATATGGTTGGAAATTTTGCCCCCCGGTTTCCTTGAATACGAACAATGCAACTTATTTGAGTCTTCGTACGAGATCTGCTTACTGGTTTTGTACAGCGCTGAAAGCGAATTTGAAAATATATGCAATTAGAAGAGAGTGAATCAGATGAGGATAGGGTTAATACTGTAAAATTATTACCAAATATTGAATGACATATAAAAGTCGTAGTAACCGAATTTGTTTTTTATTATGAATAAAGACTTCTTGTTTTCGCATACTTCGATGATT…	CTAAACATTATTCGTACCATATTTTTGAGTCAAGGAATTTAACACGATAAAATTATTAGGAAATCCGATGTCAAAAGGAACTACACTTTCTAAGTATTTTATATTGTCCGGCGTTAGATCGATACTGAGAGCCTTAATGTTCTCCTTGAGATGTTCAATTTTCCTTCCTCCAACCAATGGGAAAACATTTTTCGCTTTAGAGCGAACATAGGCAATAGCGATAGCAGTAACAGACTCAGTGCCATGTTCCTCAGCAACCTTGGCCAATGCTTCACTGATCTTAACCTCTTTATCTGTCTGTTCGGGGCCACCCACAAAAGTACGCAGACCCTCTCCATTCTTCTTCCGTTCTTCCATTGCTTTTTTACTCTGAAATCTTCCACCTCCCATGACATCCCA…	GCTGTTGTTTCCTACTCGATATATAGACATACATATTTACGTATCAGAGCATGTATACAAGCTTTAAATGAACTTCGTTTATCTTAACACTTTATTTCCTTGCAAAATTTGCACACACTCGGTGGATAAGGCAACTGCGTATAATTTGTAGCTTCTTTTCAAAATATAGTAGATGGATATTAACATAAAATAATCACTTTAA
YQR154C	1412-augustus_masked-CPN_4-15749	K01487//guanine deaminase [EC:3.5.4.3]+ko00230//Purine metabolism+ko01100//Metabolic pathways	NA	YNL331C	94.16	9	TGCTGAATAGTGGTTTTTTATGCAATAGACAATATGTTAAGTAAAATACAAAGCCGTTCAGCTAATTGGTTAGCTAGTTAATGAAGAGAAGAACAGCATGCATCCTTGACTTGGAAATATTGTCATACTTAAATATGGTTGGAAATTTTGCCCCCCGGTTTCCTTGAATACGAACAATGCAACTTATTTGAGTCTTCGTACGAGATCTGCTTACTGGTTTTGTACAGCGCTGAAAGCGAATTTGAAAATATATGCAATTAGAAGAGAGTGAATCAGATGAGGATAGGGTTAATACTGTAAAATTATTACCAAATATTGAATGACATATAAAAGTCGTAGTAACCGAATTTGTTTTTTATTATGAATAAAGACTTCTTGTTTTCGCATACTTCGATGATT…	CTAATTGTCAAAAGCTATCCTGGCAGACATCGATGTGAGGGGTGAAAGCTTCTTGGTTACCGCTGGGTCATCTCCTATTAAACTTTTGGGAAAGCCAACATCAAAAGTAACAATACTTTCTAAGTACTTTATTTGTTCTGGTGTTAATTTAATGCTCAAAGGCTCAATGTTCTGTTTGAGATGTTCGATTTTCCTTCCTCCAACCAATGGGAAAACATTTTTCGCCTTAGAGCGAACATAGGCAATAGCGATAGCAGTAACAGACTCAGTTCCATGTTCTTCCGCAACTTTTAACAATGCTTCACCAATCTTGATTTCTGCATCTGTTTGTTCGGGGCCACCCACAAAAGTACGCAGACCCTCTCCATTCTTCTTCCGTTCTTCCATTGCCTTTTTACT…	GCTGTTGTTTCCTACTCGATATATAGACATACATATTTACGTATCAGAGCATGTATACAAGCTTTAAATGAACTTCGTTTATCTTAACACTTTATTTCCTTGCAAAATTTGCACACACTCGGTGGATAAGGCAACTGCGTATAATTTGTAGCTTCTTTTCAAAATATAGTAGATGGATATTAACATAAAATAATCACTTTAA
YQR155C	1350-augustus_masked-BBM_6-7257	K00493//xanthocillin biosynthesis cytochrome P450 monooxygenase [EC:1.14.-.-];K14338//cytochrome P450 / NADPH-cytochrome P450 reductase [EC:1.14.14.1 1.6.2.4]+ko00380//Tryptophan metabolism+ko00071//Fatty acid degradation	NA	YNL331C	88.92	9	TGCTGAATAGTGGTTTTTTATGCAATAGACAATATGTTAAGTAAAATACAAAGCCGTTCAGCTAATTGGTTAGCTAGTTAATGAAGAGAAGAACAGCATGCATCCTTGACTTGGAAATATTGTCATACTTAAATATGGTTGGAAATTTTGCCCCCCGGTTTCCTTGAATACGAACAATGCAACTTATTTGAGTCTTCGTACGAGATCTGCTTACTGGTTTTGTACAGCGCTGAAAGCGAATTTGAAAATATATGCAATTAGAAGAGAGTGAATCAGATGAGGATAGGGTTAATACTGTAAAATTATTACCAAATATTGAATGACATATAAAAGTCGTAGTAACCGAATTTGTTTTTTATTATGAATAAAGACTTCTTGTTTTCGCATACTTCGATGATT…	CTAATCATCGAAGCTAATTCTGGCAGACATTGATGTGAGAGTTGAAGGCTTCTTGGTGACAGCTGGGTCGTCTCCTATTAGATTTTTGGGAAACCCAACATCGAAAGGAACAATACTTTCTAGGTATTCTATCTGTTCTGGTGTCAGTTTAATACTTAAAGCCTCAATGTTCTGTTTGAGGTGTTCAATTTTTCTTCCTCCAACCAATGGGAAAACATTTTTTGCTTTGGAACGGACATAGGCAATGGCAATAGCAGTGACAGATTCAGTGCCATGTTCCTCAGCAACATTAGCCAATGCTTCACTAATTCTAACCTCCACGTCCGTCTGCTCAGAAGTACCAGAAACAGTACGCAGACCCTCTCCATTCTTCTTTCGCTCTTCCATTGCCTTTTTACT…	GCTGTTGTTTCCTACTCGATATATAGACATACATATTTACGTATCAGAGCATGTATACAAGCTTTAAATGAACTTCGTTTATCTTAACACTTTATTTCCTTGCAAAATTTGCACACACTCGGTGGATAAGGCAACTGCGTATAATTTGTAGCTTCTTTTCAAAATATAGTAGATGGATATTAACATAAAATAATCACTTTAA
YQR156C	73-augustus_masked-1166-YCM	K01240//uridine nucleosidase [EC:3.2.2.3]+ko01100//Metabolic pathways+ko00760//Nicotinate and nicotinamide metabolism+ko00240//Pyrimidine metabolism	NA	YNL331C	94.88	6	TGCTGAATAGTGGTTTTTTATGCAATAGACAATATGTTAAGTAAAATACAAAGCCGTTCAGCTAATTGGTTAGCTAGTTAATGAAGAGAAGAACAGCATGCATCCTTGACTTGGAAATATTGTCATACTTAAATATGGTTGGAAATTTTGCCCCCCGGTTTCCTTGAATACGAACAATGCAACTTATTTGAGTCTTCGTACGAGATCTGCTTACTGGTTTTGTACAGCGCTGAAAGCGAATTTGAAAATATATGCAATTAGAAGAGAGTGAATCAGATGAGGATAGGGTTAATACTGTAAAATTATTACCAAATATTGAATGACATATAAAAGTCGTAGTAACCGAATTTGTTTTTTATTATGAATAAAGACTTCTTGTTTTCGCATACTTCGATGATT…	CTAATTGTCAAAAGCTATCCTGGCAGACATCGATGTGAGGGGTGAAAGCTTCTTGGTTACCGCTGGGTCATCTCCTATTAAACTTTTGGGAAAGCCAACATCAAAAGGAACAATACTTTCTAAGTACTTTATTTGTTCTGGTGTTAATTTAATGCTCAAAGCCTCAATGTTCTGTTTGAGATGTTCGATCTTTCTTCCTCCCACTAATGGGAAAACATGTTTCGCTTTAGACCGAACATAAGTTATGGCAATAGCAGTGACAGACTCAGTACCATGTTCTTCCGCAACTTTTAACAATGCTTCACTGATTTTAACCTCCAATTCTGTCTGTTCGGGGCCACCCACAAAAGTACGCAGACCCTCTCCATTCTTCTTCCGCTCTTCCATTGCTTTTCTACT…	GCTGTTGTTTCCTACTCGATATATAGACATACATATTTACGTATCAGAGCATGTATACAAGCTTTAAATGAACTTCGTTTATCTTAACACTTTATTTCCTTGCAAAATTTGCACACACTCGGTGGATAAGGCAACTGCGTATAATTTGTAGCTTCTTTTCAAAATATAGTAGATGGATATTAACATAAAATAATCACTTTAA
YQR157C	977-augustus_masked-BGM_1-17021	K19836//hypoxanthine phosphoribosyltransferase [EC:2.4.2.8]+ko00230//Purine metabolism+ko01100//Metabolic pathways+ko01110//Biosynthesis of secondary metabolites	GO:0055086//nucleobase-containing small molecule metabolic process;GO:1901360//organic cyclic compound metabolic process;GO:0009152//purine ribonucleotide biosynthetic process;GO:0019693//ribose phosphate metabolic process;GO:0042455//ribonucleoside biosynthetic process;GO:0044283//small molecule biosynthetic process;GO:0006725//cellular aromatic compound metabolic process;GO:0034654//nucleobase-…	YNL274C	83.12	5	tattctcttctcctcttcttgctcgtttatgtattgttaatacttcggtattgtagagcaataatcatgtagaaggatttccctaacgtaacaacaaggccaatagaatttactttttatatgctcgagattagtgaaaaatgggataagattgccttgttatccccgccccctgccaagacttttgcagattttaagtccgctctcggtcctacgtaataaatgcctggagaagctctagagctaattgcgtcgtccttcaggaattctgaagaccacagcaacgcaatcagatggcggaaccacattatgaagccaagtgaggtgtatacagagttatacgtacttttcatccatccccgctcggtttcaccgttcataacgctggttttcactgcc…	TTAAATTTCATATGCTTCAGTAAAAAAAGATTTTTGTTCAGGAACAAGGGTTTCGACTCTCCCTTTGGTAATACCAGAATAGATGTTCTTTACCACACACTCCTCCATCTCTTTGACAGTCTGAACTGCCTGCGTCCCCATGTGGGGTAAAGCAAGGACGTTAGGCAGATCCAGTAATTCTCTAGAAACGCTCGGCTCATATTCAAAAACATCCAATCCGGCACCGGCTATCCTCCCAGACTTCAAATGTTTGACTAGTGCATGCTCGTCTATAACAGCACCACGGGCAGTGTTTACTATTATAGCACCATATTTCATGTGCTGGATGCGCTCATCATTTAAAAGATGCCATGTGGTTTCGTTCAAAGGGCAATGCAAAGAAATAACGTCAGCAACTTC…	gtggcacaaaaatttaccattaaaaatttgttattggaaaatattcgtgatgcaaagttctgtgataagcatgaagactaaacgcagttaggatgtacaaaagtcaaccacttgtaatatatagaaattaattgcatatataagaagtataataatattatcgcatttcgaaaggaagaataaaactatggatcttgtag
YQR158C	276-augustus_masked-5742-AVQ_5	K01626//3-deoxy-7-phosphoheptulonate synthase [EC:2.5.1.54]+ko01100//Metabolic pathways+ko01230//Biosynthesis of amino acids+ko01110//Biosynthesis of secondary metabolites+ko00400//Phenylalanine, tyrosine and tryptophan biosynthesis	GO:0044237//cellular metabolic process;GO:0008652//cellular amino acid biosynthetic process;GO:0043648//dicarboxylic acid metabolic process;GO:0044249//cellular biosynthetic process;GO:1901360//organic cyclic compound metabolic process;GO:0019752//carboxylic acid metabolic process;GO:0008152//metabolic process;GO:0009423//chorismate biosynthetic process;GO:0006520//cellular amino acid metabolic p…	YGR046W	89.98	5	cataacttcaggatatatcaaagtaaaaagcagctcctattaattcaaattattagctcaatcctatagcaacgtttctcaagtttaattgttttgaaggttttagaacctttttcacattatttagtccgtcgaaacatctactctttactatttatggctaaacaggctgaagggtatgatttcttttcttttctttattcatgtcgggtaagagaaggtcacttgacctatgatgtgggggcaaataataacgtgggaataacaagcgcgctactggtaagtgaaaaactaagataacagttgaatttcgtgtttagatgctatagagagtctggtacagcattggcgatttaagacttctctagtccacatttcttaaattcaaaatcacaagcg…	CTAGCCTTTCCTCATGGATTTCAGTTTCTTGGCCCAAGCATACTTAATTGACTTCGTGATTCCAGCAGTGAAAACACCTTTGATGGTTTGTAATGCACTTGATTTACTTATACGACTGAGCAATAGTCTCTGAGTATTCTTTAATGTGAATCCTTTTGGAAGATAAAATGAATCATTTAGAACTACTTCTTTGAAAATCGGCTTGTAATATTCTTGAAATCTTTCAAAGTTTTTAGTAACAATGTTGTTAACTTTGTCAGGATTTTCTCCACCTAGTTTATATCTAATATCACCTGCGTAACTTAAAGCAGTGATCTCCTTGTAAAATTGAAACTCATCAAACTTGTTGTTATTTTTCTCTAGCGTGTAATGCTTAGCCAATGTAGCCGCAGCTTTTAA…	cccttccataatgcaagtaagtcagtttgaatgccaatatgggataatgtatattatctagaagaaggtaaaaataaagatgaataaatattgaccgacgccagagatttggaatgtgaatagagcgattcttcgaaagagatgaaaggacgataaaacatttttgataaaagataatgtgtagataacattggataca
YQR159C	132-augustus_masked-1697-AIE_1	K18532//adenylate kinase [EC:2.7.4.3]+ko01240//Biosynthesis of cofactors+ko00230//Purine metabolism+ko01100//Metabolic pathways+ko03008//Ribosome biogenesis in eukaryotes+ko01110//Biosynthesis of secondary metabolites	GO:0016070//RNA metabolic process;GO:0050896//response to stimulus;GO:0044237//cellular metabolic process;GO:0034470//ncRNA processing;GO:0034599//cellular response to oxidative stress;GO:0008152//metabolic process;GO:0071840//cellular component organization or biogenesis;GO:0044085//cellular component biogenesis;GO:0046483//heterocycle metabolic process;GO:0090304//nucleic acid metabolic process…	YPL088W	95.72	5	catttctgccgcctgatgtgggtcttccgtaacagccaaattacatagttggcaagacaattaatatatgataccttgttctctgggtcctaatatatatatatatatatatatatatacgaaaaggctgagaagaataaggcagatgttagcttagcttcttttactcaagcaatgaaaacaaaatcgaagggaaacaaattcaaaccaagcggccgagttatctcccgttcctaacctactacactaatcacatttttccgtggaaataacgttattgaaaatgcgttcttgcctgccatacgtgggtgaaatacttccacgttcgcaaaaaatacttccacggtgacgaagtctgtctcagtcgtatattaaatgcagaaatcgtcttatcattat…	TTAACATCTTTGCCTCTGGGGTTTGTAGGGCTCCTCAAGGTACTTTATCTCTTCTTCTGTAAGAGTTACTTGTAGTGCGGCAATCGCTTCATCCACTCTCGCTGTAGTGTTCAATCCCACAATAGGGTGACATCCTTTATGCAAAACCCATGCAATGGAGATCATAGCCATCGAGACTTTTTTGTCCTTCGACACCTTTTCCACACGATTTATAATTTCCTTTTGTTCTTCTTCGAGATTTTCCAATTGTAATGACTTGAAAGTTGGATCACTCTTGATTCTGTCCGTGCTTTGATTCAGTGGACGAGTCAACACGCCTCGTGCGTTAGGAGACCATGGAAGTAAACCAATATTGTGTCTTTTGGCAAAAGGAATCAATTCGCGTTCATCTTCGCGATT…	ctgatcccctgattctgtaggttggcgtacgctatcggacatgctatgccactctccgggaacgagggatttaaaaaagggacatgaagtaatatgagccgaatggctacgatcagtaaaaatcagcaggtgtcatgttacagtatatatgattctcgttatttagccttctatatatcagtgggcccatgaaaatctaac
YQR160C	1136-augustus_masked-AVQ_5-51269	K10747//DNA ligase 1 [EC:6.5.1.1 6.5.1.6 6.5.1.7]+ko03430//Mismatch repair+ko03420//Nucleotide excision repair+ko03030//DNA replication+ko03410//Base excision repair	GO:0051716//cellular response to stimulus;GO:1902969//mitotic DNA replication;GO:0006284//base-excision repair;GO:0006273//lagging strand elongation;GO:0034645//cellular macromolecule biosynthetic process;GO:0009987//cellular process;GO:0071840//cellular component organization or biogenesis;GO:0006261//DNA-dependent DNA replication;GO:1901362//organic cyclic compound biosynthetic process;GO:00224…	YBR153W	87.82	5	catatcttctaaaaatgttgatagtaatacaaagaagctaccaataggttggtactgtatttctgctagattgtttcatcgtatccaaagccagatgtaatggttctgcgaaaaaatttgatatcttcatctttgcctcttttttctgtttcgggattttcccgacatcaactaactgaaaggcatgtgggtttgtgtgtgtgatgcggtgttatataaccgaatattcagtttcttcgtaatctctactattcttgcctaggtcaccaaattcaacatttttagttcttgtaatcttgtaacggttgttattgtgagatttttctactttttcagccgatctttgttttttgtgatcaagtttctctttctccttgtccaagataacgtcgtatttgg…	TCAATCATCAGCCGGTCTTGCACAAAGGACCACATCGGTAGTGCCCTTCCACCATGATATATTCTTTAAATTGACTGTTTGGGGCGGGCTAACTTCAGTGCCCGAATTACCCAGAAATGTTGATCCAATAGTTATTATGAGACTGTTGACGATGTCGTTCCTAAGCAACAATTGATTTATTACATTGGCGCCTCCTTCAACCATTACTGATTTTATATTAAAGTCTTTTTTCAGTATCTCAAACAATTTTTTCCAATCTATCCGTTTAGTAGCTTCATTTATTGGGCATATTGCGTATTCAACATGTTCTTCTTTTATAATGGGGTCACTTGTGACAACAACAATTGGCGGTTTACCTTGCTGTTTATTGAAAAGTTCTTGCATTTTTGAACCATAAAA…	acctctggtcgttatgccagttacagaatctgtatgtagagtggcatttggatttacccctttcatataatataaaataacaagaatatgtacaattagaaataaataatctgcaataaaccaatcactagtatgaaaatttgaaaggcgcgtttttttcactaatttcagaaagaaattacacagaaggtggagttctaacacta
YQR161C	1685-snap_masked-BGP_1-17003	K08139//MFS transporter, SP family, sugar:H+ symporter+ko04113//Meiosis - yeast	GO:0110165//cellular anatomical entity;GO:0016021//integral component of membrane;GO:0031224//intrinsic component of membrane;GO:0016020//membrane;GO:0005215//transporter activity;GO:0022857//transmembrane transporter activity;	YJR155W	91.99	0	ccattcaccgatccaagtctctgactgctcatactaataattatttgcagtatcaatgaaatttccgcctgcttggtaaaaagcatcaagtagctcaaaagcttgttctttgtccattgatcccatgaatccagaccaggcgtcaccaatagacatacctcccaggattagtggagaaactcttataccagctgttttagataggaccctaagacgtcctaactcggtaggtggttcaggtgcaggtccaaaagcctcagacatttcgaagagcacattttgcggcggtgggttatgaagctattcaattaattaaccagtccccaaccgaaggtgagaatcatattgggtaatacaccttattcctagttgtgccactatccttttatatgttttaaa…	CTAATCTTCGAAGCTAATCTTGGCAGACATTTCTGTGAGAAATGAAGGTTTCTTGGTAACAGCTGGGTCATCTCCAATAAAATTAGTGGGAAATCCGACATCAAAAGGAACAATACTTTCTAAGTACTTTATTTGTTCTGGTGTTAATTTAATGCTCAAAGCCTCAATGTTCTGTTTGAGATGTTCAATCTTTCTTCCTCCCACTAATGGGAAAACATGTTTCGCTTTAGAGCGAACATAGGCAATAGCGATAGCAGTAACAGACTCAGTTCCATGTTCCTCAGCAATTTTATTCAATGCTTCACTGATTTTAACCTCCAATTCTGTCTGTTCGGGGCCACCCACAAAAGTACGCAGACCCTCTCCATTCTTCTTCCGTTCTTCCAT	tatcagagcatgtatacaagctttaaatgaactccctttatcttaacactttatttcctcgcaaaatcaacacaataaaagatgcctgcaaatgcatgagcggcaaagttttctctaagtatttgaatcatcaaactgtgtgtgtaagcgtatatataaacatttttcacattatgaacatactaaaactattgatttga
YQR162C	833-augustus_masked-CCH_4-6793	K00004//(R,R)-butanediol dehydrogenase / meso-butanediol dehydrogenase / diacetyl reductase [EC:1.1.1.4 1.1.1.- 1.1.1.303]+ko00650//Butanoate metabolism+ko01110//Biosynthesis of secondary metabolites	NA	YPL088W	76.21	49	catttctgccgcctgatgtgggtcttccgtaacagccaaattacatagttggcaagacaattaatatatgataccttgttctctgggtcctaatatatatatatatatatatatatatacgaaaaggctgagaagaataaggcagatgttagcttagcttcttttactcaagcaatgaaaacaaaatcgaagggaaacaaattcaaaccaagcggccgagttatctcccgttcctaacctactacactaatcacatttttccgtggaaataacgttattgaaaatgcgttcttgcctgccatacgtgggtgaaatacttccacgttcgcaaaaaatacttccacggtgacgaagtctgtctcagtcgtatattaaatgcagaaatcgtcttatcattat…	CTAATGTTGTGGCTTTGGTTTGTATAGTTCCTCCAGATATGTGATTTCGTCATCGGTGAGGTTAACGTCAATCGCTTTAATAATTTCATCAACACGCTCAACAGAACTCAAGCCAACAATGGGATAACAACCCTTGCTCATAACCCATGCGGATGCCACTTGGGCCATGCTCAACCCTTTGTCTTCTGCCACTTTCTGCACACGTCTGATGATCTCCTTATCATTATCCGGGATCTCTTGCAAACGCTTGTCTGCAATGGATCTTTCCGTCTTCTCCCTACCCCATGGTCTTGTCAGTAAACCCCTCGCGTTGGGAGACCAAGGAATCAAGGCAATGTTATGTTTCTTGGCAAATGGAATGACTTCTCTTTCATCCTCTCTGTACAACAGATTGTACAT…	ctgatcccctgattctgtaggttggcgtacgctatcggacatgctatgccactctccgggaacgagggatttaaaaaagggacatgaagtaatatgagccgaatggctacgatcagtaaaaatcagcaggtgtcatgttacagtatatatgattctcgttatttagccttctatatatcagtgggcccatgaaaatctaac
YQR163C	904-augustus_masked-BIL_3-4712	K18551//pyrimidine and pyridine-specific 5'-nucleotidase [EC:3.1.3.-]+ko01100//Metabolic pathways+ko00760//Nicotinate and nicotinamide metabolism	GO:0003824//catalytic activity;GO:0016787//hydrolase activity;	YPL088W	94.16	36	catttctgccgcctgatgtgggtcttccgtaacagccaaattacatagttggcaagacaattaatatatgataccttgttctctgggtcctaatatatatatatatatatatatatatacgaaaaggctgagaagaataaggcagatgttagcttagcttcttttactcaagcaatgaaaacaaaatcgaagggaaacaaattcaaaccaagcggccgagttatctcccgttcctaacctactacactaatcacatttttccgtggaaataacgttattgaaaatgcgttcttgcctgccatacgtgggtgaaatacttccacgttcgcaaaaaatacttccacggtgacgaagtctgtctcagtcgtatattaaatgcagaaatcgtcttatcattat…	TTAGTATTTTGGGTATGTTGGCCTATATAACTCTTCCAAATATTGAATCTCTGCTTCGGTCAACTCAACGCTACTTGCTCTCACCGCCTCATCTACTCGTTCAACAGAGTTCAATCCAACAATGGGGCATGCTCCTTTGCTCAAAACCCAGGCGATGGACACCATAGCCATTGATACGCCTTTCTTTTTAGCTACTTCTTCTAGGCGGTTGACGATTTCCTTCTCGTGTAGTTCCAAGGAATCAAACTTCAATCTTTTGAAGGTAGGGTCCGAATTTATCCTGTTGGTTGTCTGCCCGAGCGGTCTTGTTAAAACACCTCTAGCGTTAGGAGACCAAGGTATCAAACCCACTCCATGTTTTTTAGCAAATGGAATCAGCTCGCGTTCATCTTCACGATA…	ctgatcccctgattctgtaggttggcgtacgctatcggacatgctatgccactctccgggaacgagggatttaaaaaagggacatgaagtaatatgagccgaatggctacgatcagtaaaaatcagcaggtgtcatgttacagtatatatgattctcgttatttagccttctatatatcagtgggcccatgaaaatctaac
YQR164C	350-augustus_masked-779-BSG_4	K07232//glutathione-specific gamma-glutamylcyclotransferase [EC:4.3.2.7]+ko01100//Metabolic pathways+ko00480//Glutathione metabolism	GO:1901565//organonitrogen compound catabolic process;GO:0006790//sulfur compound metabolic process;GO:0009056//catabolic process;GO:1901564//organonitrogen compound metabolic process;GO:0043171//peptide catabolic process;GO:0043603//cellular amide metabolic process;GO:0044237//cellular metabolic process;GO:0006751//glutathione catabolic process;GO:0006749//glutathione metabolic process;GO:007170…	YDL243C	96.69	36	TAAAGCCTGACCATGCATCGCCGATTGAAGCTCCTCCCAGAATTAGCGGTGAAACTCTTATGCCGGCAGTTTTAGAAAGAACCCTGAGACGTCCCAACTCGGTAGGTGGTTCAGGTAGAGGTTTAAATAATTCACTAATATTATTGAATAATATTTTGTAGCTATAGGAAGTGTATTCTAGTGAAATACAAAGCCGCTCAGTCAATTCGTCAGCTGGCCGATGAAAGGAAGAACTGCAACTGTCCTTGATCTGGAAATATTGTCATGACTTTTATATGGTTCAAAAATCTGCCCCCAATTTGTTCGAGGATATTTAGTGCAACTTAGTTGGGTCTTGGAACGAGGTCTGCTTACTAATTTTATGTTGACGGTTGAAAGCGGATTTTAAAACGTATGAAT…	TTAATCGAAGGAAATCTGCGCAGACATTGCCGTGAGAAATGAAGCCTTCTTGGTAACAGCCGGATCATCACCGATAAAATTAGCAGGAAAACCAACATCAAAAGGAATAATACTTTCTAAGTATTCTATCTGTTCTGGTGTCAGTTTGATACTTAAAGCCTCAATGTTCTGCTTGAGATGTTCAATTTTCCTTCCTCCAACCAATGGGAAAACATTTTTCGCTTTAGACCGAACATAAGGCAGACCCTCTCCATTCTTCTTCCGTTCCTCCATTGCTTTTTTACTCTGAAATCTTCCACCTCCCATAACATCCCATGGGGCTAGAGCCATACCAAAATGTCTGGCCAT	TGTAATTATCGTACTTGCCTCCAAGTATCGAAAGTCTTGTGTTGCCTCGATTTACCACTTCAAATGCTGTAACCTGCACAATTTACGCCTGAATTAGGTGAGGGATAAAGACTGTTTTTAGGTGCGGCTTATTCAAAAGTATAAAAGTAGATAGCGTGGAATATATAAGGACATATTTCTTACACAAACGCACCAAAAAAGAAATCTGA
YQR165C	1021-augustus_masked-ABL_5-5062	K08139//MFS transporter, SP family, sugar:H+ symporter+ko04113//Meiosis - yeast	GO:0016021//integral component of membrane;GO:0110165//cellular anatomical entity;GO:0031224//intrinsic component of membrane;GO:0016020//membrane;GO:0005215//transporter activity;GO:0022857//transmembrane transporter activity;	YJR155W	91.97	2	ccattcaccgatccaagtctctgactgctcatactaataattatttgcagtatcaatgaaatttccgcctgcttggtaaaaagcatcaagtagctcaaaagcttgttctttgtccattgatcccatgaatccagaccaggcgtcaccaatagacatacctcccaggattagtggagaaactcttataccagctgttttagataggaccctaagacgtcctaactcggtaggtggttcaggtgcaggtccaaaagcctcagacatttcgaagagcacattttgcggcggtgggttatgaagctattcaattaattaaccagtccccaaccgaaggtgagaatcatattgggtaatacaccttattcctagttgtgccactatccttttatatgttttaaa…	TTAATCGAAGGAAATCTGCGCAGACATTGCCGTGAGAAGTGAAGCCTTCTTGGTAACAGCCGGATCATCACCGATAAAATTAGTAGGAAAACCAACATCAAAAGGAATAATACTTTCTAAGTATTCTATCTGTTCTGGTGTCAGTTTGATACTTAAAGCCTCAATGTTCTGTTTGAGGTGTTCTATTTTTCTTCCTCCAATTTTTTTTGCTTTGGAGCGGACATAGGCGATAGCAATAGCAGTGACAGATTCAATTCCATGTTCTTCCGCAACTTTTAACAATGCTTCGCTGATTTTAACCTCCATATCCGTCTGTTCCGAAGTACCAAAAAAGGTACGCAAGCCTTCTCCTTTCTTCTTCCGCTCTTCCACTGCCTTTTTACTCTGAAATCTCCCGCC…	tttatgtatcagagcatgtatacaagctttaaatgaactccctttatcttaacactttatttcctcgcaaaatcaacacaataaaagatgcctgcaaatgcatgagcggcaaagttttctctaagtatttgaatcatcaaactgtgtgtgtaagcgtatatataaacatttttcacattatgaacatactaaaactattgatttga
YQR166C	354-augustus_masked-7951-AMM_4	K08681//pyridoxal 5'-phosphate synthase pdxT subunit [EC:4.3.3.6]+ko00750//Vitamin B6 metabolism+ko01240//Biosynthesis of cofactors+ko01100//Metabolic pathways	GO:0034641//cellular nitrogen compound metabolic process;GO:1901605//alpha-amino acid metabolic process;GO:1901360//organic cyclic compound metabolic process;GO:0042822//pyridoxal phosphate metabolic process;GO:0006725//cellular aromatic compound metabolic process;GO:0042823//pyridoxal phosphate biosynthetic process;GO:0009110//vitamin biosynthetic process;GO:0044238//primary metabolic process;GO…	YNL331C	93.24	1	TGCTGAATAGTGGTTTTTTATGCAATAGACAATATGTTAAGTAAAATACAAAGCCGTTCAGCTAATTGGTTAGCTAGTTAATGAAGAGAAGAACAGCATGCATCCTTGACTTGGAAATATTGTCATACTTAAATATGGTTGGAAATTTTGCCCCCCGGTTTCCTTGAATACGAACAATGCAACTTATTTGAGTCTTCGTACGAGATCTGCTTACTGGTTTTGTACAGCGCTGAAAGCGAATTTGAAAATATATGCAATTAGAAGAGAGTGAATCAGATGAGGATAGGGTTAATACTGTAAAATTATTACCAAATATTGAATGACATATAAAAGTCGTAGTAACCGAATTTGTTTTTTATTATGAATAAAGACTTCTTGTTTTCGCATACTTCGATGATT…	CTAATTGTCAAAAGCTATCCTGGCAGACATCGATGTGAGGGGTGAAAGCTTCTTGGTTACCGCTGGGTCATCTCCTATTAAACTTTTGGGAAAGCCAACATCAAAAGTAACAATACTTTCCAGGTATTCTATTTGTTCCGGTGTTAATTTGATACTCAAAGCCTCAATGTTCTGTTTGAGATGTTCGATCTTTCTTCCTCCCACTAATGGGAAAACATGTTTCGCTTTAGAGCGAACATAGGCAATAGCGATAGCAGTAACAGACTCAGTTCCATGTTCCTCAGCAATTTTATTCAATGCTTCGCTGATTTTAACCTCCATATCCGTCTGTTCGGGGCCACCCACAAAAGTACGCAGACCCTCTCCATTCTTCTTCCGTTCTTCCATTGCCTTTTTACT…	GCTGTTGTTTCCTACTCGATATATAGACATACATATTTACGTATCAGAGCATGTATACAAGCTTTAAATGAACTTCGTTTATCTTAACACTTTATTTCCTTGCAAAATTTGCACACACTCGGTGGATAAGGCAACTGCGTATAATTTGTAGCTTCTTTTCAAAATATAGTAGATGGATATTAACATAAAATAATCACTTTAA
YQR167C	352-augustus_masked-7951-AMM_4	K00354//NADPH2 dehydrogenase [EC:1.6.99.1]	NA	YPL088W	87	1	tgaagcctagtaatgattcggtccaagagcttactcatgtattccgaaattaattcaggtgaaatgggggagtaatatgatatcaagaaggcgatcacttattgaagtccacatagatacacacagataaacatatatatattatgtatatatatatatatatatatatatatatatatatgtatatatcaacgcccataccattatcattatcaataagtttgcgaggcgggtaccctccctcgtgctattatattactgttgccttaattgagtaatttgatcgatgactaattgcaagagattgtgattgttgtacgaagttataaaatcatccacaacactcgttgagttttccagtggtgaaggtaagcgggatgagatctgagtcttaaactc…	TCAAAATAATTCCGGGAGTGCTTTTGGTAAATGTATAATTTCCTGTATTACATGTGATCCTGCCGGTGTCTTACCCAGATTCTCGTCTACTTCTTTTTCCACTAAATGAATGCATTTTCTCATTCTAAGAGCTATACCTTGATCGATATTATTACCGCTGTCATCAACAAACCATGCATTATGGTAATCCCCCAATCCACTCTGTAGTTTAGCTCTTTCAAAAGCTCTAACATCTGGTTTACAAATTAACGTGTCACGTTGTGCATAGTCACAGTAAGTAATGCCATCAAATAAATCTGCGACACCCAACAATTTTACACAGCGAACACCATGATTTTTATAAGCATTAGTGAATAGCCATAGCTTATCAACCTTACCGCTTTGTTTTAAGGATTGGAG…	tctattctctccatttttattggtttcctatcaggtattatttatgctgttgccaaacaaaagaagcaacaagcccaacctttacgtaaatgagaacttacggggggtgcaatttattttttttttttggtttattttattttatagaggcatctaatgcaagtagatttatatacaattatacttaaaattgatatacc
YQR168C	115-augustus_masked-1654-AIE_1	K00826//branched-chain amino acid aminotransferase [EC:2.6.1.42]+ko00290//Valine, leucine and isoleucine biosynthesis+ko01240//Biosynthesis of cofactors+ko00280//Valine, leucine and isoleucine degradation+ko00770//Pantothenate and CoA biosynthesis+ko01100//Metabolic pathways+ko01230//Biosynthesis of amino acids+ko01110//Biosynthesis of secondary metabolites+ko01210//2-Oxocarboxylic acid metabolis…	GO:0000097//sulfur amino acid biosynthetic process;GO:0044249//cellular biosynthetic process;GO:0009099//valine biosynthetic process;GO:0008152//metabolic process;GO:0044238//primary metabolic process;GO:0019752//carboxylic acid metabolic process;GO:0043094//cellular metabolic compound salvage;GO:1901605//alpha-amino acid metabolic process;GO:0046394//carboxylic acid biosynthetic process;GO:00442…	YGL040C	91.74	16	tggttttgtcaattttctaggtatgaattactggagtaagcaataatatgagtaagcagtaaaacttttttttatttggctgattgggcaagaaaatcaaagacaatagagtggcgcatagatgttgctagcatttattaggttgccttactcttatataaatcaagcgggaagcttgcctcaagccaatcaccgcaccgaacagggattgctcgtttacccgtattttgatttttttttcaccttttccaatttttttttcggcaacaattttttggatgatttttatcgtcgatcttggaatgatgatgtatttcggcgtctctacaagacccaataaagtaattcggtgacacaggcttgtagcagatagaaaacgttccgaaagatgggttccaa…	TTAGTTTTCTTCATCTAACCAGTCCAAGAATTCAGGAGCCAAATAAGTAATGATTAATCTGGCACCTGCTCTTAAGAAACCCTGGTGAGATTCAAATGCAATTGTTTTTAAATCAACAACACCTTTTTCAGCCGCAGCGTGTAACATTGCGTATTCGCCTGAGACATGATATGCACAGATTGGCAAGTCTTTACAGATTTCACTTGCATCCCTCATGATATCTAAGTAGAAAGTGGAAGGCTTAACAATAATACCATCGGCACCTTCGCTCATATCTCTTTCCAATGCCCTACGTGCCAGACCACGACCGGCAGGGGGTAATTGGTAACATTTCCTATCACCATCGGAAGGAGCTGAACAAGCAGCATCACGGAAGGGCCCATATAAGTTACCGCTAAA…	tagcgccttccgtgtataaatattacgtactactacataaatactcattaggaggattacataatttccattgtatcgtatactaggtcgcatctttgcatattataaagcttgccaaatagggatatactgccagcactgttacatttgtcatattgacatcattatttttactattcacaaggtaagcacgttttttt
YQR169C	1142-augustus_masked-AVB_8-8060	K01078//acid phosphatase [EC:3.1.3.2]+ko00740//Riboflavin metabolism+ko01100//Metabolic pathways+ko00730//Thiamine metabolism;K23458//repressible acid phosphatase [EC:3.1.3.2]+ko00740//Riboflavin metabolism+ko01100//Metabolic pathways+ko04111//Cell cycle - yeast+ko00730//Thiamine metabolism	GO:0016788//hydrolase activity, acting on ester bonds;GO:0042578//phosphoric ester hydrolase activity;GO:0016791//phosphatase activity;GO:0003993//acid phosphatase activity;GO:0016787//hydrolase activity;GO:0003824//catalytic activity;	YML086C	93.36	7	tggggtgaaaaacctgataatatcggtaactttaattttacgggttcttgttttaccttctaatgaattttaagttttgaaaagcagaaaatcagatattgaaactatagatctgcttaccttgaagttcactatttttggaattctccttgctaatagttacttctactcttgctttgtcctggatatcaatggaagatgtcctcatttccattttttttttcaattcgacggcaaggcgggagaaaaggaactagggatacaaaaatgcaattactaatgaaatccgtgaaataatcatggaaatgggtgatgtaagaatctgatgaaacaagtacaaatgtctttggcccatcaactacgatgagacttactaagctttcatcaaatgcaggttag…	CTAGTCGGACAACTCACTAGGATCTATAATACCATTTATGATAGCCCACTGTTTGTTTGCCAAGAATACATTATCGGGATCTTGCTCCTTTCTTATTTTCCGGAACTTTTTCAAATCCTCACCATACCATTCTTCAACCTTCAATGCCATCCCCCTCATTTCAAAGTCATCGTAATCAGTATCCTTTTTCACTGGTCCAGCAGCTAGAGTGGTTGAGCCTAGGAAGTTTTTAGCCCAATGTGGCTTACCTCCCGCTACCATCATAGTATTTTCAAAAAGGGTAAACCATTTATGAATTGGAGTATTACAGCCAAACGGCCTATAAATGGTAGCATTTATGTACAACGTCAACTGACTGTTGGTAACATTTTCCAACGGAGCATATCTACAATGGGATGG…	aaaaaaaaaaaactatagtaaggataatgaaaagaaaaaagggtcccatgattactaaaaagctctaattcaaaaaaaaagtctttgataggcagctaggaatagttattagaatgtacatgaacagtcatcacactgctatatatatatatatatatattcttttttagtaaaatatagagattattgagacaaaaagaga
YQR170C	271-augustus_masked-5495-AQA_4	K08139//MFS transporter, SP family, sugar:H+ symporter+ko04113//Meiosis - yeast	NA	YMR041C	88.74	7	tcttatagtctccgttgttactcttttatttatgtgtactcttccttcctgttaacagagtagataaatataggctttaaacttaccgtgtactgaaacccagaaggcagctttcttttttccagaaagtaaaataatgacaaaaaaatcgactacatatgcacaatgctaagttatatgacactttctttcttatcctcacttatccataagacacccctcttcttcagagaatttggtaagcaatttcatgtatttccatgagaatgggctcgcatcccagagcgcaactaatatatgaatataagcggatttagctcagttgggagagcgccagactgaagaaatacttcggtcaagttatctggaggtcctgtgttcgatccacagaattcgcat…	TTAAAATTTGTCACTTTTTTTTTGGGGCGATTCAATCATTTCTGGATGAGGAATACCTGAAGACCATTTTTCATTAAAATGTTCCTTGAAAATATTTTTCTGGATAAAATTTACTAGTTCTCTGTCCTTAGAAGACAGTTTGTTGTCGTTTGATTTCACAATTTCGTAATTATCCAGAGCAAGTTTCAATTCTTCCATGCTACTGACTCCAAGAACAACAGGGCCCTTCCCCATCCATTCTGAAATCGCGTATCTCGTGGCTAAATCGGCCAAATCGGTATTTTCGTCCTGACAATACTTGGCAGCCCTGGATGCGCATTCTCTCAATTCATGAGAACATGGGTGAAACTGCCTTGTCTCTTGTGACCTTAGTAGCGACATGCTCAAGATGGATGCATT…	aatggaatgacaaaatgaaggctggagatgacattctgaaggaaaagttaagacgaaagcaaaaatatttagaggaattgcagaagaagaaattttaaaaggaaaaaactaaaaaagaagaaaaggaaaaacttacatatgtaaatagaacaaatgaatataaactaaaatttgacaaattttttttctttttggggtga
YQR171C	1316-augustus_masked-CPA_4-16589	K00262//glutamate dehydrogenase (NADP+) [EC:1.4.1.4]+ko00250//Alanine, aspartate and glutamate metabolism+ko00910//Nitrogen metabolism+ko00220//Arginine biosynthesis+ko01100//Metabolic pathways	GO:0046394//carboxylic acid biosynthetic process;GO:1901566//organonitrogen compound biosynthetic process;GO:0044283//small molecule biosynthetic process;GO:0044237//cellular metabolic process;GO:0043648//dicarboxylic acid metabolic process;GO:0071704//organic substance metabolic process;GO:0009058//biosynthetic process;GO:0016053//organic acid biosynthetic process;GO:0009987//cellular process;GO…	YOR176W	89.85	1	cattctttaaacgttcttttttttactgctaaatttgtccaaatagcaggtatgtgttaaatatttctgtacttcttgtaaaccgactcaagtggaacacgagaatttacgcttgtttggtgtcaagccaagagtgaccttgaccgaccaaaagtattccttcgcgtcctccttcttcaatcccatatcccctacgaaaaaaagcagcatgagaaaacgaagggcagcaactccttcgtcatataaggcttacggtgaccattgaagattgggcatgtctaacggctattgccagcggagatgtttcaaggcatcctacacatgctacatatttgtaattattttactgagtttgtgtatataaaaaacttttttaaaaaaaaaaaatggccagcatcc…	TCAAGTACTTCCATGGTTGCCAAATACCAATGAAAGGTCCTTTACAGGATCGTTGGACTTACCAAGTGCAAAGTCGAGAGGTAGTTGATTGGAGTACAGTTGATGACTCCGCAAATGGCTTTTGACAAGATCTGCCATCCCTTCAATGAAAGTCTGATTACCATTCAAAGATTCGCATCTCTTAAATTTATCCTTATATTCTGATTCCCCGATGACGCCCAAGTCTATTTCATGCAAAGTTTCAATATGGTCAGAGGTGAAGGCGATCGGAATGAACATCAGGCCGTCAACTTTCGGGCCTAAAAATTCAGCGATGTCTGCTGTTTGCGCTCCCAACCATGGTTTGGGTCCGACTTGGGATTGCCAAACTAACCTATAAGGGTTTTTAAACTTTAGTGT…	cgaaatcgtttttaagaatattttatcttaaactttttgctgatagtattaaagatgagtatcgaatattaagggagatgttgactgcattcaacagagaaaaataatgaaaaaaaaagttttaaaatgcaataaataatgatatattatataccacaaagaaaacataaatacgcaacctcaattaataaataagagaatatactgatattgagattgtgggatgaatggccctta
YQR172C	591-snap_masked-217-BFM_3	K17647//versiconal hemiacetal acetate reductase [EC:1.1.1.353]+ko00254//Aflatoxin biosynthesis+ko01110//Biosynthesis of secondary metabolites;K15303//aflatoxin B1 aldehyde reductase	GO:0003824//catalytic activity;GO:0047834//D-threo-aldose 1-dehydrogenase activity;GO:0016616//oxidoreductase activity, acting on the CH-OH group of donors, NAD or NADP as acceptor;GO:0016614//oxidoreductase activity, acting on CH-OH group of donors;GO:0016491//oxidoreductase activity;	YBR298C	93.98	426	tagttaattaatagtcttggatgtaattcttattgttatactgaatacgctaaaaccactcacaacaagtatggagtatattgtgtctctttatatactgagtacttatgcaatatgcgctcactcaggatgaaatgtacacagccgaaagtatattgaaagctgcctctgtggaaacttctatctaatgttgtctccagatgtagactatgaggcctgaagaagtctttaaacacctgttggagagtataaggagactgctacaacaacgtcttccccacaaaaattatgtggaggccggtatgatacctgcacaaacgttaagttacacatgaaaaagagactgacataactttgatctctgaaaatatgttttcccctgagtagcttcactgcttg…	TCATTTGTTCACAACAGATGAGGTGCTTCGCCCTTCATCTACCACAGAAGTTTCCAAATCTTCCTTCGGATCTTTAACATTAATTTCTGCAGCTGCTGCTTTGGCAGCTGCAAAAGGGTCGACTTTAGTCGACTTGAACTTTCTTGCTGGAACACCAAGTCTAAACAATTCATTTATCTCAATAAAAGTCCTGCCAGCAGTTTCTGGTAGGTCAATTACGGCCCAAACTAGAGTGGCAAAACATAACCCTCCCCAGAAAAAGCCCGACTTGGCACCCCAGTTCCATTTTTCTGAGTTCAATTGGTACATGATCAAAACACTAGTTACAATAGATGCCATATTATATGTGTTACGAGCCAGAATAATCGTTTTAACTCTTAGCCTTGAGGATGGTATTTC…	ttaaatctaggaccctcatcacaatgattcatttaaatcattaacgttttttcagaacaaaataataacctctagttgaaaaaacttcaaagccgcaacaaaaccaaaaaaaagtcataatgtcgagtaaaaataaactcgatgtgttaagtactagttatataaaataaaattaaataacgccgtatctacctactggctaaaaaaa
YQR173C	633-snap_masked-4265-BCN_8	K00849//galactokinase [EC:2.7.1.6]+ko01250//Biosynthesis of nucleotide sugars+ko00520//Amino sugar and nucleotide sugar metabolism+ko01100//Metabolic pathways+ko00052//Galactose metabolism	NA	YBR298C	94.53	2	catggtctgaccgttgtatgaaagacttgatttcagctacttgcttattttaatttttttgagcgaacgtaagagaggttaatgtcctctaactatcagtccaatgacagtattttctccttctcacaaactacaataaatatctaccaatctcttttcgaataaggactaatgatatacgctagttcctgtttggtaaatgaaggctagtgttcgagaatggagaacttcgtagtcggttaaaacagctgtagtgttctggccttcttagaaagaataaatagttcaggagtaaaatcaaaatatcttttaatataaactaagacaaagaaagaaacaagaattttgatctgaaaaaatcgaaaaaaaggaacgaatggatcgatgaaaattttcgag…	TTATTTTATAGTTGACCAGGTCTTTAATGATGGCGTATGAGTATAGTAGTGACTCTCATAAGTTGATATTTGCGAACCAGTATCGTCATTAGATTTACCTTTTGGTTGGAATAGATTGTGAACAACGCCTGTCAATGAATCACCAATCTGGTTCTTGATCTTAGAAGAGGCTACAGCAGGACCAATAATGCATCCTGCAAAAATAGCCAATACTAAAAAGTACAAACAGCAGTACTTCTTGACCATACGCCTACGCAAACGAGTTTGCTTTAGAGAGTAAATTGGGGGACGAATTTGACGAGAAGGCTTTAGCCAGAATAGCATGATGGAGTGGAATTTATCTATTTTTGGAATGAGGATGAGCGGTAGCTGGAAGATCAAAATTACATGACCTAAAAC…	gtacaaaaaaacccttattggcataaacacattcatatacctataatataaaactaaattaaaaagacgcttccaaaaataagtaaaaaagcatcaacattaaaacaatctaaaccaaaaacatcgaacggtatttgcaacatcttgagagtttctggtctacttgcttttggatagaatatcagtaaaatcaagcgttcaagcaagtattgattgta
YQR174C	1629-snap_masked-CQS_4-6404	K17647//versiconal hemiacetal acetate reductase [EC:1.1.1.353]+ko00254//Aflatoxin biosynthesis+ko01110//Biosynthesis of secondary metabolites;K15303//aflatoxin B1 aldehyde reductase	NA	YBR298C	87.15	1	agctaggtaatggctttacaagacctgtatctctatttgtgttagattttgtgatggtaatctttgcataataattccaagaacaggcctctaagaattacaaacaacgattacagatgaccccaccttttttttatattctatagtcaacactatcatgaacttgtggcatactcattgcatatggctgacaggatgtcaaatgctcccttctacgaaagattctgtgcacgtaaaacgcggggtgtggaatgtcgcgatgactctcgagcagagaaaaagacaaacatataacgagctgattcctctccagaagaacaaagccaacattgattcaaactgaggacttaatatgattgactctctggaaactgcaacagtgtgattatagatcagaaa…	TTAGTTCATAAGTGATGGGGTACTTTGCTCTCCGTCTGCGATGGAAGCTTCCATATCTTTTTTGGGACCATTATAAGAGACATTTCTAAAAGATTCTTTGACAAAAAACGGGTCTACTTTTGTTGATTTGAACTTTCTAGCTCGAACTCCAAGTTTGAACAATTCGTTTATTTCCACGAAAGTCTTGCCGGCAGTTTCAGGTAGATCGATTATGGCCCAGATTGAAGTGCAGAAACATAAGGCACCCCAGAAAAAGCCAGACTTTGCGCCCCAGTTCCACTTCTTAGAGTTTAGTTGGTATAATATAAGAACACTACATGCGATACTGGTCAAATTATAAGTGTTACGTGCTAGAATAATCGTTTTGGTTCTCAATCTTGAAGATGGTATTTCAGAGAC…	aactatacatttccaaacgcaatgatcaagaagaaagctaaatgttactttgagttcaattactgagacatgtcatgggaatatgaggaagaaacaaatctacgtgtattatactccgtaacatgtagagtaaataccatagttacctatttacctgtgtcgataaatgttcattagctcataagtgatgggatacattg
YQR175C	1093-augustus_masked-AIE_1-5054	K16261//yeast amino acid transporter	GO:0006810//transport;GO:0006865//amino acid transport;GO:0009987//cellular process;GO:0051179//localization;GO:0055085//transmembrane transport;GO:0071702//organic substance transport;GO:0071705//nitrogen compound transport;GO:0015849//organic acid transport;GO:0051234//establishment of localization;GO:0031224//intrinsic component of membrane;GO:0016020//membrane;GO:0016021//integral component o…	YDL236W	89.71	15	cattttcccgagttgtatattctttgtcagggcaagctataaggctttttttgtgatttggctcgagcttgatatttatgtctgcttgttataaaccgattgcgtcaattacaattgaaaaattcactaaaacggaaagaacattcaccgaaaaaaagaaaaaccggaaagttaatagataagggacgtcattaatatacgattaagtaaatactgaaaacgtgctggagaatagtaaagatgtcacatcaccatcttcaacgtcttcctctacaaaacttgagttgataaagaagcatagtatacacaaacgtatgtatctcttcagagaactatatcctgtgagggaagatgagaccattccccattatacttcttgaacgggtagttgcgtcgaac…	TCATTGTTTGGTCATGGTGTAGATGTCACCAAGTTTATCAATGTAAAATTTAGGTCTTGGATAATCACGTGAAATCTTCAAGGCTCTCTCCTCTGTTTCAATACCACTTAAAACCAGCAGCGTGCCACCTAACCCACCTTCAACACCAAATTTCATATCAGTATTTAGCCTATCACCAACCATACAGCACTTTGACCTATCCAGGTTGAATGCTGATATAATGCTATTTAGCATATTTTGATTTGGCTTACCACAGTATGATGGTCTCCTGTTAGATGAGAATGCCAACGATTCAATCATAGAACCTGCACCAGGAAATGTATATCCCTTTTGCGGGAAGGTAGAATCGACATTTGTACCAACAAAGTGAACAGAATCCTTTTGTAAATATTGTAGTGT…	tattacaacacaaacctataatcgtcatcattttattcacacctccggataatccattcttccccggaaaaacacatgtacaatatatattatatatatatatatatgtatatcaaatcatacaacttacataaaaacaacaaacctgaatatttttccttttcaaaaagtaattctacccctagattttgcattgctcct
YQR176C	330-augustus_masked-7614-CPQ_4	K02136//F-type H+-transporting ATPase subunit gamma+ko01100//Metabolic pathways+ko00190//Oxidative phosphorylation	GO:1901137//carbohydrate derivative biosynthetic process;GO:0051179//localization;GO:0009152//purine ribonucleotide biosynthetic process;GO:1901362//organic cyclic compound biosynthetic process;GO:0009117//nucleotide metabolic process;GO:0006807//nitrogen compound metabolic process;GO:0009205//purine ribonucleoside triphosphate metabolic process;GO:0009145//purine nucleoside triphosphate biosynth…	YDR074W	97.56	1	tagttaattaatagtcttggatgtaattcttattgttatactgaatacgctaaaaccactcacaacaagtatggagtatattgtgtctctttatatactgagtacttatgcaatatgcgctcactcaggatgaaatgtacacagccgaaagtatattgaaagctgcctctgtggaaacttctatctaatgttgtctccagatgtagactatgaggcctgaagaagtctttaaacacctgttggagagtataaggagactgctacaacaacgtcttccccacaaaaattatgtggaggccggtatgatacctgcacaaacgttaagttacacatgaaaaagagactgacataactttgatctctgaaaatatgttttcccctgagtagcttcactgcttg…	TCATTTGTTCACAACAGATAAGGTGTTTCGCCCTTCATCTACCACAGAAGTTTCCAAATCTTCCTTCGGATCTTTAACATTAATTTCTGCAGCTGCTGCTTTGGCAGCTGCAAAAGGGTCGACTTTAGTCGACTTGAACTTTCTTGCTGGAACACCAAGTCTAAACAATTCATTTATCTCAATAAAAGTCCTGCCAGCGGTTTCTGGTAAATCGACAACAGCCCAAGCTAAAGTGGCCAGACAAAATCCTCCCCAGAAAAAGCCTGACTTGGCACCCCAATTCCATTTCTCTGAGTTCAATTGGTACATGATCAAAACTGTAACTACAATTTGGATCACATTGTAAGCATTACGAGCCAAAATAATTGTTTTGGTTCTTAGCCTTGAAGACGGTATTTC…	ttaaatctaggaccctcatcacaatgattcatttaaatcattaacgttttttcagaacaaaataataacctctagttgaaaaaacttcaaagccgcaacaaaaccaaaaaaaagtcataatgtcgagtaaaaataaactcgatgtgttaagtactagttatataaaataaaattaaataacgccgtatctacctactggctaaaaaaa
YQR177C	401-augustus_masked-9901-CPR_4	K00088//IMP dehydrogenase [EC:1.1.1.205]+ko00230//Purine metabolism+ko01100//Metabolic pathways+ko01110//Biosynthesis of secondary metabolites	NA	YGL027C	89.97	2	ttgtgaagcaacctgaaccgttattatccactacttccttattaacagttgacgctaatatagtgtgtcacgcatacaataattgaacttttaaattacgcgaaaatgtggctgttctgaccgaaatgatctaaaattggtcacgatactaatcttgagcaaattgagaggtaaaagagctgaatatgctaatgtatcccgatcgtatattatattcgtctatgtagttaaaaagctaaataaaagcgttccttatcagatattactcattaggcagatgggtcttcttcgaatctcaaatcccaacctatctttggacctaatttcggcaagacttcagcgacactttggacatctttatcacctctaccagaaatattgataaccaaatgttgatca…	TCAGAAACGTCCGAGGATGTTGACTACCAGTGCTGTCCAACCTGTGAAATGCTCAGCACCAGTACCATGCCCATCTATCGGACTGTAATTTTCATAACAATACCCTTGTTCTTTCCAAACTTTGTAAACGTTGTTACTCAGATTAGTCTTTAAACTTTGGTACAGTTTCTTGGCATTGCTAGCCTCACCAGCCACTTCAAAAATCACGTCAGGGTAGTAGTATCTCATTGCGTCAAGGCACAAGTAATTGATGTTCATCCAAATTGGGCCTCTCCAATAATTTTCATCCTTGCCAAAATACTGGTCTTGCCTTGATAATGATAGTAGGCCATAGTCAGAGAAGATTTTTTTGGGGTCACTCATCAATGCAACTACTTTCTCTAGCTTGGGTGAGTTTTT…	tggtttccacgattttttaactttttctcacagccgcatcgaaatgtaaataaacgcgagaaaaaaaaagctgaaaatgctggctctaactaagagatgcgaggcccttttcgaatagctggaacatttataattttcatcctgcatactggtacatatctggttacatatctgtttatatgactgaaaatatctacatagat
YQR178C	1423-augustus_masked-CPR_4-17889	K18278//pyrimidine precursor biosynthesis enzyme+ko01240//Biosynthesis of cofactors+ko01100//Metabolic pathways+ko00730//Thiamine metabolism	GO:0009110//vitamin biosynthetic process;GO:0006790//sulfur compound metabolic process;GO:1901566//organonitrogen compound biosynthetic process;GO:0072528//pyrimidine-containing compound biosynthetic process;GO:0044249//cellular biosynthetic process;GO:0090407//organophosphate biosynthetic process;GO:0072527//pyrimidine-containing compound metabolic process;GO:0006796//phosphate-containing compou…	YGR032W	91.53	2	cataactatgacagtttaataattatttattgtccactttttatttttttccttttcttctctttacaggagtgtatccaaacagcgcttcgattaatccttttgtaacttctttaatatgcctgcagaaaatatatgcggcgttctttgtaacctttgatcttcagtagtatctagcaagcaccaaaaaaaaaaaggaaaagcaaaagagagatgtaaaaataaacgaaggatgcgtgctgggtagacttttagtagaactctaagtgtgaagtatatatacaaataacaaaaataatatatgaataaatgcagtactttatgaaactctattcttagcacaccagttgaaatacacaacgtaagcttttatttttgtatcttgaatttcgtgtcaca…	TCATTTGATCGTAGACCAGGTCTTCAAAGATGGCGTATGAGTGTAATAGTGACTCTTATAAGTTGACATCTGTAACCCAGTATCATTGTTAGATAGGTTTCTTGGTTGAACTAAGTTATGGAAAGTATCCTTCAACCCAGATCCAAGGTCAAGTGGAACATGGGCTGAAGCAACAGCAGGGCCAACAATGCATCCGACGAATATGATTAGTACCAAAAAGTACAAGCTGCAATATCTCCTGACCATACGTTTACGTAGGCGTGCCTGCTTTAAAGAATAGATAGGAGGACGAATTTGACGGGATGGTTTTAACCAGAACAACATGATTGAGTGGAATTTATCTATCTTCGGAATGCAAATGACTGGTAGTTGGAAAATCAAAATCACATGCCCCAAGAC…	accttacatctaaaaaagaaggagaacgcccacccacatccaaatatgttgcagatcctactatatagcgagaggaccgagcttctaagaaagttacaatgaaataaatataaactaggaagaatagaaagtaaaaatatacttatgtatttgcgtgataaacttgcttagaaacaaaaatagattgtaaactaaaaaaa
YQR179C	241-augustus_masked-4866-BCP_8	K01817//phosphoribosylanthranilate isomerase [EC:5.3.1.24]+ko01100//Metabolic pathways+ko01230//Biosynthesis of amino acids+ko01110//Biosynthesis of secondary metabolites+ko00400//Phenylalanine, tyrosine and tryptophan biosynthesis	GO:0006807//nitrogen compound metabolic process;GO:0019438//aromatic compound biosynthetic process;GO:0006568//tryptophan metabolic process;GO:1901566//organonitrogen compound biosynthetic process;GO:0009308//amine metabolic process;GO:0042435//indole-containing compound biosynthetic process;GO:0044281//small molecule metabolic process;GO:1901360//organic cyclic compound metabolic process;GO:0000…	YJR160C	85.31	16	tagttaattaatagtcttggatgtaattcttattgttatactgaatacgctaaaaccactcacaacaagtatggagtatattgtgtctctttatatactgagtacttatgcaatatgcgctcactcaggatgaaatgtacacagccgaaagtatattgaaagctgcctctgtggaaacttctatctaatgttgtctccagatgtagactatgaggcctgaagaagtctttaaacacctgttggagagtataaggagactgctacaacaacgtcttccccacaaaaattatgtggaggccggtatgatacctgcacaaacgttaagttacacatgaaaaagagactgacataactttgatctctgaaaatatgttttcccctgagtagcttcactgcttg…	TTATTTATCTGTAGTAGATGATGTGCTTCTCCCTTCATCCACAATAGAAGTTTCTGTATCTTCTTTTGGATCATTAGCAGCCATTTCCACCGCAACTGCTCTGGCAGCGGCAAAAGGGTCCACTTTAGTCGATTTGAATTTTCTTGCTGGAACTCCAAGTCTAAATAATTCGTTTATCTCCATAAAAGTTCTACCAGCAGTTTCAGGTAGATCGATGACAGCCCAGATCAAAGTGATTAGGCATGAACCACCCCAGAAGAAACCTGATTTAGCGCCCCAGTTCCATTTCTCTGAGTTCAACTGGTACAGTATCAAAACAGCAACTACAATGTTCATAATATTATAGGCATTACGCGCCAGTATAATCGATTTAGTTCTTAGACGTGAAGATGGTATTTC…	ttaaatctaggaccctcatcacaatgattcatttaaatcattaacgttttttcagaacaaaataataacctctagttgaaaaaacttcaaagccgcaacaaaaccaaaaaaaagtcataatgtcgagtaaaaataaactcgatgtgttaagtactagttatataaaataaaattaaataacgccgtatctacctactggctaaaaaaa
YQR180C	1594-snap_masked-AMH_5-6573	K07374//tubulin alpha+ko04145//Phagosome;K15449//tRNA wybutosine-synthesizing protein 1 [EC:4.1.3.44]	GO:0009987//cellular process;GO:0000316//sulfite transport;GO:0072348//sulfur compound transport;GO:0006810//transport;GO:0051179//localization;GO:0055085//transmembrane transport;GO:0006820//anion transport;GO:0006811//ion transport;GO:0051234//establishment of localization;GO:0015698//inorganic anion transport;GO:0005783//endoplasmic reticulum;GO:0031224//intrinsic component of membrane;GO:0005…	YLR342W	91.38	40	catttcggcacagaaatagtgacaggcagtgttattttggttttctattgcttgttcaacgtgaactgggtacgttggtagctattcgtattgaagtgcttttcttcttccttagattagactgaaaaagatgaaggaaaagctgactgaaagatctccgaaagtacacggaaattgatagtatttaaatgaatcagctgagacttccagggatgtccgaaaatggggggttaaaggcgtattgtcccaaagaaaatgagaatcgagattgtctctccttgatcgtcatagtaggagcgtaactaacccctataatcagaccctcggccgctccgtctcactgccgatttccctgtatggcaccaaattttttcttttacaagttccttacgtagagaa…	TCAAACCTTTGCACCGGTGTAAGAAGCAGATCTTTTCATGACATAAGCTTTAGATGCCAATTTTGATTTCAAACTACTTTCACTGTTCTTGACATGACCTCTGGAATCCAAGTCGACCGTACCAGCACTTTGGAAGAGAGAAACATCGCCAACAAGTAAACCTAGAGTTTCCAAAACTTGTTGAGGATCAGTTAAATGAGCCTTTGCGACAGTTTTCTTGGATGCGGATCCCACAGTGACGGGATAAAAGCCGTAGTTGCCCCATTGATTTTTCTGGTCAGGATATTTTTCTTTCCAACAAGTTTCAATGGTATTTAACTGTCTAAACATGTCTTCGTCAGTGAAATCATCACCCAAACATAATACGAAATCAGGCATTTCATCCTTAGGAAGTTTTTC…	ttattacatattggaagtttataaaaatataatgtgtatgtaaatcttcgaaaatggtgggttgagactattatatatatgccttcgtcgcaacaccacatattgactgttcaaatacaatacaaagaaaaaaataaagcatgaaggagtaagacgtaagatgtctgtctagtcataaccatttcgttaaaaagggtgtt
YQR181C	1570-maker-CPQ_4-15272	K01556//kynureninase [EC:3.7.1.3]+ko00380//Tryptophan metabolism+ko01240//Biosynthesis of cofactors+ko01100//Metabolic pathways;K08158//MFS transporter, DHA1 family, multidrug resistance protein;K08157//MFS transporter, DHA1 family, multidrug resistance protein	GO:0031224//intrinsic component of membrane;GO:0016021//integral component of membrane;GO:0110165//cellular anatomical entity;GO:0016020//membrane;GO:0022857//transmembrane transporter activity;GO:0005215//transporter activity;	YAL054C	90.12	1	ttgtataccaagaagttatatttaggttttcaatgctcaaaattattactgtttaagttcagttcttagtttttggcattctttcttcaacaccacgtaacatttgatcttatctttcttttcagtggtaatgttatggcgatcgtgctcaatcggaaaagcacctgaggcaaacaaaacaattgttgaagtattcatgcaaataatactgaatagagcggagtacgcttgttcttaattccagagattggtaaagtgtttatcattgctaccctctagaaataaaaattaattatttaggtaaaaagtagtactgaggtttcatatctgtagactgatggagtaaaaaaacattgaaaagactataaagaaattataagtagatacacaattgcttaa…	TCAAAGTATTTTGGTGCCACATCCACCACCCCCTGGAGTCATTATAATGATGCGATCACCTGGCTTGACCTTAACAGAATTCTTGCCGCCAATATTGATGATATTCTTGCCGTTATTCTTTACCCATAAATTAACGCCTCTCTGACCATTCCCTCCATCGTTTATGCCATGTGGAGCGATGACCCTCCTCTCTGACAATATGGAAGCTTCAACCGGATAGCAAAACTCAATGTCCCTGACCACACCATTACCTCCGATGTACTTGCCACTTCCTCCAGAATTCTTTCTAACAGAAAACTCTCTCAAGATAACCGGATATCTTCGCTCAAAAATTTCACTGTCGGTCATTCTCGTGTTGGTCATGTTCGTATGGACCGCGTCGGCACCATCCCAGCCAAG…	acaggtgattttgatgtagaatgtagccttttcgaaagagtaatttggttttatctacagagttccgaaacattgttaagtgcctgttcttatataattaaactgtactttctgtaaaagtcaatttgtggctggcgcatccacggtataccaatggttccgtgtaattcgatattgactaagaaccaaaaagaaatgct
YQR182C	1645-snap_masked-CPK_4-16853	K00382//dihydrolipoamide dehydrogenase [EC:1.8.1.4]+ko00310//Lysine degradation+ko00010//Glycolysis / Gluconeogenesis+ko00020//Citrate cycle (TCA cycle)+ko00380//Tryptophan metabolism+ko01240//Biosynthesis of cofactors+ko00280//Valine, leucine and isoleucine degradation+ko01100//Metabolic pathways+ko00640//Propanoate metabolism+ko01110//Biosynthesis of secondary metabolites+ko00260//Glycine, seri…	GO:0006549//isoleucine metabolic process;GO:0006574//valine catabolic process;GO:0006544//glycine metabolic process;GO:0006550//isoleucine catabolic process;GO:0008652//cellular amino acid biosynthetic process;GO:0072593//reactive oxygen species metabolic process;GO:0009071//serine family amino acid catabolic process;GO:0042592//homeostatic process;GO:1901606//alpha-amino acid catabolic process;G…	YAR035W	86.17	3	cattgtagtgaatattttggtttttgctggaattttatattcacagtttcgaaacacgttaagtattttttcattgtggtgtcccaacactagagcagtctttctttttatatgtccttgtcttctatatttttatcaaggaatatttagcactgatgagcaaattggcactttcaacattatttggatgctacggcgccttacaattgagttgattatacggaatttgaatgccgaaaaagaacgttaaaaaaatatactcaaaacaagaggcgacaataaaatcgttatcaatttttttatcactttatgaatgttagatacggattgaaaaaaaatgcttatctttccgatcttgattgccttttttattttcgagaataattctttttttcaggt…	TCAGATTTGTAGGCGATCCATAGAAATTTCATCTGCTAGACGTTCAAATCCTAATTCAAGGTCTGTTTTAAGATCCTCGAAATCTTCTAGACCTACTTGGATTCGTAGTGCGAAACTGTGGTGAGACCATGACGCAATTTTCCTTTGTCTAGGTGGATTCACAGGTGTAATCAAGGAATCATAACCTCCCCATGAAAATCCAAGTTGGAAAATTTTCATCTTTTCTACCATATTTTCCAGGCCTGCTCTTGTGAACCCATCTTTAAGAACAATGGAAAATAAGCCGGAAGAACCTTTGTAATCACGAACCCAGTATTCATGTCCAGGACAGTCTTTAAATGCGGGGTGAAGGACTATTTCAACTTCATCTCGATTCTCGAGCCAAGCAGCCAAGTTTAG…	atttcattcatttctcaaacaacattgcttggaaatccaaaaaaaaaaggaaaaaaaatcagatttgtaaaggattcaaagaaatttcttctgcgagacgttcaaagcctaactcaaaatccctttttaaatcttcaaattcttcgagacccacttgtattcttagtgcaaaacctttgtaaggccatgttgaagctttt
YQR183C	257-augustus_masked-5427-CDT_2	K00383//glutathione reductase (NADPH) [EC:1.8.1.7]+ko01100//Metabolic pathways+ko00480//Glutathione metabolism	NA	YER163C	88.27	10	cattgtagtgaatattttggtttttgctggaattttatattcacagtttcgaaacacgttaagtattttttcattgtggtgtcccaacactagagcagtctttctttttatatgtccttgtcttctatatttttatcaaggaatatttagcactgatgagcaaattggcactttcaacattatttggatgctacggcgccttacaattgagttgattatacggaatttgaatgccgaaaaagaacgttaaaaaaatatactcaaaacaagaggcgacaataaaatcgttatcaatttttttatcactttatgaatgttagatacggattgaaaaaaaatgcttatctttccgatcttgattgccttttttattttcgagaataattctttttttcaggt…	TCAGCTCTGTAGATAATCCATAGATACCTCTTCTACCAGGCGCTCAAAGCCCAACTCAAAGTCTCTTTTTAAATCTTCGAATTCTTCTAGACCAACTTGGATTCTTAATGCGAAGGCTTTGTAAGGCCAGGTGGAAGCTTTTCTCTGTTTAGGAGGACTTACAGGAGTAATTAAGGAATCATAACCCCCCCATGAAAATCCCAGTTGGAAAACTTTCATCCCTTCTACCATTTTCTCTAGACCAGCTCTTGTGAACCCATCCTTAAGGACAATAGAAAATAAACCAGAAGAACCTTTGTAATCACGAACCCAGAAAGCATGGCCAGGGCAGTCTTCAAATGCGGGATGAAGGACTTTTTCAACTTCATCTCGATCCCCAAGCCAAGCAGCCAAATCCAA…	atttcattcatttctcaaacaacattgcttggaaatccaaaaaaaaaaggaaaaaaaatcagatttgtaaaggattcaaagaaatttcttctgcgagacgttcaaagcctaactcaaaatccctttttaaatcttcaaattcttcgagacccacttgtattcttagtgcaaaacctttgtaaggccatgttgaagctttt
YQR184C	800-augustus_masked-BAL_7-7460	K00062//D-arabinose 1-dehydrogenase [EC:1.1.1.116]+ko01100//Metabolic pathways+ko00053//Ascorbate and aldarate metabolism	GO:0044249//cellular biosynthetic process;GO:1901336//lactone biosynthetic process;GO:0046483//heterocycle metabolic process;GO:1901362//organic cyclic compound biosynthetic process;GO:1901334//lactone metabolic process;GO:0009058//biosynthetic process;GO:1901576//organic substance biosynthetic process;GO:0070485//dehydro-D-arabinono-1,4-lactone biosynthetic process;GO:0044237//cellular metabolic…	YER183C	90.9	1	cattgtagtgaatattttggtttttgctggaattttatattcacagtttcgaaacacgttaagtattttttcattgtggtgtcccaacactagagcagtctttctttttatatgtccttgtcttctatatttttatcaaggaatatttagcactgatgagcaaattggcactttcaacattatttggatgctacggcgccttacaattgagttgattatacggaatttgaatgccgaaaaagaacgttaaaaaaatatactcaaaacaagaggcgacaataaaatcgttatcaatttttttatcactttatgaatgttagatacggattgaaaaaaaatgcttatctttccgatcttgattgccttttttattttcgagaataattctttttttcaggt…	TCAGATTTGTAAAGGATCCATAGAAATGTCTTCTGTTAGACGTTCAAAGCCCAACTCAAGGTCCCTTTTTAAATCTGCTAATTCTTCCAGACCCACTTGGATTCTTACTGCGAAACCCTTGTAAGGCCATGCTGAGGCTTTTCTTATTTTAGAAGGATCTACAGGAGTAATTAAGGAATCGTAACCACCCCATGAAAATCCCAGTTGGAAAACTTTCATCTCTTCTACCATTTTCTCCAGGCCGGCCCTTGTGAACCCATTTTTAAAAACAATGGAAAATAAGCCTGAAGAACCTTTGTAATCACGAACCCAGTACTCATGTCCAGGACAATCCTCAAATGCGGGGTGAAGGACTTTCTCGACCTCATCTCGATTCCCGAGCCAAGCAGCCAAATCCAG…	atttcattcatttctcaaacaacattgcttggaaatccaaaaaaaaaaggaaaaaaaatcagatttgtaaaggattcaaagaaatttcttctgcgagacgttcaaagcctaactcaaaatccctttttaaatcttcaaattcttcgagacccacttgtattcttagtgcaaaacctttgtaaggccatgttgaagctttt
YQR185C	302-augustus_masked-7012-CFC_2	K08157//MFS transporter, DHA1 family, multidrug resistance protein;K00688//glycogen phosphorylase [EC:2.4.1.1]+ko01100//Metabolic pathways+ko00500//Starch and sucrose metabolism+ko01110//Biosynthesis of secondary metabolites	GO:0044238//primary metabolic process;GO:0005977//glycogen metabolic process;GO:0044260//cellular macromolecule metabolic process;GO:0005980//glycogen catabolic process;GO:0009251//glucan catabolic process;GO:0044275//cellular carbohydrate catabolic process;GO:0044248//cellular catabolic process;GO:0006112//energy reserve metabolic process;GO:0015980//energy derivation by oxidation of organic com…	YFR044C	91.23	1	taatgcttccttgatttaccttttccctctcattttaggttgttgtaaaaaatatcaacgatcgttttatatataaggattctgccatagtatttcaacgttatccacttcccctaaattttcaccatactggagcgagcgggtacgaggtgaaaatcattagtaaatggccgtagcatgaaaagtgcgattgtcatagtaacaaggaggggcttatccttggctattgcgaggcaccccctctgttgctaacggaggttgtaactgccggtggtggttttcctattaggctagccttggcatacagatcacccttagggcccactttggtgtgagcttgaggtgcttaactttgtcaatacaagacgggctgggctaagccttgtaaaaatcctcatt…	TTAAAACTTACCACCATTGGCAGTTGCCTTTGCCTTCGCAGCTGAATATGAGTCCAAAGCAGTTAATGTGTCGACAAATTTACCAATGTGAGGATATTCCTCACGTTTGGCAAAACCACGGTTTAGAGCAGATTGCAGCGGGAACAACATCAAGATATCTGCACCACTTAGCTTACCACCGACTAGGTAACCCTGGTTCTTGGCAATCTCGCCTTCAACAAACTTCAATTGGTTCTGCAATTCACCTTTAGAGTACTTCTCACTAATTTTATCAGCTACTTTACCAGACAGGTACGACAATGGAAATGGAATGGGTGCTTTCTTTGTCATGGAGAGGATAAACTCTACCATCAATGGAAGTTGCAAAGAGCCTTCTGCGTAGTATAAGAAATACTCAAT…	aagaggtggaataggcaggtcttcttcttttgaagttaggtaaagcttagttttcttttatatttcctgataatacatactcgctagtcaaacctgtcaattattatgtgtcgcaacagactatatacgtatacatacatatgtattgaagtgtgtgaacgaattacgcggctgctagtgccgtacgaacgcaacaaaacggt
YQR186C	170-augustus_masked-2392-BTV_5	K22722//inositol phosphorylceramide mannosyltransferase regulatory subunit	GO:0030148//sphingolipid biosynthetic process;GO:0044238//primary metabolic process;GO:0006874//cellular calcium ion homeostasis;GO:0055065//metal ion homeostasis;GO:0042592//homeostatic process;GO:0072503//cellular divalent inorganic cation homeostasis;GO:0008152//metabolic process;GO:1901135//carbohydrate derivative metabolic process;GO:0046467//membrane lipid biosynthetic process;GO:0048878//c…	YFR055W	88.7	51	tttggccatacaactttttataagcccaaaccaacgtcgtgattgcttcttccaaggttaaatcacctcgagactaaactcatagctaatattgaccttaccttttagcgttacccagaataccaattatcccgctccttggcgaatccaaaaaaaaaaaaaaggaaaaattactggagtggcaaattttctcattctcttcatataaaccactagggaggacgtcgaagaaaagtctgctaggtgttggtgacaacttccaagcttcccttaacacaagggaactattgataaccgctggttgacatacgcctttaaaagaggtcatacgttgcgacactctctccctcccctctcactgatgttttctgtcttcaatttctggcaataatcttaaga…	TCACTTGTATTTATTAACACTTTCCAATAGAGAAGTCAGGTAATGATCGGTAATGCGCCCTCGCTCTTTTATCAAGGGCATTTGCACTAGCGCTTGCTGCAGTTTTGCGAGGTATTCATAGTTAGATCCACTGGGTCCATGCGACAAGGCAATGACCCTCGCAGTTTCATCCACAGTCTCTGGTCCAACGAAGGCCTCATTGTCGACAGTGCCAATATAAACCGTAGTAAGCAGTACTCGTTTACCCGTTTTGTTGTGGCGGGGCAACTGCTTTAATGCTTCACCCAATTCTGCCTCGTGCTCCTGATTAGTTTCTAGATGCACCTCAACTTCATGTAGAGTGTACCCGTTTTGTTCTCTGACGTCCAAATATTCTCTCACCTCTTCGGCATGTTCAGG…	tcttcattcattttagcggaaaaatagtgtcgttatgtctctgcttgtcgtcctgtttgaactgcataaaatttgcatatattgtgcatgcattaaaggtacttaaccgcatttttccattttccgccgcactatatagatggtagaaaagcaagaggagaaccttacatagttaatcaagatatgtatacatatttcat
YQR187C	1400-augustus_masked-ACL_7-7535	K00275//pyridoxamine 5'-phosphate oxidase [EC:1.4.3.5]+ko00750//Vitamin B6 metabolism+ko01240//Biosynthesis of cofactors+ko01100//Metabolic pathways	GO:0034641//cellular nitrogen compound metabolic process;GO:0071704//organic substance metabolic process;GO:1901564//organonitrogen compound metabolic process;GO:0008615//pyridoxine biosynthetic process;GO:1901617//organic hydroxy compound biosynthetic process;GO:1901362//organic cyclic compound biosynthetic process;GO:0019438//aromatic compound biosynthetic process;GO:0044283//small molecule bio…	YFR055W	94.64	29	cataaagttctgtaaactaatatgtaaatagatatatatacatatgaaggaaagcagcaaaatatactgagagtgagaagcgcatgagaaaaaccagaagtgtttcttatacttttttagactgattttaatagtagattccaaatggaaagctccgaaatcctcgaaaaattgacaagggtcgtgcttactaagtgacgtcaaaaaatatcaggcatagtgaaaaccaacgtgaagaagcaaaagcagcaaagcgccgtgcaaatgaattaaactatctattgagactcctacatgaaatgcttgccaattatgtacgtataaaaccaacaattttatgctaaacgcgtaaaatctagagccgagtttgattcttccacgctttcaatgctgttatac…	TTATATTCTCCTTACTGTACTTTTCAATCGCTTCCTTCTCAGAAATACCAATGGAACCGCAATAGCAACAGGTGTCAATTCAACTTTTCCAACAACGTCACCTAGAGAATAAATGTTTGGAACATTGGTGTTCTGATATTCATCAGCAATTATTTGGTCATGAGAGTTCAGCTTTATACCTACATTTTCTGAACCCATACCTAGATGGGATTTACGTCCAATTGTCCAAATTAATTCGTCAACGTCATCGATGGACTTTGAGTCATTCATATGTATTTTCAGTTTGTTAGTTTCTACATTTTTCTCCACCTTAACAATTTTGGATAGTTTATGAACGTTGATGCCTTCCTTTACGTAATGGTCAGTAATAGTGTTCTGGATGCATTCATCAAATTTTCT…	tgtattgtaaacgagagtcggaatgtatcctcaactgaatatccaagcgagtccacagtagctaatagtctgaaaaaaaaaggaacccttgtccttgaacagaaatgacaaaattactacgtatttcaggatgctatataagattgtttacaagagtacaaaagtccagtatagcaacagcagattggacgtctagtttcgttgct
YQR188C	1334-augustus_masked-CPG_1-7609	K11434//type I protein arginine methyltransferase [EC:2.1.1.319]	GO:0031328//positive regulation of cellular biosynthetic process;GO:0010605//negative regulation of macromolecule metabolic process;GO:0071702//organic substance transport;GO:0009889//regulation of biosynthetic process;GO:0060567//negative regulation of DNA-templated transcription, termination;GO:0044271//cellular nitrogen compound biosynthetic process;GO:0010604//positive regulation of macromole…	YFR055W	96.56	16	tcaattctatatggatatgcagtataaaaacttgtataaaacagtgcagtatcaacacacaccacttcttgtacacataaatatgtacgctacatcgagaaatgttcattaatctcttgttggaaaatatgacaaaagaaaaaaactcgttaaagtaacatttacccggatatctgttcagccaacattataaaaaagatgggcgcttaatttccactcttacagatatcactccttctaattaacttacatcagtaagaaagtaaaaagagcaacaattcgccacaagaaggtctctgtagggtcaatagtagcagggctcttgtcagggaaagactgtgaatgcaaaggaaagacggttggaggtccgaaaagcattactgatgttaggattgaaga…	TTAAATAACGATGTTATCTATTAGTCTAACGACCGTATCGGGTTTTTCGCGGTCAGTCACGTATACAGCACAACTAATGACTATTGGCTGCTGTTCGCTGGTGTTTTCAACATCGCAGAGTTCATCAAGAGTCTTAAAATCTGCTAAGGAAACATAGTCGATTTTGAAATCGTGGGAATCAACGTAGGGTGCCCATATTTGAGTCACAGTATCGATGATTTCTGATCTGGAGAGACGTCCCCCTGGTGCTAGTCTCCTAATAGCATTTTCCGCAGCTTTCAGCCCGCGGTAAAGGTTTTCAGAGATCTTTAAAGACTCTGGACAAAGATATTTGTTTCTACTACTCAGAGCCAGTCCATTATTGTTTCTTACAATAGGCATCATTTGTAGCCTTGTATT…	actatgcaaactgtgaaagacgatttgtcctttccatatttgtgttttgagcgatggggatgtcgtcccttcagccgtctaaaaaaaaagtcatcaagcgtgaaatctatcatcccgttgttggtttaaaagaatatcgtgcatactgtataagagtggtatatactgcaacacagacacgggaaggcccaatcacctagt
YQR189C	1723-snap_masked-BDM_5-22999	K00107//D-arabinono-1,4-lactone oxidase [EC:1.1.3.37]+ko01100//Metabolic pathways+ko00053//Ascorbate and aldarate metabolism	GO:1901360//organic cyclic compound metabolic process;GO:0044249//cellular biosynthetic process;GO:1901336//lactone biosynthetic process;GO:0051716//cellular response to stimulus;GO:0006950//response to stress;GO:0062197//cellular response to chemical stress;GO:0044237//cellular metabolic process;GO:0070484//dehydro-D-arabinono-1,4-lactone metabolic process;GO:0033554//cellular response to stress…	YFR055W	88.32	1	catagccaaaggcaaagattgaaacttgttaatcaaagaagacgctatcacttttactaattttgcatttactaaaggaaaaaaccttgttcttctgttttcgatgaccttgcaatttatcataagtttttcaaattttccttttattatgaatttgcgcaacgacaccagcgctattgctaatgcgttcaaaacagggaaagtacacgtgaaattttaaactactaggtgtaactaaaacatagctgcatgagtagacctgttgatcaattgacatattgcagagatatatcattacttgaaatatgtccgttcacgggagggatcccaaaaagaggcagttaaggctaatatcggttgcattcaaagaagcatcaattgactctccttcctttcgtg…	TTATTCCAAACCTTTATAAATAGCATCTGCTAATTTAATGCTCTTCGAACAATTTTTCACGTCATGAACCCTAACCATGTCACTACCGAATCCAATACACGATGCTACTACAGTTCCAGTGGCAAAATCTCTGTGCTTTGCATCTATATCTTTTGTGATATGCCCAATGAACTTTTTGCGCGATGGACCCAATAAAACGGGAATATTTCTGAGGTTAACATACACTTGGGAGTTCCTTGAGTTCATGATGAATGAATAATTCTTTAAAATAGGGATATGTCTAATAATTTGTAAGTTTTGTTTCCAATTCTTCGCAAAACCAAGTCCAGGATCGATTATAATTTGCCAGCGTTTCACTCCATTATCGATTGCTTCAATATATCTTTGTCCAATTTCTTG…	aatcacttatcatgctatatttcatagaggggaaaaaagaagcacaagtaaactgaatatttaagtttattttctatatcttttctatacttcatttcacttgtttcctcccttggttatttttaacgattctttattatgaaacaggaaaaaaaattattacaaaacagaattacatatttaatctatataactaacct
YQR190C	1321-augustus_masked-BDM_5-22999	K17647//versiconal hemiacetal acetate reductase [EC:1.1.1.353]+ko00254//Aflatoxin biosynthesis+ko01110//Biosynthesis of secondary metabolites;K07005//uncharacterized protein;K15303//aflatoxin B1 aldehyde reductase;K00480//salicylate hydroxylase [EC:1.14.13.1]+ko01100//Metabolic pathways	NA	YFR055W	92.86	1	cataaagttctgtaaactaatatgtaaatagatatatatacatatgaaggaaagcagcaaaatatactgagagtgagaagcgcatgagaaaaaccagaagtgtttcttatacttttttagactgattttaatagtagattccaaatggaaagctccgaaatcctcgaaaaattgacaagggtcgtgcttactaagtgacgtcaaaaaatatcaggcatagtgaaaaccaacgtgaagaagcaaaagcagcaaagcgccgtgcaaatgaattaaactatctattgagactcctacatgaaatgcttgccaattatgtacgtataaaaccaacaattttatgctaaacgcgtaaaatctagagccgagtttgattcttccacgctttcaatgctgttatac…	TCATCTCATAGTAACCAATTCTTCTGCGCTAGTTGGATGAATAGCAACACAATTATCGAAATCAGCCTTAGTGGCACCCATTTTTATGGCAACACCAAACCCTTGTAATATTTCTGCAGAGGAATCACCGATAATATGCAGACCGACAACCTTCTCATTTGACCCCACAAAGACAATTTTATATCTTGTAGGTGATTTCTCACTCAACATAGCATAGTACAT	tgtattgtaaacgagagtcggaatgtatcctcaactgaatatccaagcgagtccacagtagctaatagtctgaaaaaaaaaggaacccttgtccttgaacagaaatgacaaaattactacgtatttcaggatgctatataagattgtttacaagagtacaaaagtccagtatagcaacagcagattggacgtctagtttcgttgct
YQR191C	529-maker-8850-CQS_4	K16261//yeast amino acid transporter	GO:0015849//organic acid transport;GO:0051179//localization;GO:0055085//transmembrane transport;GO:0006865//amino acid transport;GO:0071702//organic substance transport;GO:0006810//transport;GO:0009987//cellular process;GO:0051234//establishment of localization;GO:0071705//nitrogen compound transport;GO:0110165//cellular anatomical entity;GO:0031224//intrinsic component of membrane;GO:0016021//in…	YHR063C	95.35	1	cattgtatacggaaaggaggggtgggcgggtgtggttattgtcgtgtggttattgtcgtgggtgtgcttctatgttatgtgtgtcttgtatatatatgcgcgttccagttgacgctgatacagcccgccgggcggacggaaagtccgcggggatgaccgcggaccgccgggccgatgactctagtgctgatgctgatgctgatgttgtgctatatgcttttttttagccgctgatgacatatagagtccagatggggagtcctttcaatcatgcttttccttgcccctttactttggactatgcactcatgattgccattgtgactggagagatcgtgacactgctgatggttttgtcattccgcacgtcctacgtttagaaagtaacgatgccaatct…	TCAACCCGAGACGCTCACATCAAAGTAGTCATAGCCGGACAACAAGTACTTCATGTCTTCCGATTTGGTGTTGGCGCTAGCAGTGGCTCTGGCAGCGGGTTTTGCTGCGCGAGCTTGTTGCCGTTTGAAGATGCGGTCGATCTCCAGCAGCGACTTTTCCATGAGCGACGCAAACCGAGCAGTTTGGCGATGCCTTGAGGACACCACCACAGAGATGGAGTGGTCTCTGATGATGTAGCCGATGCCGAAGCCGTTGGCGGTGACAGGCCCGAACCCGAAGCTCTTGAGGCAGGGGTTACCGCAGTTGGAGGTGCTTAAGACGTTGTTCTGCATGGTAGTCCAGGACTTGTCGCGGAAGATGGGTGGGAGCTCCAACTTGTCCTTGTACCATTGGTTCCA…	ttttgagtttcctttttcctttttttttctttttttcctttccctttttggtgcacgttcgctcggcgagtaaaagaggtaatccaaacgacgggatgagattaaattacagtcgctgctattatagtagccagcggcggcgccagtcacttccaaagcgttttcctcttatttagtatatttaatagtatgtagtagtagtagtagtagtagtagtagtaaaaataatattgatgcgcaaaaactcagcataaac
YQR192C	1577-snap_masked-AQA_4-7171	K00963//UTP--glucose-1-phosphate uridylyltransferase [EC:2.7.7.9]+ko01250//Biosynthesis of nucleotide sugars+ko01240//Biosynthesis of cofactors+ko00520//Amino sugar and nucleotide sugar metabolism+ko01100//Metabolic pathways+ko00040//Pentose and glucuronate interconversions+ko00052//Galactose metabolism+ko00500//Starch and sucrose metabolism+ko01110//Biosynthesis of secondary metabolites	NA	YIL145C	83.12	5	ttgtataccaagaagttatatttaggttttcaatgctcaaaattattactgtttaagttcagttcttagtttttggcattctttcttcaacaccacgtaacatttgatcttatctttcttttcagtggtaatgttatggcgatcgtgctcaatcggaaaagcacctgaggcaaacaaaacaattgttgaagtattcatgcaaataatactgaatagagcggagtacgcttgttcttaattccagagattggtaaagtgtttatcattgctaccctctagaaataaaaattaattatttaggtaaaaagtagtactgaggtttcatatctgtagactgatggagtaaaaaaacattgaaaagactataaagaaattataagtagatacacaattgcttaa…	TTATCTAGCATCCTCCCGTTTACCGCAACCTCCACCACCGGGTGTCATTATAACAAATCGATCTCCAGGTTTCACATGCACTGAGTTCTTGCTGCCGATATTGATAACGTTTTTACTACCATCACGGATCCACAGATTGAGACCTCTACTACCATCTTCCCCTCCATACATTCCATGTGGCGCAACAACTCTTCTTTCCGACAGTATGGAGGCTTGCACGGGTTGGCGAAACTCAATATCTCTAATGGCACCATCGCCACCGTTGTACTTACCACGACCACCTGAGCCACGTCTAACGGAAAACTCTCTCAAAATAACGGGATATCTCCTTTCAAAAATTTCAGTGTCTGTCATCCTTGTATTAGTCATGTTCGTGTGTACTGCGCTGGTACCGTTCCA…	tattgcacaggtgattttgatgtagaatgtagccttttcgaaagagtaatttggttttatctacagagttccgaaacattgttaagtgcctgttcttatataattaaactgtactttctgtaaaagtcaatttgtggctggcgcatccacggtataccaatggttccgtgtaattcgatattgactaagaaccaaaaagaaatgct
YQR193C	942-augustus_masked-BDG_5-19334	K16261//yeast amino acid transporter	GO:0055085//transmembrane transport;GO:0006865//amino acid transport;GO:0071702//organic substance transport;GO:0006810//transport;GO:0071705//nitrogen compound transport;GO:0051179//localization;GO:0009987//cellular process;GO:0015849//organic acid transport;GO:0051234//establishment of localization;GO:0110165//cellular anatomical entity;GO:0016020//membrane;GO:0031224//intrinsic component of me…	YIR038C	87.85	16	taattgtagatatacgtgtgtgtttgcgtctgcatgaatgcgaaattcatgttcttgagttagcgagcgtgtacaatagtctctgcttaagtacttttcgctccagggtcctttcctaaattggtaacagccggcttgggccggcccctggatgccaagagagtcatattactcagtactcaggaccaaataactcatcgctgtcgttggtaaagaaaactacaaatctgggcctgaccatggtttacgaaattcctgacaaagcaggatattctttggctttggaatttccattggcgagatctagctgcgggagaaatcatcccgacattatgtaagctacataggtcgctgaagtgtagtcgccacacggcagcgctaaatgataactagtaattg…	CTATAAACCTTGTTCATCTAAAGTCTTAAAGATGAATGGACTAGGCATATCTTTAGGGAAAGTAATGCCGTTTTCCAACAATTTTTCAAAAGCTTTGGAGAAGTCCTTAAAAAACTTGTCCTGGTCATTAGCATATTCTTTCACAATGCTTAAGTACTTAGGATCCTGGATCAAAGAATAGTCGGTGGGTAACATCATATAGCCACTTTTGGAGTTCCATTGTTCGTTGTTCGCGTCATTTTTTTCCAGTTTCCAGTGCTCATTCAACAAGTTCAAGTAAAATTCATTGGTAAAGACGTTGTTAGCCGCTCCCCAAGGCCCTTCGTACCCAGAGTTCTTCAGGTGTGTCTTGCCCAGAGCGTGAGCTCCCATAAGAGCTACAACCTCTCTGTCATTCAT…	tttctgaatgtttttaacacttctttgaacatagtttcccttatgatataccattgtatggctttccatttttcatagacgtaccgtacaaacgtattagatgatattcagaaaaaagcataagcctaaataataataaatataataaatagataaataatacgaaatataaccaataaataatatctttcctcagtgac
YQR194C	13-EC1118_1N26_0012g	K14454//aspartate aminotransferase, cytoplasmic [EC:2.6.1.1]+ko00250//Alanine, aspartate and glutamate metabolism+ko00220//Arginine biosynthesis+ko00330//Arginine and proline metabolism+ko01100//Metabolic pathways+ko01230//Biosynthesis of amino acids+ko00350//Tyrosine metabolism+ko01110//Biosynthesis of secondary metabolites+ko01210//2-Oxocarboxylic acid metabolism+ko00270//Cysteine and methionin…	GO:0044237//cellular metabolic process;GO:0009067//aspartate family amino acid biosynthetic process;GO:1901564//organonitrogen compound metabolic process;GO:0008652//cellular amino acid biosynthetic process;GO:0006531//aspartate metabolic process;GO:0044281//small molecule metabolic process;GO:0006532//aspartate biosynthetic process;GO:0043436//oxoacid metabolic process;GO:0044283//small molecule…	YKL215C	87.32	382	catttcttatttatcttgcgcagggtttgggtaaattctcgtaagcactgtagtgatggtaagagcagcgttacctaattaactacctttatacaagaaatggaaaagggttgagaggggttggacgctaagacaaataaataggggtgtgaaatttcaagagctgactaatatcttagtaacggagaacaacagagaacagatgataaaactatattgatacgttcaaaaggtcttaggaccgtctgaagaggtgaaataaagatggaaaagtttgcgtcaccaagccttttgcgtcggtttcctctgtaacactttttaattcaaagtgttaaaatctcaactgtataccctctaatttgcataataatgaaactaaatgtaaaaaaaaaaaggaaa…	TTATAAATAATGAATATCTGGCTTGGGTCCCAGGGCAGTAATTCCTAAGGGGTTAACTTTGATGTGGGAACGCGTGTAGTGCAGCTTGATATGATTAAAATCAGTCGTGTATTTGAAGGCATCGTAGTTCCAGTACAGATTTCTTACCCACTGATGAATAAACGGGTATCCAGCTCTAATAGTGGTAAAATTACATTTAAAATGCTGGACGTAAACAGCGTCAAATCTTACGATGGTGGTGTATAACCTAATGTCAGCTTCTGTCAATTGGTCTCCCACAGTGAAGAATTTGCTCAAAATTTTTTCCTTTTCACCTTCACCGTATTCGGCCTCCAACTTAGCATACTTGTCACCGAGGATTTTCTCTACTTTGTCCAGATGTTCAAACACGTTCCTGAC…	tgtaaaacgaaaccgataaagaagaataacaaactacaaagtagaagaatgaatacagctgtgcatgaatgtcatattatgaaaatatttcattgcgttaaatataatttccaggcctttttttgcactttaacgcgtttcgcgtcaattacccaattgagtatagaaaaagaggcaactcagggagattatagacatttgattatttaattacagcttg
YQR195C	246-augustus_masked-4896-BLT_2	K08139//MFS transporter, SP family, sugar:H+ symporter+ko04113//Meiosis - yeast	NA	YKL215C	91.62	3	catcacgaatgattttcaatagttagttggatacattcaaatttcttcaaggcttccggatcgttaccttactcccaagcaataaacgtgaaatctgttttgtatatatatttgcagctttttttcttttgttctttttctttttttggagatgcgtcttaaaaagcgccacagtttcaagggtccggcggataatttgagcaatgatagtatgaaatgccagattactgtgtattaaataatacttcatgaatttgcgaatgaaccacttttttgaaagtttatggatatagatgtgcacatgtcgttttttgagctttgggtgtttagagcggaagagttggtgttgtgagtttcagttttatcaattatttatgtttttctctcagaagccatttt…	TCATGCTATATGTGCGACAGCAGTTGGAGGTCTTGTACGGCCCTCTCTTTCCAGTGGGGGAACGTTCTTTTCTACGGCTTTTGCTAGTGGTATAGAACCCATGAGCCCCTTGCTTTCTGCGAGAGTTGAGCTTCTTAGGTATAAAGGATCTTCTTGGTAATACTCGTCGATGATAGGATGTAGTAATATTGTCTGTTTCTTGATGGTCAATATGCTATTAGTGGGTACTGCAGTCCAATCACCTCTTTCGAATGTTAAAGGTTCCGATGCAACCATAATTACATCTTGGTTTCTATCCAATCTTTCCACTCTGTATTCCCCAGGTGAAGTTTCTACAAAGCTGGAGCCACAACTGAAATGCAGAGATGCTGCCTCGTCCGTCTTTGACGTTATATACCT…	atgggttcaaatgaacatttattacccggaaggttgtcatagacaccaggcgggtaccttctcatttcgaggattagacgccatatggactaaccaaccaaatacttatgaaattatgatgttggggttgttgttatgtgtcgatgcttcttatttgtttatatgtatatctagtagtgacaatggtacaatcctctagagcgtgtgc
YQR196C	1389-augustus_masked-CEG_4-7331	K01953//asparagine synthase (glutamine-hydrolysing) [EC:6.3.5.4]+ko00250//Alanine, aspartate and glutamate metabolism+ko01100//Metabolic pathways+ko01230//Biosynthesis of amino acids+ko01110//Biosynthesis of secondary metabolites	GO:1901607//alpha-amino acid biosynthetic process;GO:0006541//glutamine metabolic process;GO:0043604//amide biosynthetic process;GO:0008652//cellular amino acid biosynthetic process;GO:0034641//cellular nitrogen compound metabolic process;GO:0006807//nitrogen compound metabolic process;GO:0044281//small molecule metabolic process;GO:0043603//cellular amide metabolic process;GO:0044271//cellular n…	YKR066C	91.63	3	tattttaactgggttactgtgctatgtttgtacaagtatgaaagggccgattatacagcaatagtacacctttttatatgtttctgtcatcaagaactgttactgactccttaacttttccagcattcttgttgtattgcctacataccttctttatgttagtagtatgataaataaactccatgtgccctgtggcgccaaataagaaatcgactcaagccacattgaggcttttgtcatcattcccctatatactaatatagcacctttccaagggccaagagctcgtccaatgagacgcatgagttgggtattttaagctgcacagtagactatatagataaagctaactagtatgtaaaaaacgttacatgctatggcgctcttagaaaaaacgca…	TTATGCAACGAGCAAAGCGAGTTCATCTTTTGCAGCATCAGAAAGATCAGTTAATTGGATCCCATTGATTTCGAGACCTAATTTTGGGGTGACCTTCTTGACCTTTAGCTGACCAATCATTTCTTTTGCAAAAAGATTTGAAAAGTTAGTGTCGGCTCTCAAAGCAGGATCATGGTATTCGTGGAATTCCAATGGGCCATACTTTTCAGTAGGATCCCAGGTAGGCAAATAATCAGGTACTTCGATTTTTTTGGAGGTATAATTTAGGTTCTTTAACCCATTAGTAACGATTTTAATTGGTAAATCACTAGAGAGAAAGGGTGTTGTCGTTTGAGCTGCTGGAGGAGACAT	cagaataaaagcgtcacagtttttctttagtttatatgtacacaggttggggtttactataaactataaaaaagaagtgttgtcgccgctattttaaggtttatacacaattttaaccaaaaaaaagaataagttgagcaacgttggaactgcctctgcaacgaattccggctatatacaacctgcatctttgaaat
YQR197C	1149-augustus_masked-AMH_5-6645	K00111//glycerol-3-phosphate dehydrogenase [EC:1.1.5.3]+ko01110//Biosynthesis of secondary metabolites+ko00564//Glycerophospholipid metabolism	GO:1901135//carbohydrate derivative metabolic process;GO:0019563//glycerol catabolic process;GO:0019400//alditol metabolic process;GO:0046164//alcohol catabolic process;GO:1901575//organic substance catabolic process;GO:0006071//glycerol metabolic process;GO:0006116//NADH oxidation;GO:0044248//cellular catabolic process;GO:0044237//cellular metabolic process;GO:0006066//alcohol metabolic process;…	YKR076W	85.14	3	tattttaactgggttactgtgctatgtttgtacaagtatgaaagggccgattatacagcaatagtacacctttttatatgtttctgtcatcaagaactgttactgactccttaacttttccagcattcttgttgtattgcctacataccttctttatgttagtagtatgataaataaactccatgtgccctgtggcgccaaataagaaatcgactcaagccacattgaggcttttgtcatcattcccctatatactaatatagcacctttccaagggccaagagctcgtccaatgagacgcatgagttgggtattttaagctgcacagtagactatatagataaagctaactagtatgtaaaaaacgttacatgctatggcgctcttagaaaaaacgca…	TCAAATATCCAAAGTTAACGAAGAAGGATAATGATTTTCATCGTTTAAGAACTTTAGATCCTCCACGGGTCTTTCCGCTTGAGGAGTAATCCTGAACGCATGTCTGTGAATTGGTTCTTCCCAATCAATTACTGCTGAATGTTGAATGCGATTGTCCCGAATGACGACTGTGCGAGGTTCCCAATACAAACATTTCTTTTTCAAGACAGGGTGAACTCTGACCAATGGATGAATATGTGTAACAGGTGCTCTCCTTTGTATACCGCGCTGGCGCTGTGAGTTCTCTGCCTGTTCCTTTGAACTATGAATGACATGAAGAGTACTCAAGAAATCTTGCAAGGGTTTGCACAACCTGTTGAAAGCCTCAATCGTGTCAGCAAACAACGTATCTCCCCCACC…	cagaataaaagcgtcacagtttttctttagtttatatgtacacaggttggggtttactataaactataaaaaagaagtgttgtcgccgctattttaaggtttatacacaattttaaccaaaaaaaagaataagttgagcaacgttggaactgcctctgcaacgaattccggctatatacaacctgcatctttgaaat
YQR198C	540-maker-9894-CPR_4	K01739//cystathionine gamma-synthase [EC:2.5.1.48]+ko00920//Sulfur metabolism+ko01100//Metabolic pathways+ko01230//Biosynthesis of amino acids+ko00450//Selenocompound metabolism+ko01110//Biosynthesis of secondary metabolites+ko00270//Cysteine and methionine metabolism;K01739//cystathionine gamma-synthase [EC:2.5.1.48]+ko00920//Sulfur metabolism+ko01100//Metabolic pathways+ko01230//Biosynthesis of…	GO:0006534//cysteine metabolic process;GO:0009987//cellular process;GO:1901566//organonitrogen compound biosynthetic process;GO:1901605//alpha-amino acid metabolic process;GO:0009067//aspartate family amino acid biosynthetic process;GO:0044283//small molecule biosynthetic process;GO:0009086//methionine biosynthetic process;GO:0009058//biosynthetic process;GO:0000096//sulfur amino acid metabolic p…	YLL057C	92.34	2	tttggtgtacaacttaatttgcagcttaaaacaatatgactaataacaaaaaatgaaaaactaaaaataaagaagttcgtacgggggatctttattcctcttcgattcaattcagtgctataaacaattccaaatgagctgtttgaaaaggaaagatttttgctattcttttcaacctcgagtaaggaagctttcgtctttgtatagttgcttttctggcctagtagaaaggaaaactacatgctgaagccactcttcctcaaaaattcaatagtggcagctcatcaatcctcctattcggcgagaattgaaaaaaaaattccaggctgcgtcacccggattaatgttgttattccagacaacagtcggtattcattttccacattgactacagttaaa…	TTACTCACCACGCAATGCCTTGATGACCGCAGGTCTTCTCATCATATGCTTCGTCCACTTGTAAACTTCTGGGAATTCAATTTTGATATTAATGCCAATCCTGTCCACGACATTATTCCATGGTACAAAAGCCAAATCTGCTATAGTCAATTTATCTCCTACAAGCCATACAGGATAGTCAAAGAAACGACTTTGCGACATTGGTGTTGTTCCAGCTGAGTATGCTGCCGCATTTTCCGTGTCTAGTTCCATCACCAGTGCTTCTCTACGCTCAGCTAATGCCATCTCTACTACACCGTAAACCCTTCTAACCTCATCTGTATATCTTTCTACTGCACTTGCTATCTTTTGTGAATGGAAGTATCTGAAATGTAAAGCTTGTCCAATCATTGGTGCGTG…	tattacataaaacaaaattttggaattctgtggttggggtaacaaagaataaatagaagcaacagaaatttcaaaactattatatacttctatgacatttttgtttatatttgcacttaattttcctttttgtctgcctatatacatacccttataaccttcttttcctccttcttctttctttcttgtttttaaagcagcct
YQR199C	1540-maker-CPR_4-17794	K00026//malate dehydrogenase [EC:1.1.1.37]+ko00020//Citrate cycle (TCA cycle)+ko01100//Metabolic pathways+ko01110//Biosynthesis of secondary metabolites+ko00620//Pyruvate metabolism+ko00270//Cysteine and methionine metabolism+ko01200//Carbon metabolism+ko00630//Glyoxylate and dicarboxylate metabolism	GO:0006108//malate metabolic process;GO:1901576//organic substance biosynthetic process;GO:0016558//protein import into peroxisome matrix;GO:0034613//cellular protein localization;GO:0044281//small molecule metabolic process;GO:0072663//establishment of protein localization to peroxisome;GO:0070727//cellular macromolecule localization;GO:0005975//carbohydrate metabolic process;GO:0019318//hexose …	YLL057C	91.13	2	tagcacagtgggcaatgtctttctagtagttttgatatgtttggttttgcttatagatagaaaatataagaacaagatataacgtactaccagataacctaagggagaaatatgcttagaatagccgcccagtttatatacaaaatgaagggagaactatttgccaccgaggaactgtaccccaactgcaatacccattgaataatggcatcggaggctcggcggcaattcgtaccccaaccttttttttttacttttctttggatcttagagataacagaaaaaaaggatgaccccaatcatttgccacggcatgtcaacaggtgagtgccttttgaggggggggggtcatctcgacatccggcgaaatggagcagtcacacgtgaacatttttaggg…	TTACAACTTGACCGAATCGATCAAATGTCTAACAATGCCAGGGTTTGACAAAGTAGAAACGTCGCCTAATTGGTCACTTTCTCCTGCTAGGATTTTTCTTAGAATACGTCTCATGATTTTACCAGATCTTGTCTTGGGCAAGTCATCTACTAAAATGATCAATTTTGGGGCGGCAAATGGACCAATGTCTTTCCTGACAGTAAAGACCAAATGCTTCTTGATATCTTGTAACTCATCATCTGTTGCGGTGGACCAACTAGATTTATTCTTCAATACAACAAATGCAGCAACTGCTTGGCCAGTCAAGTCGTCATTGAATCCCACAACAGCACATTCTGCCACAATTGGATCTTCAATGATGGCAGCCTCAATCTCTGCAGTAGACAGACGATGACCGGA…	cgatgtagaggatgtgctgattgacactttatgcaattaatgtagaaaagagtttcttgtaacagtatgtaaagaataaataattataagtataaataaaaagagaaggtgaaataataataagtaagcagctcggttataagagaacaaaaacacacgaaaaaaaaaaagtcgtcaatataaaaaggaaagaaatcatca
YQR200C	1302-augustus_masked-CQS_4-6075	K16066//3-hydroxy acid dehydrogenase / malonic semialdehyde reductase [EC:1.1.1.381 1.1.1.-]+ko01100//Metabolic pathways+ko00260//Glycine, serine and threonine metabolism+ko00240//Pyrimidine metabolism	GO:0003824//catalytic activity;GO:0016491//oxidoreductase activity;	YML004C	89.03	1	ttaattttttgtagctatataaagatagcgtagctgacagtaatttttatttttgccatttcaatgattaaatattattcggaagaaatctgagaaaattatatatatccttcaagagaatgaagctgctaactgattaataaaaacagctttaatcacaaatctctcacgacatgaaataaaacacccttgcaaacagatgtggaagactgattgccacaaagcttcgggctcgcaagcagaatggttttcaggaagtgacttactaagctcgaatattgtcctagatagcaaacaggcctttgatggaatcagtttgtctcctgaaggtttttttgaaataaaatgataaatgagaatagcagaccagttctacgggtaggattgagatataaaacg…	CTATTGAAACCAATGTATGGATCCGTCTCCGCATACTATACAATCCATGGAATAATCATGTTTTTCTAAAGGAATTGGGGAGGTCACCTGCTCCATAAGACATAGTCCAACTAGGAGGGGTTTTTGGCCTTCGTGTAGTACCTTATACCGCTGGAAGAAATCGTCGTAATACCCTGCACCGTGACCCATCCTTGCACCAGTTTTGATATCAAACGCCACCCCAGGCACCAAGACAACATCAAGAATATTAGATTCCTCGATATGCGGTTCAGGTTCCTTTAGTTGATATGGGCCTTGAGGTTTTAAATCACTCACCATTTTCAAACTACTCATTCGATGAAAAATCAAATGTGGATGGTGATCTTCCCGTAGTTTAAAATGTTTGGATTCAGAGGTATG…	atcttcagcaatacggtaacaaaactaaattaaaggctgaacttatggaccaaagtggcaacaggacattggtcaaagctaatgccacgttttctagcgaacaagggaatccaaaagaagaaaaatagatttgccgtctacttatttatttatttatttatttatacaatagctgtaccatgtaaataatacatatatgaaa
YQR201C	822-augustus_masked-CPR_4-17880	K00787//farnesyl diphosphate synthase [EC:2.5.1.1 2.5.1.10]+ko00900//Terpenoid backbone biosynthesis+ko01100//Metabolic pathways+ko01110//Biosynthesis of secondary metabolites	GO:0006796//phosphate-containing compound metabolic process;GO:1901576//organic substance biosynthetic process;GO:0044108//cellular alcohol biosynthetic process;GO:0044281//small molecule metabolic process;GO:0019637//organophosphate metabolic process;GO:0006629//lipid metabolic process;GO:0008204//ergosterol metabolic process;GO:0046165//alcohol biosynthetic process;GO:0044238//primary metabolic…	YNL191W	84.11	3	gcttgtgtacgatgctctggagcaactgaactaacaatgaagggagattcaattgataagaacaacatgttgctattatagtctctcttttttttttgacacattttcttgtagccgttttgaatgacgaatataagggatattgctaaaatatgctgtggcattggtcaacttaaaagaatacgaatacttattctaaaagatgtgctcgagtatttaacccaccgattggcgcacaaaatgtgttgtggagttatcaatcactcgagggatttaatcgacttcttgtttagttcgccttcgctagtcataataaaatcgacttattaatccaaaaatttcaaactttcttgtcaacataacttctggaaagggtgtcagaggtttttccttcttgcg…	TCAAGTCTCAGCAAAAAAGTGCAAGTACGCAGCCATAGTTTTCATACCATTCACAAAATTGCTGATATCCAACTTTTCATTGATGGAGTGAGCGCCATCGTCACCTCTGCCCATTGGTAACAATAGCACAGTGCATTTCAATTTCTGTTCGAACGATAAAGTGATGGGAATGGAGCCACCCTCTCTTGTGAAATCTGGTTCAACACCGTAGACAACTTTCGTAGCTTTGGCTGCCGCAGTGAAGGAGCTATTGTGTGGATCAGAGATCCAATAATTACCGTCATGAATTAGTTCAGTCTTACATGCATTTGGAGAGCCTAGCTTTTGAAAAACTTGATCACAATGATCGATGACTAATTTATTCAATTTGTCAGAATCAATATCTGGAACAGTTCTAAT…	aaaaccaatattttattctgggggtattgaagaaccatggtagattggtatttttgcgtatatatacttgctatcttgctgcatcagattttctctataaagagttttctgtttttcctctcttttcagaattcgaataggaatgagtaaacttgaatgacatggaatttacacatatatacacatatataaataagatgac
YQR202C	1386-augustus_masked-CPN_4-15370	K17647//versiconal hemiacetal acetate reductase [EC:1.1.1.353]+ko00254//Aflatoxin biosynthesis+ko01110//Biosynthesis of secondary metabolites;K00480//salicylate hydroxylase [EC:1.14.13.1]+ko01100//Metabolic pathways;K15303//aflatoxin B1 aldehyde reductase	NA	YNL229C	85.3	2	cattgtagtgaatattttggtttttgctggaattttatattcacagtttcgaaacacgttaagtattttttcattgtggtgtcccaacactagagcagtctttctttttatatgtccttgtcttctatatttttatcaaggaatatttagcactgatgagcaaattggcactttcaacattatttggatgctacggcgccttacaattgagttgattatacggaatttgaatgccgaaaaagaacgttaaaaaaatatactcaaaacaagaggcgacaataaaatcgttatcaatttttttatcactttatgaatgttagatacggattgaaaaaaaatgcttatctttccgatcttgattgccttttttattttcgagaataattctttttttcaggt…	CTAGGTTTGTTCAGTTAAACCAACGGAAACCAAATGATCACGTATCGAGTTTTTGCTAATATCACCGGCTGCTAAACGTTGAAACCCAGATTCGAGATCTCGCTTCAGGTCTGATATTTCTTCAAGACCGACTTGAACTCGCAAAGTAAACCCCTGATGAGGCCATTTCACAACAGTCCTGTATTTGGATGGATTCACCGGGATAAGGAGAGAATCATAGCCTCCCCAGGAAAACCCAAGCTGAAAGATTCGCATTTTTTCTAGCATATTCTCAAGACCAGTTCGTGTAAATTTGTTTTTGAGAATAACCGTGAATACGCCAGAGGAGCCTTTGTAATCACGTACCCAATAAATATGACCAGGACATTCCTTGAAAGCCAGATGAAGTACCTCCTCAAC…	atttcattcatttctcaaacaacattgcttggaaatccaaaaaaaaaaggaaaaaaaatcagatttgtaaaggattcaaagaaatttcttctgcgagacgttcaaagcctaactcaaaatccctttttaaatcttcaaattcttcgagacccacttgtattcttagtgcaaaacctttgtaaggccatgttgaagctttt
YQR203C	178-augustus_masked-2804-CPI_4	K00521//ferric-chelate reductase [EC:1.16.1.7]	NA	YNL256W	81.4	5	cattgtagtgaatattttggtttttgctggaattttatattcacagtttcgaaacacgttaagtattttttcattgtggtgtcccaacactagagcagtctttctttttatatgtccttgtcttctatatttttatcaaggaatatttagcactgatgagcaaattggcactttcaacattatttggatgctacggcgccttacaattgagttgattatacggaatttgaatgccgaaaaagaacgttaaaaaaatatactcaaaacaagaggcgacaataaaatcgttatcaatttttttatcactttatgaatgttagatacggattgaaaaaaaatgcttatctttccgatcttgattgccttttttattttcgagaataattctttttttcaggt…	TCAAGAAAAATAACAGTAGTATTCTCTTTTATTAGTTTTCCTATATTTTTTTCCTATCAAAGGATCATAGTACTCAGTTTGGACGCCATACTTGCGTAGCAATCCATTGCATAACAGACGTGTTGGACCATAAGCGCTATCACAGACTAATATATGATCTCCTGCTTTTGTTAAACTCATAAATGCCAAACTAATCGCTCCGAGTCCAGACGGAGATAAGACTGTTCCTGCGGCACCTGTCAATTGAGTCCAGGCTTCTTCCAAAATAAAGATAGTTGGAGAACCGGCTGTTCCATAATAAAATCTTCCCCTATGGTTTTCGAGATCATCGATGGTTTTATGAATGACAGTCGAACCTTTGTATAATGGAGAATTAACAAACCCCCATTGTTCATCAGG…	atttcattcatttctcaaacaacattgcttggaaatccaaaaaaaaaaggaaaaaaaatcagatttgtaaaggattcaaagaaatttcttctgcgagacgttcaaagcctaactcaaaatccctttttaaatcttcaaattcttcgagacccacttgtattcttagtgcaaaacctttgtaaggccatgttgaagctttt
YQR204C	456-maker-1897-CLC_4	K06215//pyridoxal 5'-phosphate synthase pdxS subunit [EC:4.3.3.6]+ko00750//Vitamin B6 metabolism+ko01240//Biosynthesis of cofactors+ko01100//Metabolic pathways	GO:0009987//cellular process;GO:1901615//organic hydroxy compound metabolic process;GO:0006081//cellular aldehyde metabolic process;GO:1901362//organic cyclic compound biosynthetic process;GO:1901576//organic substance biosynthetic process;GO:0042822//pyridoxal phosphate metabolic process;GO:0044283//small molecule biosynthetic process;GO:0042816//vitamin B6 metabolic process;GO:0006766//vitamin …	YPL091W	81.61	7	tattgtacagactttatcgtatacgtatattatcgatttctcctatcgatcgtaacatacaaaggtgagtataaagtatcttgtttttttaatatatttgtattaagctgaatggcacgataagcctttctcgagaaaccgttagcggccgccaatctataaaaaaaagaaatcggaaacatgaaatatgaatttgaatagaacgtgactcaacagaaagtcacaaacctaaccataataaccttgctatagcattttttgacttaattttatatgttcttttttcaagggctgtatagttccatcatgtatgtatttttctatatacgtatacataccgtttttcttagagcgctctataattcaccctttacagcattaccagttttcaaatctcta…	CTAACTGAGATCTGTGTCTTCTCGATCTTTTCTCCAGTCCCCGTTGATACTTCCGGATCTGTTCAATTCTAGTCTCAGAGTAGCTAATTCTGCGATAGCCCTATTAAGTTTGCAGTAGTTTGGATCTAGATTTAAGCTACTAGCCAATTTAACGATATAACCGTTGATATACGCAATTTCAATATCTCTCGAGAAAAAGGTGTCTTGTCTCATTGAAGGACTGATTTTAGAATTGGCTCCATAACCAATTCTAGTAACTTCGGAGACCATGTTATCGGTGGACAATACTACCTTGACGTCCATTTCTGGGTTTTCTTCATTACCGCTGTATTTTTCGTGGTATTGAAACAATGGTCTATAAGCCACGTCAATAATATATGTGAAAACTGGACTGCAACT…	tctactggtaaaatgaaattttttcatttatgcgaggtaaaattctgggcatcgcacatacatttttcatgttttctggtagtagtaacaaaagagaggcacttgacaaattaatctgccttcagactgttaaggttcgctcgaataaagcattaagagtgtatatatatcagtatttataaatgtatatgttctggctgatatccgcgcattt
YQR205C	1200-augustus_masked-BTG_3-6441	K17647//versiconal hemiacetal acetate reductase [EC:1.1.1.353]+ko00254//Aflatoxin biosynthesis+ko01110//Biosynthesis of secondary metabolites;K15303//aflatoxin B1 aldehyde reductase	GO:0016616//oxidoreductase activity, acting on the CH-OH group of donors, NAD or NADP as acceptor;GO:0003824//catalytic activity;GO:0016614//oxidoreductase activity, acting on CH-OH group of donors;GO:0047834//D-threo-aldose 1-dehydrogenase activity;GO:0016491//oxidoreductase activity;	YPL091W	90.21	5	ttgttagtttgtagctggtggcgtatctggtctgaagtgtcaaaaaaaaggcatggaaatgttattccgattttttttctccctatttataaacgtcactaactagaaatacgggatatcaactactacgagagagggacattctagtatcaaagaaacttactatgacgcagtttaggatccctgtggtgactacgtatccaggtctactactccatcgtaaagccccttgtttattcagtgtccagatcatatgcgggatgtgtattttgtgctgagtggaaaaataagatcatatgctcaagaataaagggttaaagggtatggaaatttcagttctccctggctcaagaacattgtcagtattcctataactgaagctgagtggtactaatgcac…	TTAGACAACTAAACCATGTGGAACGACTTCGATGGAATAACCGTCGGGATCCTTCAAAAAGGCAATATTCTTCATCTTGCCCTGATTAAATTTAGGAGACCATTGGATCTTATCGCCGTATTTGGTTTCAATTTCTTTACAGAGGGCGCCAGCTTCATCACAACTTATGCAGATGTGACCATAACCTTGAGGCTCTGAGTTACCGTTATGGTACTGAAAGTTGGGATCATCCTCCGTTCCCCAATTATGAGTTAGTTCCAACACACTTTCACATGAAAAAACGCTGTCTGTCTTTGGAACGCCATAACCTAGAAAATATAATGTAAATTTTGCACTTTCATGCTCACTGGTTCTCAATAATTTCATCCCCAACACATTTTGGTAGAACTCTAAAGACCT…	agaaaccgtggcatcaaacttcagtttgtgagatctaagcttgaacgcataaaaacttttgcaccagatatttggcatgtatgcgttgatgtcgacgttatagtaagtacttaaatacaaaatataaataataattagtgtatgaaaagtcaacaagaatggtcattattgtaaaaaaaaaatactaacctcctattcatttcaacttt
YQR206C	345-augustus_masked-774-BSG_4	K00948//ribose-phosphate pyrophosphokinase [EC:2.7.6.1]+ko00230//Purine metabolism+ko00030//Pentose phosphate pathway+ko01100//Metabolic pathways+ko01230//Biosynthesis of amino acids+ko01110//Biosynthesis of secondary metabolites+ko01200//Carbon metabolism	GO:0008152//metabolic process;GO:0032535//regulation of cellular component size;GO:0006796//phosphate-containing compound metabolic process;GO:0006725//cellular aromatic compound metabolic process;GO:0044249//cellular biosynthetic process;GO:0006139//nucleobase-containing compound metabolic process;GO:0019693//ribose phosphate metabolic process;GO:0006793//phosphorus metabolic process;GO:0009987/…	YCR105W	89.28	36	ttatttgtggtggctaaacagaaccaagtattatataaatgaggattcccgtacacaggcgcaggaaacaagctgctcttatcttctcggctacctcatcaatcatttggctccgaggtttaacacttttctttgcacttgcctctccaattccgaagttccgaagggtgacccggattgtgttactaaacaagagaagattggtagaaaacgcaatgggtcagtttggctggctgaatccttggaatcctgtaaggctgcttactacaaatgggttagggactgttctcttcggcataatgtttaagtgttagttttgagatattacatgtttaagaattcaaaaaacctttctattaacccaggaaacgatgcggataaggcgagcttctccgaccc…	CTATTTCCACTTTAAGCCACCATTGACTTCTTCACATTTTCTTTCGCAAACAATTTTACATAGCGATTGGATACCTAGTTTACCTCTTCTAGAGGGGACCACATTAGCAAAATGATTAATTACCTCTCCTTCGGTAATTTTAGCGCCAGCATTATCATTTGTTCTCTTTTCAATATACGCAGCGATTTCCCGTTCTGTAGGCAATTGATATTTAGAATGGTACGGATATTGAGTCCAAGTAACATTCGCGGTATTTCTTAATAATGATATCGGTAATGATGGTTTAGGAGATGTAATAGATGTCAACTGAGATACAAACAACTGTTCCTTCTTTGTCCATGGATATGGAACCTTTTGTTTATCGAGAAGTTTATACTTTGTAGCTTCTGTGAATTCCAC…	atatttattacattcaaacttttttttttttgccttttataaaaaaaaatacttataagaaaagagaaagaaaatgacagttttctatgtatcattaaataaacatccatatacaaatatagcgttatgttttacttttattatttacatgcatagaagtgttggcaaaattctttacgagccacggggctgctatttcaggtt
YQR207C	1674-snap_masked-BHR_4-9388	K13939//dihydroneopterin aldolase / 2-amino-4-hydroxy-6-hydroxymethyldihydropteridine diphosphokinase / dihydropteroate synthase [EC:4.1.2.25 2.7.6.3 2.5.1.15]+ko01240//Biosynthesis of cofactors+ko01100//Metabolic pathways+ko00790//Folate biosynthesis	GO:0042398//cellular modified amino acid biosynthetic process;GO:0043604//amide biosynthetic process;GO:0042559//pteridine-containing compound biosynthetic process;GO:0009110//vitamin biosynthetic process;GO:0006082//organic acid metabolic process;GO:0006767//water-soluble vitamin metabolic process;GO:1901576//organic substance biosynthetic process;GO:0044237//cellular metabolic process;GO:000672…	YDR036C	90.19	373	ttgcttttatgtagtgttatattcactctgtactcagagccacaagaaataaccattcgatttcaatagaactgagatgcaaaagtataccctatttatatctcttctttctagtaaaactccaataaatttgaaaccaatagagggagaaaggaaaaaaaagctgcggtgttaatactattatccccgtttccctttgatagcgccttacacggcgctaccacatcattaccctcctcatgttgacgcgtcaagttttttttcttttttcgctatttgtggcataggttcaaaactagcaaattcttgatcttttgaagattacatagtgatgatgatcgtgacacaaaagcagataaaaaaatagcacaatcatcagcgatggactcttccccgaac…	CTATTCCTTAATAAAGATAGCCGCGGCACCCATACCAGTACCGATACACATACTAACAACCCCGATCTGATCCTTTTGGAGTTCTCTTAGTATAGTAGCTACTTGCCTTGCACCGGTACAGCCCAGCGGATGGCCCAACGCAATCGCACCACCTCTTGGATTTACTTTATTCAAATCGATGCCCAGTTTATGGATACAGTATAATGCTTGGGCCGCGAATGCTTCATTGATTTCGAAAACATCGATATCTTGGACTCGCAAGCCAGTGGCTTCCAGGGCTTTTGGTATGGCATATGCAGGGCCTACACCCATGATTTCAGGTGGAACGCCCACTGTTTGAAAGTCGATGTAGCGACCTAGCACAGGTAAATTCAACTGGTTCGCCACAGACCTGCGAGC…	gcgaatttcaactggaaagcccgtcaattggttaaggaggactggaggatattatctcaaataaactatttggttagtgagttagaaatattgaaaatggaaaattataaacaaattgataaactacgtaatagcttttacaaaaccatataaatatgagcataataaaaagggagaatattaactattatcaagtattaaaa
YQR208C	778-augustus_masked-CPQ_4-15250	K01918//pantoate--beta-alanine ligase [EC:6.3.2.1]+ko00410//beta-Alanine metabolism+ko01240//Biosynthesis of cofactors+ko00770//Pantothenate and CoA biosynthesis+ko01100//Metabolic pathways+ko01110//Biosynthesis of secondary metabolites;K11231//osomolarity two-component system, sensor histidine kinase SLN1 [EC:2.7.13.3]+ko04011//MAPK signaling pathway - yeast+ko04139//Mitophagy - yeast	GO:0042326//negative regulation of phosphorylation;GO:0033554//cellular response to stress;GO:0006793//phosphorus metabolic process;GO:0043549//regulation of kinase activity;GO:0031323//regulation of cellular metabolic process;GO:1901564//organonitrogen compound metabolic process;GO:0044238//primary metabolic process;GO:0050790//regulation of catalytic activity;GO:0042398//cellular modified amino…	YDR058C	92.52	11	catgattatttagtcaattgtagttgggttttgtcagattttgaggtaaaatacactttacagacaatactagaaaaaaaaagggctgatctgggttcatttatatatatttaatgatccaaagtttgaaaattcaatcacacattgcggtattttccccttctcgtattgttgagatccttatacaatatcaagtacttaattatccaactatggtgacgtaagaatttacttggctcaatatctccctatttggtactacgatacgatttcatgaaattatgagttaaataatttagaatctagttatggcctggcgggaattgtttctgtgcagggatttactcacaatcaccctctgcgggaataatatgcataggttgtgattaattttttaaa…	CTAATATCCTGCAGCTGTAACAAATCCGTCGAGTAATGCAGCAAGACCAACCGCTCCTGGATCTGGTAATCCACCTTCGCTGTCTAGTTTTCTCAGCTCCTCCTTAGCCACGTAGGAAGCACGCCCAACAAGGGCATCCATCTTCCTTGTCTTTTCAGCTCCATCATAGGCAGCTTGGGCAGCAGCTCTGGGACCCTTTCCGCTCTTCAGCGCTTCGACAAAGGGTTGGAGAGCATCGATCAGAGTCCTGTAGCCAGGACGGGCTCTCGTATACTTATACAAAGCATCTAGTGCAACGCTGGATGCCTTTTTAAAAGTGTTCGCAGTAAGTTCCTTATCCCCAGAATCCCTAACACCTTGTGCGAGAGCAGACAGGTAGATAGAGTATAGACCACCAGA…	tgcagaaagaacaattaaaagctgcaagaagcattactttttagcttaatttgcggtacttcatcaattcgtatatctataaaaatatattcagagacacaactagttcaccttcagttggagtattcaattttttaaaaagttcaaaaatgaaagcctttaaagctgttatgtttggcttctagtgtgtacgagcaatt
YQR209C	298-augustus_masked-7012-CFC_2	K02142//F-type H+-transporting ATPase subunit j+ko01100//Metabolic pathways+ko00190//Oxidative phosphorylation	GO:0044271//cellular nitrogen compound biosynthetic process;GO:0072521//purine-containing compound metabolic process;GO:0009260//ribonucleotide biosynthetic process;GO:0009205//purine ribonucleoside triphosphate metabolic process;GO:0044249//cellular biosynthetic process;GO:0044085//cellular component biogenesis;GO:0065003//protein-containing complex assembly;GO:0034641//cellular nitrogen compoun…	YER043C	84.2	1	tgattttggcttttcttgttgttgtgttgaatttcttcctcgaatgtggatgtgaaagtctgtcgcaaatctattaaattagattgaattggccgaatttatacagaagattgacggcacttcacctcgagaactgttggtgcttttttgcctttcacttttctttttctcctatattgtcgtatcgcttccagatgtgaaaaattggcaatgtgatcttcggtcaaggacggaccggacatataagcggagcggggaatctttagtcagcaatggaagttcacacagtagagacacaaattgtgtcacagtatatcacccatttactgtaaaaagataaaaagaccagtaaatgtaacggaaaaccattcattttaacggagccgtgacgagagtggc…	TCAAGCACTAAATTCTTTATCAAATTCCGTTAAAACCAAACGATATCTAACGTCCCCGTTCTCCATTTTATTGAAGGAAATGGCAATGTTTTCCTCGCTAATAGGCATTGTCTCTATACAAAAATCAGTGCGGTTCTGGGAAACGTGCTGCAGTAAAAGCTTTACCTCTTCAAAATTTCCCGCAGCACTGCATTCAAATGAAACTCCTAGGAGTCCATAAGGTCTGAGAATCAGTACTTCACTAGTAGGAGGCTCAGCAACGCTAACAATTTTCCCTCCTCTCCGCATAACTCTGATTAGTTGTTCGAAATCCACTCCTGAAAGGGAACTGGTACATACTAGCATCAGATCTATTTTGTCTACTAGCCCTTCCGAATAATTCTTTCCGTTATCAGAAGT…	cttaaaggtgcttagcaaggagaaaaagagaaaaaacaaaagagaactgtacgagttgtaaatatttaaatagtaccttataatcataaaaaaaagtttcaaatgtaacctatatcgattaaaacagcactcctatatacagacccaaaacatggagcagttaaaaagaaaggagctacatttatcaagagcttgacaac
YQR210C	110-augustus_masked-1649-AIE_1	K00004//(R,R)-butanediol dehydrogenase / meso-butanediol dehydrogenase / diacetyl reductase [EC:1.1.1.4 1.1.1.- 1.1.1.303]+ko00650//Butanoate metabolism+ko01110//Biosynthesis of secondary metabolites	NA	YER062C	87.29	15	cattttttttttgtatttttcagtggttctatgtttttttttatttcaataatatcaagcaacatctaaagcaggtcatgttcgtgcttctttatataatttctactcagagttttggtgctcaattagtgacatctgctttatcttctattccattttattatgcggccgaatgatacttttcggccgaatattgagcgtctcagccgacccgcattaaatgacattgggattattgcaaatgttcgcccttcaactcttccttgcttaactgataattgaatcaaaccatttccactccacccctgagaaaattgcaacaaataacaccgccttatcctacaaatctttagttattacctccttaacactatccttactttaacacttactccattt…	CTAGAACTCTTTATCATAGTCTACCAAAGTAAATCTATACTTGACATCCCCTTTTTCCATTCTTGTGAAAGCCTCATTGACACCTTCTTCACTAATTGGGAGTTCTTCCACCCAAATCTTGATATCTTTTTCAGAAACCAATTTTAGTAGCTCCTCAATTTCCTTCCTGGAACCAACACCGCTACTAGAAATTGAGACTCCCATAAGCCCCAATGGTTGTAAAACTAATCTTTCGCTCGCATCTGGAGCAGCAATCGAGACAATAGAGCCTCCGATCTTCATAACGTTAACCACCTTGTCGAGATCAACCCCTGTTAAAGAGGATGAACAAATGACAATTAGGTCCAGAGTATTAAAGTACTTCTCGGACCAGTTTTCATCTTCTGATGTGGCAATATA…	atcaaaatttcccttaagtttaagaaatatcctattcaagaaatgaatgtccctatatataggtcatgtgactaccgaagaattggtttaaggtatacatacaatgcaaaccacttttctcttgttatgtaatgggtcatgataaattccgagatttgacatgcattttaagagattctgaaaaatattacgtatataga
YQR211C	799-augustus_masked-AQD_4-6774	K17647//versiconal hemiacetal acetate reductase [EC:1.1.1.353]+ko00254//Aflatoxin biosynthesis+ko01110//Biosynthesis of secondary metabolites;K15303//aflatoxin B1 aldehyde reductase	GO:0003824//catalytic activity;GO:0016616//oxidoreductase activity, acting on the CH-OH group of donors, NAD or NADP as acceptor;GO:0047681//aryl-alcohol dehydrogenase (NADP+) activity;GO:0016614//oxidoreductase activity, acting on CH-OH group of donors;GO:0047834//D-threo-aldose 1-dehydrogenase activity;GO:0016491//oxidoreductase activity;	YER073W	85.3	16	gattatttagtcaattgtagttgggttttgtcagattttgaggtaaaatacactttacagacaatactagaaaaaaaaagggctgatctgggttcatttatatatatttaatgatccaaagtttgaaaattcaatcacacattgcggtattttccccttctcgtattgttgagatccttatacaatatcaagtacttaattatccaactatggtgacgtaagaatttacttggctcaatatctccctatttggtactacgatacgatttcatgaaattatgagttaaataatttagaatctagttatggcctggcgggaattgtttctgtgcagggatttactcacaatcaccctctgcgggaataatatgcataggttgtgattaattttttaaatta…	CTAGAAACCTGCTTCACTGACTAATGCGTCAAGCAAAGCAGCAAGACCAACAGCACCTGGATCAGGCAATCCACCCTCATCATCAAGTCTTTTGAGCTCCTCTTTTGCCACATAAGAAGCACGACCAACAAGAGCCTCCATCTTACGAGTTTTTTCAGCGCCTTCATGGGCGGCTTTTGCTGCAGCTCTTGGACCCTTGCCAGCATTCAAAGTTTCAACAAAAGGCTGTAGGGCGTCAATCAACGTTCTGTAACCAGGTCTTGCTCTGGTGTACTTATACAAAGCATCCAATGCAAATTGCGAAGCATTCTTGAATGTCTCAGCGGTAAGCTTGCTATCACCAGAATCTCTGACACCTTTAGCCAGTGCTGAGAGGTAAATAGAGTACAACCCACCAGA…	tgcagaaagaacaattaaaagctgcaagaagcattactttttagcttaatttgcggtacttcatcaattcgtatatctataaaaatatattcagagacacaactagttcaccttcagttggagtattcaattttttaaaaagttcaaaaatgaaagcctttaaagctgttatgtttggcttctagtgtgtacgagcaatt
YQR212C	1349-augustus_masked-BBM_6-7257	K08139//MFS transporter, SP family, sugar:H+ symporter+ko04113//Meiosis - yeast	GO:0031224//intrinsic component of membrane;GO:0016021//integral component of membrane;GO:0016020//membrane;GO:0110165//cellular anatomical entity;GO:0022857//transmembrane transporter activity;GO:0005215//transporter activity;	YFL053W	89.59	42	catgcttttctatttgtcctcggtttgtgtggctttggcttgctttagtcaacaatggcttttccgatatgtattcatttataagaaaattcaatgaaaaaacggccagacacttcgaagtccgaaggggctgtcgcccctcgtaagtagcgatggacgctatagtgtggaagcaaccacagtagcacagcatcacaagagatcatgataccaatcgtacgttccttacttttctaggtcatttgagagactttcctcgttttataactatccctaacggattcgtacgcacagagcttttcttctgtatttttcccttagtggatgtaggattaaacaacggagttctcttctcatcgttgttattgccaggtttattggtacgctgcctgtgattgt…	CTATGGTTTGGCTTTGGCCGTAGTATGTTGGTCCAGCCATTGTTTCATATCATTGAACACCGTGCTGAAAACTTCATCTGTCTCTAGCGAGAAGATCGAGTGTCTTGCACCCGGGTACAACTTAACTTCTTTGTCAACAGAAGGACAGTCCTGGATGAACTTTTCAGAGCCCTTAGGATCGTTAATTGTGTCGTCTTGCCCATGCATAATAATGACAGGTTTATTTTTAGCGAAGTTCTTCTGAATGTAATTATCTTCATTCTTGTAGAGCTTGGCACCACGTTGCATAAAATCGTGTATCTGCCTAAACGACCCATACAATGGAACAGACATAGGATCGCTTCCCAGGAAAGCACGATACTCCTTATCGGATGTAACTCCTTTCAGATCTAGACCAGT…	gaaaggggagccgctcttaaatttttttcttttacttcgacaaggcaatcggtcgattgtgacttggtttaccttttaatttactgctttactaatatgctgatcgacttttgcaaataatatttactgatggcattctcgatgaaatataaatgtatatgtgtatttgtatactgtctaagtgattaagtcctgtatagg
YQR213C	150-augustus_masked-2075-ARN_6	K00383//glutathione reductase (NADPH) [EC:1.8.1.7]+ko01100//Metabolic pathways+ko00480//Glutathione metabolism	GO:0044267//cellular protein metabolic process;GO:0065008//regulation of biological quality;GO:0071704//organic substance metabolic process;GO:0006575//cellular modified amino acid metabolic process;GO:0050896//response to stimulus;GO:0050794//regulation of cellular process;GO:0009987//cellular process;GO:0042592//homeostatic process;GO:0006950//response to stress;GO:0044238//primary metabolic pr…	YFL053W	92.84	18	catttcttcttctttggctttttgttaatgttgtgaagaagttttctgtcttaaccacgtttgatgagacacttatcgtattgttatatatgctaaaaatgtcaagaagtcctaaattcaaaataaattaagacgttctttttacatggggcttatataatcgtgttttgttctgttctttgaagccattctcatcgaaaaactctaacaatctgcgtagtgatgagtcagaagtcttccaacatttttaacgatacacaacccctctcagtttgtgaaaaaaaaaagaaagagaatagcttccatcttttggcgccttaagcggtattctaaaggctccgcgagcgagcctctttaacctaatgcaaaaaaaaattgttacgcacgttcccggctttt…	TCAACGAATTGGCTTGTCAATGGCAATTCTGACAGATTTTGTTTGAGTGTAGTTACTTAAAGCAGCCTCACCCATTTCACGGCCAATACCTGACTGGCCGAAGCCACCGAAAGGAACATTTTGGTGGAAGTTGTTATAGGTATTTATCCAAACAGTACCAGCTTTCACTCTTTTGGACACATCAACAGCCTTGTTAATATCGTTAGTGTGAATACCTGCGGCTAACCCATATTGAGAATCATTTGCCATAGCAATCACTTCATCAACAGTAGAAAACTTGGATACAGTTACAATGGGACCAAACACTTCCTCCTTAACAATTCTCATATCTTCTTTGACATCAGCAAACACTGTTGGCTTGACGAAGTAACCTTTACTGCCATGCCTGACACCTCCAGT…	caaaaaaaaaaaaaaagtaaagaaggtaatttctcacctatgcttaagaatgtaaatacattgttcattaatgtttatcacgttattatttttttgttttgtttttttttttttgaatatatccttgttagattttatctgtatgtcacgaggcatttttcattattctataatgtttatcatacataccttcaatgagcagtcaactcgggcctgagttact
YQR214C	990-augustus_masked-BQN_4-5641	K00344//NADPH:quinone reductase [EC:1.6.5.5]	GO:0033554//cellular response to stress;GO:0051716//cellular response to stimulus;GO:0034599//cellular response to oxidative stress;GO:0042221//response to chemical;GO:0006950//response to stress;GO:0050896//response to stimulus;GO:0070887//cellular response to chemical stimulus;GO:0062197//cellular response to chemical stress;GO:0006979//response to oxidative stress;GO:0009987//cellular process;…	YIL160C	92.16	46	ttccgaatattgtttttattgttttatgtttttccactgatctggtaaacactagctggttggcgctattaatatgaaaagagttagaccaaattgagtagaaaagaaacctttggcaatcctaactatgttgttttagcttgtgtatttaagcgcatatatatatatttctgaaaatgacaacatcaaaagaaacgaacttatttagaataaaaagaaacgacttggcttcttattattcctactttacgtcacgtgggaggcccgtttaggggggcagctatgtagtttttccgagcgtactttctttcagcatccgaaaagtcctcacttgacggcttacacggaaacgccgcggattgtggggcacagatgatgacgcagacggaacactgcaga…	TTACCATTTCAAAAGGTCGTCCTTAGCATACAAGTAGTCATCAAATATAAATTCAACTTCATCCGTTTCGGCATCGTAACCGCCAACTCTGATGGATTCATGGTTCTTAACAATGATGTCACAACCTTTTTCCTTTAGGAAGTCTAAATCGAAAGTAGTGGCAATACCAATGATCTTACAACCGGCGGCCTTACCGGCGGCAATACCTGCTGGGGCGTCTTCAAAAACTACCACCTTGGATTTGGAAGGATCTTGTTCATTGATTGGATATCCTAGGCCATTTCTACCTTTCAAATATGGTTCTGGATGAGGTTTACCTTGTTTGACATCATTAGCGGTAATGAAATACTTTGGTCTCCTGATTCCTAGATGTTCAAACCATTTTTGAGCCATATCACG…	atttttctgagatgagacagagtcagaaataatagcacactatatgttttaaaaaaaaaaatctatctacgtatttatttaatcaataagatgtgattttataaatgtgtcgttttttagcatcattacttgttttgtggcgaatatagaataggactgtatctgagaattattactcaaatatgttcgattttagagga
YQR215C	1162-augustus_masked-YAW-6840	K17647//versiconal hemiacetal acetate reductase [EC:1.1.1.353]+ko00254//Aflatoxin biosynthesis+ko01110//Biosynthesis of secondary metabolites;K15303//aflatoxin B1 aldehyde reductase;K13339//peroxin-6+ko04146//Peroxisome	GO:0008152//metabolic process;GO:0006081//cellular aldehyde metabolic process;GO:0009987//cellular process;GO:0044237//cellular metabolic process;GO:0071704//organic substance metabolic process;GO:0043167//ion binding;GO:0005488//binding;GO:0032553//ribonucleotide binding;GO:0043168//anion binding;GO:0097159//organic cyclic compound binding;GO:1901363//heterocyclic compound binding;GO:0016614//ox…	YKL094W	90.62	18	ttttttttatgcttttcctcctttaaaacaagacgctttattctctatattcttccttgtacatattttcaatagcggttcatattaggctcattatgagaaaaggttggtgagaaatttagcatattttaaacaatcatttagctagatgaatcagaatgtttttccgacaaatagtagctcgcgtggcgtaatggcaacgcgtctgacttctaatcagaagattatgggttcgacccccatcgtgagtgctttgtttcttccgtgatagtttaatggtcagaatgggcgcttgtcgcgtgccagatcggggttcaattccccgtcgcggagaattttttttaattgatagtagcaggtacaggagaaagagtaaataatagaaagcaaggtacgtga…	TTAAAATCCTTTCCGTGCCAAATCATCCGTTATCTTCAAATAAAAGTTCAAGATGTCAACCTTCTCTCCGACGGTAGTTGTGCGAAAATATTTACTCCAATCATCCTGCAACTTATTCTTCCAATTGATCACGTCCAGATGATCCATATCTTTTAAAGTACCCCTGTACTCACCCCATTTACTACTATTTATAGTTACTAGGCCATCGTTGGGGCAACCTTTAGACCTCTCATAGACAATTTTCCATGGTGTGCAAAAGACATTGTACCACTTAGGCACAAAGGAGCAACCGTATGAAAAATAGGAAACTTTTGGACTATTTGGCGTAACCAAATTGAAGTATTTCATATACGTCGTCGTGAGTTGGTAAAAACATATTGGCAATATCTTTTGACTGAC…	agctggtgttttcatcgaacatgatgagctttaaacaaggaggagtataaacttttaatttttttttttcacgttttgccttttatataccgattaaatatttatatttctgactttttctttaccgacaccaacaggtgtaggctcaaaacataaaaaaaaagagtattctataaacagttcttacgaatagaacaactc
YQR216C	378-augustus_masked-9019-CEI_2	K00900//6-phosphofructo-2-kinase [EC:2.7.1.105]+ko01100//Metabolic pathways+ko00051//Fructose and mannose metabolism	GO:0008152//metabolic process;GO:0006000//fructose metabolic process;GO:0006109//regulation of carbohydrate metabolic process;GO:0019219//regulation of nucleobase-containing compound metabolic process;GO:0006110//regulation of glycolytic process;GO:0042325//regulation of phosphorylation;GO:0043470//regulation of carbohydrate catabolic process;GO:0019318//hexose metabolic process;GO:0050794//regul…	YKR067W	92.13	3	tggttttgttttattttctttcccgtttgcccttaggatggatagcttcgtgtaatttacgttatatgaacgaaaaaagagagaaatgttaagaaaagaacgaagaattgattagttagtataacctaataaatgtagaaccttacagcgaagagacgtttccgttggttaaatgtggtggaagcgtctttatatattagatgatgtagtttacctaagcagttagaagaaaataaagtaaccaagtcatcttctaagcaaaaataggagacgtaaatgaatgttgcttaactgagaaaaatatgcgggaataagcggacatgttactgtatgaggttatttccctttatagataagggcgtaaaccgcatataatgaggaaaggcgaagttagaaacg…	TTAAATTAGACCAAAGACGGCACTAATGACACTCAAGACACCAATAAAAGTATTGGTGTTTAGGTTAGAATAATTTGCCAAAGCATTGCCCGCATTTTTCTTGTGAGTGGAAGACCCAGAGGCAGAGGCAGAGGCAGAGGCAGAGGCAGAGGCGGCAGCAGCAGAGGCAGACAAGGAAGCAGAAGAAGAATAATCATCGTTTCCTATACCGGAGACTGACCTACTGTCTATTGTACCGTTCCAGCAGTAGTTGGTGAAACACTGACTGCATTCAGATGGCAATGTGGCATTCAAGCTTTGTTGCTTACGCCTGATGATAGCGCAACCGACACAGCCCAAGAAATCAGAATCATCAGTAAAATTACCCATCGTGGCGGCTTCAAACCCATTTTTGATCAT…	ttcgatgaaagtactgcatgaacatatctgtatagatagatatatgtagggaagacacccggtatgtaaatgttaatgctcgtaagatttcgagtttgtaaaaataagatgcggtatgcacttgagatctcgtaaactatttgtatgttgatatttttgcgcttttctcactctcgtattcttttagaaaagaaatagaaacgaagaaagagc
YQR217C	910-augustus_masked-YDM-5301	K00818//acetylornithine aminotransferase [EC:2.6.1.11]+ko00220//Arginine biosynthesis+ko01100//Metabolic pathways+ko01230//Biosynthesis of amino acids+ko01110//Biosynthesis of secondary metabolites+ko01210//2-Oxocarboxylic acid metabolism	GO:1901564//organonitrogen compound metabolic process;GO:0006082//organic acid metabolic process;GO:0006520//cellular amino acid metabolic process;GO:0009058//biosynthetic process;GO:0071704//organic substance metabolic process;GO:0009084//glutamine family amino acid biosynthetic process;GO:0006525//arginine metabolic process;GO:1901576//organic substance biosynthetic process;GO:0006591//ornithin…	YMR008C	93.19	4	tggttttgttttattttctttcccgtttgcccttaggatggatagcttcgtgtaatttacgttatatgaacgaaaaaagagagaaatgttaagaaaagaacgaagaattgattagttagtataacctaataaatgtagaaccttacagcgaagagacgtttccgttggttaaatgtggtggaagcgtctttatatattagatgatgtagtttacctaagcagttagaagaaaataaagtaaccaagtcatcttctaagcaaaaataggagacgtaaatgaatgttgcttaactgagaaaaatatgcgggaataagcggacatgttactgtatgaggttatttccctttatagataagggcgtaaaccgcatataatgaggaaaggcgaagttagaaacg…	CTAAATTAGACCAAAAATCGTACAAATTGCACTTAAGAATCCAACAAAGGTACTAGCCTTTAGTCCTGGATTATTTATCAAGGCATTCCCCACATTTTTCTTGTGATTTTTGGTCCCTTCTTCGGTGTAAGATGACCACCCTTCGGTGTAAGATGACCACCCATCAGTGTAAGTTGACCACTCATTAGCAGTAGAAACAAAAGCAGAAGCAGAATAATCATCGTTGCCTATCCCTGAGACTGACCTGCTGTCAATCGTACCGTTCCAGCAGTAGTTGGTGAAGCATTGACTGCATTCAGGGGGAAATGTGGCATTTAAGCTTTGTTGCTTACGTCTGATGATGGCGCAACCAACACAACCCAAGAAATCAGAATCATCAGTTAAATTACCCATCGTAGC…	ttcgatgaaagtactgcatgaacatatctgtatagatagatatatgtagggaagacacccggtatgtaaatgttaatgctcgtaagatttcgagtttgtaaaaataagatgcggtatgcacttgagatctcgtaaactatttgtatgttgatatttttgcgcttttctcactctcgtattcttttagaaaagaaatagaaacgaagaaagagc
YQR218C	1563-maker-CQB_6-11660	K08139//MFS transporter, SP family, sugar:H+ symporter+ko04113//Meiosis - yeast	NA	YMR008C	93.28	4	taatcgaccgatgtgtctatcttcagtaatttcttccctgtatgtttcttagaaggtaaaactgtgattacgaaggtgtagtgtccaattggtctgattaacacttcttgaacacgttttactaaattgttgaatgtattttctttataaacacaagcccccacgatggcctactcttcacttgtccttgctcttccttctaccctcaccgtgcgctgctttcaacgctggccggaaaagccgagaaaaagagatagataatagagaaaagagagcccattgtctaaagggagggaaaccgaaggacgaaaagggcccgcgacagaccgtttagagaatgagcagcacgtgggcacttcgattttgtctcccagtgatgtagtgttatgatatacaaga…	TTAGTCTTCGAATTCATCCTCGTCGAATTCATCATCATCGAACTCATCGCTTACTCTTGAATCCAAATCTTTATCGTCCATTGAGTTGTGGGGTAGCTGATTACGCCCCGTTTCACCATCATTTTGTTCCGATCGTGATTCGGTATCCGAATTTTCACGTGAATGCACGTCATCTAAAACGTTAATCTTTGAAACATTGCTTGTTGGAGCGCCAGTTTTAGACACTGATAGGTTTTTGAACTCTTTATCAATGCTCGTCACAGCTGCAGATGAGCTTCTCCTTGATTTAGATCTACTTGGGTTGCACTCCTCATCATCCATACCATCTAAATACCTCAGTTTCGGTGATGCAAGTGGAGAACCTAGTTCCAAATATATTTGCTTCCCAATGTCTCCTTT…	aagaagtatgtaattaccaaatagctcagaagaacacttggtacgtaacaatcatcgtttacctttttcttctatcaaaaaattttcttcttttttttttccttctcttttcttaaataaaattgaaaaattgttacttagtacttcataattttacttaatatgcagtatggatcgttataaataatattcggctacaagaatct
YQR219C	731-augustus_masked-CPI_4-15898	K01904//4-coumarate--CoA ligase [EC:6.2.1.12]+ko00130//Ubiquinone and other terpenoid-quinone biosynthesis+ko01100//Metabolic pathways+ko01110//Biosynthesis of secondary metabolites;K22133//oxalate---CoA ligase [EC:6.2.1.8]+ko01100//Metabolic pathways+ko00630//Glyoxylate and dicarboxylate metabolism;K22149//mevalonyl-CoA ligase	NA	YMR165C	91.2	4	tgattttggcttttcttgttgttgtgttgaatttcttcctcgaatgtggatgtgaaagtctgtcgcaaatctattaaattagattgaattggccgaatttatacagaagattgacggcacttcacctcgagaactgttggtgcttttttgcctttcacttttctttttctcctatattgtcgtatcgcttccagatgtgaaaaattggcaatgtgatcttcggtcaaggacggaccggacatataagcggagcggggaatctttagtcagcaatggaagttcacacagtagagacacaaattgtgtcacagtatatcacccatttactgtaaaaagataaaaagaccagtaaatgtaacggaaaaccattcattttaacggagccgtgacgagagtggc…	TTAATGTTTTTCCTTTTTGCAGTAGCTTTCGTAATTGCTTTTGTAACAATCACATTCAACGCAAGACAACACCTGTGGACCAATACCAACATGATCACCAATTTTGATACCGGTACCACACTTGGAACCAACCTTGACGACATGGCCTACGATCTGGTGACACACAACTAGGGGAAGTTTCATGTTTCCCCAGTTTCCAAAAGCTAGATAAGTATCACTACTACATAGCATAAAATTCTCAATTTCCACCTCCATGTCATTTTGAGCAAACGATTTCGGTTCAAACTCATTCAT	cttaaaggtgcttagcaaggagaaaaagagaaaaaacaaaagagaactgtacgagttgtaaatatttaaatagtaccttataatcataaaaaaaagtttcaaatgtaacctatatcgattaaaacagcactcctatatacagacccaaaacatggagcagttaaaaagaaaggagctacatttatcaagagcttgacaac
YQR220C	236-augustus_masked-4748-CNV_4	K08681//pyridoxal 5'-phosphate synthase pdxT subunit [EC:4.3.3.6]+ko00750//Vitamin B6 metabolism+ko01240//Biosynthesis of cofactors+ko01100//Metabolic pathways	GO:0046184//aldehyde biosynthetic process;GO:0009110//vitamin biosynthetic process;GO:0090407//organophosphate biosynthetic process;GO:0072525//pyridine-containing compound biosynthetic process;GO:0009987//cellular process;GO:0044271//cellular nitrogen compound biosynthetic process;GO:0042819//vitamin B6 biosynthetic process;GO:0019438//aromatic compound biosynthetic process;GO:0042822//pyridoxal…	YMR318C	87.04	38	cataaaggaaagggagcaataactgatcgattaatcggctttattagatgtgaaagtagaattttgctctagcgacgaagcacgaaaagacactatcttatactcaagctgccacttcttcagggtctctcctcttttctctcccctctttattactcctctcaaccttacaatcaaagtgagccatttacttcgaaaatgcggagcaacggcgggttactggtgttccagcaagagctgtaataattcaatataactagtaagaatagccaagaaagccaaaagacgagcttggatcgatgcgaaaatgtggtcgctccacaccaattactagttatcatttagcgctgccgtgtggcgactacacttcagcgacctatgtagcttacataatgtcgg…	CTATTCTTTTTTTTCGTGTTCTCTTTTCTGTCTCACCAATGAAGCAATCTTCGAAGATATATCTGTGTAGCGACTGCTTTCCTTGTTTGAATTAAAATTTTGTGCGGTCTCTAAAGTCGCAGTAATTTTCTCATCAAATTCCTCCTCGTTCTCAGTAGTTTCACCTTCACTGTTCCATTGGCCTTGCCTTGCATCAGAGAAAATTGGAATGTCGGTCAACGAGCCCCTTGAATTCACCCTTGATAGAGCGTTAGAAGCTTGTGACCCAATCGAGTGTATAGAAGATGAACGACTTCTAGATCGAGCACTCATACGACTTATAGACGACTCTGTATCAGAAGAAACGTCATAGCCATCCCTTTTAGAGAAGATCTCAGTGGCCAATTTATCGTAATCAGG…	cgaaataccgatcggcgaagattagtggacatgtaagcttttttttttcgtgatttttgttattattggtgtcgttatttaggtatacattattttcctacgtagaaatgttatccttaatgtttttgttcagtagttactttcatattatattatttacaaacattgtcaaatgcttttttttttatttttctattttttga
YQR221C	624-snap_masked-3893-ATH_3	K00833//adenosylmethionine---8-amino-7-oxononanoate aminotransferase [EC:2.6.1.62]+ko01240//Biosynthesis of cofactors+ko01100//Metabolic pathways+ko00780//Biotin metabolism	GO:0016053//organic acid biosynthetic process;GO:1901566//organonitrogen compound biosynthetic process;GO:0043436//oxoacid metabolic process;GO:0009987//cellular process;GO:1901360//organic cyclic compound metabolic process;GO:0043603//cellular amide metabolic process;GO:1901362//organic cyclic compound biosynthetic process;GO:0072330//monocarboxylic acid biosynthetic process;GO:0032787//monocarb…	YMR318C	88.17	4	catgactcgaacatacgacctcccaaactctaaaagtgtaaatattagaaattacgaacttcttttcaaatttagattttctttgatttggagccttactcttatacctatcctttttggtaaactccaatagtgacggagtttgatatacttaacgccgtgagtgtacgcgccgtttgaaagtgattttgtgacgttaggccagcaaacgcatagtaaaaacaacgctaatttacaaattatacaagctacaagagagtactggtataaaagggacccaagaatatatggaccatgcgtttgtttgaaaatagtaaagatatggaaaaccggaagagattgttacgtgccaagaaggctgccggcaataacaattgttttgaatgcaagagtgtcaat…	TTATAGTTTAGACGTCATACTCTTGATTAAGGTTTCTGGATACAACTCATGTCCGAAGTATGTTCCTAAATGCCACATACCGCCATCAACAACCAAGACGGTACCGGTGACATATGATGCGGCGGGCGAAAAAATATAAACCGTAGATTCGGCTATATCTCTTGTAGATCCTAATCTTTGTAATGGTATCTTTGCCAAGGCCTTTTCCTTATATTTCTTCCCTGCCAATCTTTTCAAGCCTTCCGTATTATCAATAGCACCTGGAGCAATGCAATTTGAACGTATACCCAGAGGGCCCAATTCAACCGCTAGATTCTTAGCCAAAGCATCTATTCCCGCTTTAGCAGCTCCTACATGGCCTTGGAAGGGCACACCATAGTAATGGAAAGTGGCAGAGAC…	taaaaaaagcgttgaccaaatgaatgcaagtacttgagtttttccttgttggaaagaagaataaaaagctagcacaacggtcatggttgtaagaagtttaacaacgatagtgcactcattgtatataaaattcatcaatatacaattaactatcaaaaagcatacgagaaagtgtcatataataatagtactcaatacctatacgta
YQR222C	1067-augustus_masked-CMG_6-37743	K13333//lysophospholipase [EC:3.1.1.5]+ko00564//Glycerophospholipid metabolism	GO:0006793//phosphorus metabolic process;GO:0044248//cellular catabolic process;GO:0071704//organic substance metabolic process;GO:0009056//catabolic process;GO:0019637//organophosphate metabolic process;GO:0044238//primary metabolic process;GO:0046434//organophosphate catabolic process;GO:0009395//phospholipid catabolic process;GO:0044237//cellular metabolic process;GO:0006629//lipid metabolic p…	YMR318C	90.07	1	tagcaacgaaacagaaccgtcttccttgtgctgtttatgatgtcttttgtctcctattgttttcgaattttatttttttttttttttatttttttatttttttttgttttatataattcctcgcgctgccttaatgataattcttgatttactaattgtttcatgacttctggtgctaaagggaagggggaaaagggaagcgaaaacttcaagagcagaacgaaaaaaataaaaaaaacaaaacaaaacaaaacaaaacaaaggcaaaacaaggcaaagaacctgatggaagaaagcacaaccagatattaatagcaacgaaaaatagtagagacattgaagaatatgagtttgagaacgccgaagagaagcaggactagcgatgaacaagaacaagaa…	TTAGTTTTGGAAAATGTCTGAATTGTTCATGAAATTATCGTTTGTGGCTGCCGACATAGCCTCCATGGGGAACTTACTTGGATTGAATAAAGTGTTATCAAATGAACCGTTTTCAATGGCTGGTATAGGGAAATCTTCTGAGTTTGTTTGAACATCATAAGAGGAAATTGTTCCAGATTTTTTTCTATTTCTCCTCATCTCTGTCGACATATTTTGATTATAATAAGAAGATCTTTTCTTGAATGGAGGGCGTGATGGTATCTTCAATGGAGATTTCTTTAATCGTAAATTAGACGCGCCAATGGCGAACGACAAAGAATTTGCCTTTTGCCTTGTACCCTGTATCGATGAGGCCTTTGAACGTTGTGGCGATATGGAAGGAGACGGAGAAGGTGACAA…	tgtatggagaaaatttggaattaattcatattcatactcatagattaataaatcactgatgataatgcagtatccttcggaaaattcttagaatatttaatataacaaaatggcatgtaccttttggagttgatggaggtgagaatatagaaagctttttatataaaaatgtacttattgtctttcatt
YQR223C	699-snap_masked-9902-CPR_4	K00693//glycogen synthase [EC:2.4.1.11]+ko01100//Metabolic pathways+ko00500//Starch and sucrose metabolism+ko01110//Biosynthesis of secondary metabolites	NA	YNL202W	84.69	2	ttgggaattgttctttttgtcagttgggttatttcgaggagaagaggattttcagaaagaaagaaaaacaaataggaatggaatcatggagttaataaaccacgttactaaataagagattggaaaatctaaaatacggcttcgaggtcgtttaattttctttttcctctgaaaattttctttctttttcggccttagcctgtgaaaatttcggccgaaaaaaaagccaacgagatcacgtgcacagaaatatctgcgttagaggagagaggtagggatacttacagaaatgaagccaaattggcagctttttgagaaataatcatgaatgataaacaattgctgttaaataatgtacggaaggtttggataaaggttgctataggcattatataaata…	CTAGTATCTGTAGTGGTTAGGCTTGTATGGACCTTCTTCTGGAAGACCCAAATATTCGGATTGGACGTCACTCAATTTGGTCAATTGGACACCCAATTTGTCCAAATGGAACTTGGCAACGGCTTCGTCCAAGATCTTTGGTAGAACATGAACGTCAGTAGTAAATGGACCAGCCTTTTGGAATTCAATGTGTTTCTCTCTGAATGTCTTGTCGTTAGCCTTGAACAAAGCAATTTGAGCCAAGACTTGATTGGAGAAAGAGCATGACATAACGAAAGAGGAGTGACCAGTAGCACAACCTAAATTGACCAATCTACCGTTAGCCAACAAGATGACGTGTTTACCGGAAGATAACAAATAACGGTCAACTTGTGGTTTAATGTTAATTAATTCTTTGGC…	tatatataggtatacaggatctatcttttcgataacgtaacttagtatcacatgtattagtattaatactgtgataggattgttagctgttgtttttatatttgcaatttatttatgatcttttttgatgatcaaaccgttgagtttttgaacattaaaaaatagtgagaaagaagaactgaaatgggaattgaattga
YQR224C	1000-augustus_masked-CGE_5-5812	K00262//glutamate dehydrogenase (NADP+) [EC:1.4.1.4]+ko00250//Alanine, aspartate and glutamate metabolism+ko00910//Nitrogen metabolism+ko00220//Arginine biosynthesis+ko01100//Metabolic pathways	GO:0043436//oxoacid metabolic process;GO:0044281//small molecule metabolic process;GO:0044238//primary metabolic process;GO:1901607//alpha-amino acid biosynthetic process;GO:0006807//nitrogen compound metabolic process;GO:0046394//carboxylic acid biosynthetic process;GO:1901576//organic substance biosynthetic process;GO:0044249//cellular biosynthetic process;GO:0008652//cellular amino acid biosyn…	YOR081C	85.33	2	tgattttggcttttcttgttgttgtgttgaatttcttcctcgaatgtggatgtgaaagtctgtcgcaaatctattaaattagattgaattggccgaatttatacagaagattgacggcacttcacctcgagaactgttggtgcttttttgcctttcacttttctttttctcctatattgtcgtatcgcttccagatgtgaaaaattggcaatgtgatcttcggtcaaggacggaccggacatataagcggagcggggaatctttagtcagcaatggaagttcacacagtagagacacaaattgtgtcacagtatatcacccatttactgtaaaaagataaaaagaccagtaaatgtaacggaaaaccattcattttaacggagccgtgacgagagtggc…	TTATATGGGAAACTCTTTTTCATAGTCCACCAAGGCAATCCTATACCTTGCTTCGCCTTTATCCATTCTATCAAAAGCTGCTGCAACACCTTTCTCGCTGACGGGGTACTTTTCAACCCATATTTTCAGGTTGTTATCAGAAACTAGTTGCAGTAGCTGTTTGATCTCTTCAAAAGTTCCAACAGAGCTAGACTCTAACGATATTCCGAGCAGGCCAAAGGGTTTTAGGACCAACATTTCCTCTTTTGGTGGTTCTGCGATTGTGACAATGGACCCTCCTTTCTTCATGATTTTTATTAATTTGTCAAGGTCCAACTCAGAGAAGGAGTTGGTACAAATGAGAAGTATATCTAGGGTATCAAAAAGTTCCTCTGCCCAGTCATTTTGTTCTTCCAAGGT…	cttaaaggtgcttagcaaggagaaaaagagaaaaaacaaaagagaactgtacgagttgtaaatatttaaatagtaccttataatcataaaaaaaagtttcaaatgtaacctatatcgattaaaacagcactcctatatacagacccaaaacatggagcagttaaaaagaaaggagctacatttatcaagagcttgacaac
YQR225C	5-EC1118_1F14_0056g	K15728//phosphatidate phosphatase LPIN [EC:3.1.3.4]+ko01100//Metabolic pathways+ko01110//Biosynthesis of secondary metabolites+ko00564//Glycerophospholipid metabolism+ko00561//Glycerolipid metabolism	NA	YBR019C	83.22	46	tttatattgaattttcaaaaattcttactttttttttggatggacgcaaagaagtttaataatcatattacatggcattaccaccatatacatatccatatctaatcttacttatatgttgtggaaatgtaaagagccccattatcttagcctaaaaaaaccttctctttggaactttcagtaatacgcttaactgctcattgctatattgaagtacggattagaagccgccgagcgggcgacagccctccgacggaagactctcctccgtgcgtcctcgtcttcaccggtcgcgttcctgaaacgcagatgtgcctcgcgccgcactgctccgaacaataaagattctacaatactagcttttatggttatgaagaggaaaaattggcagtaacctgg…	TTAGTTCTCAAAGCGGTATTGGGTTTCTGAAGTGTAAACATCGCCACGCTTTAGGAGAACACAATCTTTCCAATCGTCGCGATTGATTGCATCAATATACCTTCCTTGCTCGACACAAAACCCTTGTCTTGGTATGAATTTTCCAAAAAGATTATCACCACTATATAAAACGAACGATGGTTCTGTGGTCGAGACTTCTAAGGTAATTTTCGATTCTGGATGATAGGCCTTCAAGACGGGACGTAATTCATTTTGACTTCTTGAGTCGGGCGATTTTAATCCTTTATTTTCATCAGAAATAAAACAGTAATCATAGGTTGGACCATCTCCACCCAAAGTAGTAGGTCCGGCGGAATCGAATGTAGCGACATCTCTATCGATGACCTTGCCAGTTGGGAT…	ttttgatgtctccatggtggtacagagaacttgtaaacaattcggtccctacatgtgaggaaattcgctgtgacacttttatcactgaactccaaatttaaaaaatagcataaaattcgttatacagcaaatctatgtgttgcaattaagaactaaaagatatagagtgcatattttcaagaaggatagtaagctggcaaa
YQR226C	363-augustus_masked-877-BGT_2	K00002//alcohol dehydrogenase (NADP+) [EC:1.1.1.2]+ko00010//Glycolysis / Gluconeogenesis+ko01240//Biosynthesis of cofactors+ko01100//Metabolic pathways+ko00040//Pentose and glucuronate interconversions+ko00053//Ascorbate and aldarate metabolism+ko01110//Biosynthesis of secondary metabolites+ko00620//Pyruvate metabolism+ko00561//Glycerolipid metabolism	GO:0009987//cellular process;GO:0006066//alcohol metabolic process;GO:0033859//furaldehyde metabolic process;GO:0006081//cellular aldehyde metabolic process;GO:0071704//organic substance metabolic process;GO:1901360//organic cyclic compound metabolic process;GO:1901615//organic hydroxy compound metabolic process;GO:0008152//metabolic process;GO:0046483//heterocycle metabolic process;GO:0044237//c…	YBR019C	87.42	36	cataattcttatatatgctgtctttaagccttgaatctcaaatgaataaaatattgaggagcattttggcaccctgttctgcctcgtcagttatataagcgagtgatcacttatatactcacaacctttcagtttccgcgcgtgacttagatttggcggtcaccaactgtggcaagtggtgtcatccgctggaaatattttccgaactaagtcgtcgaaatggtcattcttttagatgactgtggacaatatcccgcttaatgatcacgcacaaaaaaaaaaaaatgaaaaaacataaaatgcgccactcctgttgacattgcagacaatttgttgtgctttcttgacaattatgttcctataggaagcatcttagaaatttaaacaaatgccaagtcg…	TCAAATGTATTTGTACGGGTTCAAAATACCGTTTGGATCGTAATGTTTCTTGACATCTTTCATAAATCTGATCTCAATGTCACTTCTCGAATAATGTAAATGTCCCTTCTTATGAAACCCAACACCGTGCTCGGCACTAATGGAGCCTTTCTTCGAAGCAATGTATTCATAAACAAAAGGTTCTAGTAAACCTTCAATCTCCTTGGTAAATACCCTGACGGCGATATTCAAATGAATGTTGCCATCACCGACATGACCGTAGCCAACAGATTTGACGATTGGTTTTGGTGCATCACCTATCAGGCCAGCTTCATCTAGCCTCTTTGTGACAGCCTCACACACAGAGTACAAGTCTTTCAATTGAAGGGACATGTCATATTTGTACCCGCCGTTTATGTT…	ctatagaaaacgagacctttttccacaaaaaatggtctcttaggtttcttcaccgaaaatcgttcaagaacaacggcttaagataaatattttatggtatattaattttgatcaataataaattgataaatacatatatgtaaatctataatactgtaaagaaaaagggtttgctctttgaaagttaaaaattaacaaagt
YQR227C	727-augustus_masked-CPQ_4-15294	K13333//lysophospholipase [EC:3.1.1.5]+ko00564//Glycerophospholipid metabolism	GO:0006807//nitrogen compound metabolic process;GO:0006650//glycerophospholipid metabolic process;GO:0036151//phosphatidylcholine acyl-chain remodeling;GO:1901564//organonitrogen compound metabolic process;GO:0046475//glycerophospholipid catabolic process;GO:0006644//phospholipid metabolic process;GO:0009056//catabolic process;GO:0019637//organophosphate metabolic process;GO:0009395//phospholipid…	YDR098C	93.68	1	cattatcgtagaagtttttgtgtagtgttttgttgattatttgtatttaacgtacgacaacttactcttaatcggacttgctcaagtaaacaatgttcgagagatgaggtcgttgcttttcctattattatatgaataaaatttggggggtggctcaagtttccttctcgtactacccgtaatttccgatcacgcatttcttcattttcattggcttaaaaaaaatccttggactagtcacgtggaacggtagatcgagagatactatcttaaagcttatactatattatattggaagtatatagttcttatacatggtccttatctagtttgaaatctaatgttttatcgattagcgttagttctatttgcttctcttgtaaactttgttcaagaacg…	TTAAACATTAACTCTTTCTAGTTCTTCCCTACCAGCTTTACTGTACAGAAATTCATTATACTCATTACCGTTCTTCCACCAGTACCAGTAAATTCCTGCAGGTATTAAGACGTACAGAAATTGAGACTTAAATCTTCTAAAGCTATTGAATACGGCATTATGGAAAATACCTTGTAATGGTTTCTGAGCATATGGAGACACAGCATATGAGGTTATACCCTTTTGCTTTGGACCACCCATGTGACCCCACCATCCCATATAAGTCTTACCGCTTGGAGGACCCAT	cacttacataccaaggttagtaaataaagatatacaaaacaaaaaatgcttaagtatttattattactgatactgtaagtaaataaatagactgactgaataaatatatgggggttatttgctcttgttttataaacagaatatatatgtaagtttttagaagatcaaaagatcgatgtaatgtagaggcatggaaacaata
YQR228C	960-augustus_masked-ABM_5-4457	K01689//enolase [EC:4.2.1.11]+ko00010//Glycolysis / Gluconeogenesis+ko00680//Methane metabolism+ko01100//Metabolic pathways+ko01230//Biosynthesis of amino acids+ko03018//RNA degradation+ko01110//Biosynthesis of secondary metabolites+ko01200//Carbon metabolism	GO:1901575//organic substance catabolic process;GO:0006096//glycolytic process;GO:0055086//nucleobase-containing small molecule metabolic process;GO:0032787//monocarboxylic acid metabolic process;GO:0009117//nucleotide metabolic process;GO:1901360//organic cyclic compound metabolic process;GO:0046034//ATP metabolic process;GO:0009135//purine nucleoside diphosphate metabolic process;GO:0044281//sm…	YDR529C	90.12	17	tttatattgaattttcaaaaattcttactttttttttggatggacgcaaagaagtttaataatcatattacatggcattaccaccatatacatatccatatctaatcttacttatatgttgtggaaatgtaaagagccccattatcttagcctaaaaaaaccttctctttggaactttcagtaatacgcttaactgctcattgctatattgaagtacggattagaagccgccgagcgggcgacagccctccgacggaagactctcctccgtgcgtcctcgtcttcaccggtcgcgttcctgaaacgcagatgtgcctcgcgccgcactgctccgaacaataaagattctacaatactagcttttatggttatgaagaggaaaaattggcagtaacctgg…	TTAAGAAAACCTGTAGACAATCTTGGAGCCATAACTTTCACCGCGCTTCAAAATTACGTTATCCCTCCATTCCTCTTGATTTACGGCATCAATATATCTACCAGGTTCGACAGCGAAACCTTGTCTTGCAGTGAAACCAGCGGATAAGAAATCACCAGTATACAACTGATACGTTGGTTCTGTAGTTAGAACCTCCAAAGTGATATTCGAATCTGGATGGAAAGCTTTTACAACAGTTTTCAATTCGTTATTCAACGTGTTGATCTGCTTATTCTTAGCCTCTTCGTCAACGACGAAAGACTGATCATATTGGGGTTCATCAGAACCTAGTACTGTTGGCTTTTGAGAATCAAAGGTAGCAATATCTCTCTCAATAACTTTACCCGTTGGAATAACATT…	atttttgatgtctccatggtggtacagagaacttgtaaacaattcggtccctacatgtgaggaaattcgctgtgacacttttatcactgaactccaaatttaaaaaatagcataaaattcgttatacagcaaatctatgtgttgcaattaagaactaaaagatatagagtgcatattttcaagaaggatagtaagctggcaaa
YQR229C	11-EC1118_1F14_0144g	K17741//NADPH-dependent methylglyoxal reductase [EC:1.1.1.283]+ko04011//MAPK signaling pathway - yeast+ko01100//Metabolic pathways+ko00640//Propanoate metabolism+ko00620//Pyruvate metabolism	GO:0008202//steroid metabolic process;GO:0071704//organic substance metabolic process;GO:0008152//metabolic process;GO:0030447//filamentous growth;GO:0006694//steroid biosynthetic process;GO:0006066//alcohol metabolic process;GO:1902652//secondary alcohol metabolic process;GO:0016128//phytosteroid metabolic process;GO:1901615//organic hydroxy compound metabolic process;GO:1901360//organic cyclic …	YEL071W	89.37	44	catatttttatcgttgagattcgattttttcctcaccttgttttggtatttctattgcaagacaaagtgaaagaagaagaagtggtggtaaaaaataactatatataatgaaaattgtaacctggtgggagtgcaaactgtaagtgataacctgccagatccatgtttctattatatacctaagaaccagccaagttaggtaaacgaggagtctttcaatatctcttttctagtgagaatgttatttaggtaaatgaacaagttaccactatactactcaccccctacactttgtttgtgacctctccccttatccagttcatcgaaacttttttttcaacttgtggcgatctgtgacattgtctactacaagaaccgattttggttgatgtctgtaaa…	TTATAGTTTGTTTCCATCATGAAACCTATGACCAGCATATATACAATCGTCCCCTAGTTCCTCTTCGATACGTAAAATTTGATTGTACTTGGCTAATCTTTCTGATCTCGACAAAGCCCCTGATTTAATTTGACCACATCTTAAACCAACGACCAAATCAGCGATAAATGGATCCTCCGTTTCGCCTGATCTATGCGATATCATTACACCCCATCCAGCATTGAAAGCCTGGTTGGCGGCTGCAATGGACTCGGTCAAAGTACCAATCTGATTGACTTTCAGTAACAGAGTATTCGCACATTTCTCCTCTATAGCTCGAGCGATCCTGGCTCTATTGGTGCATGTCAGGTCATCTGCGATAATCTGAACATTGACAGTTTTGAAGAAAGAAGACCATGA…	gtgtaggcaatggaaaactttaaaaacggtttgatttcctacaagataaaacatatgaataaaataacttgtgtcaaatgccccatttccatactgtaacccaaatcaacgaaataaaaaataaaacctcatatgatttactttatttagtcataaaaaaacaaaaaaaaaaaaaaaaaaaaaggaaacaagacaatcct
YQR230C	116-augustus_masked-1659-AIE_1	K18802//glutamine amidotransferase	GO:1901605//alpha-amino acid metabolic process;GO:0043171//peptide catabolic process;GO:0043436//oxoacid metabolic process;GO:0044237//cellular metabolic process;GO:0042219//cellular modified amino acid catabolic process;GO:0006807//nitrogen compound metabolic process;GO:0006790//sulfur compound metabolic process;GO:0034641//cellular nitrogen compound metabolic process;GO:0044273//sulfur compound…	YEL071W	94.17	17	tcttattttttcagtattctaattgagttgtttgggtgagtttgattaaaagaaaagaattctaattgagtattgcaagccacaattgtttcttattgctcttctgctatatattgcgctaagagaaagagaagaatacaagatgaaggaacggtagaatattcccaaggaagtgaaaccgattgcttatatacgaaatattcctctttaaagaaaaggaggaaacagaagcagttgagaacaatctttgttgcgttcacttgttactattcctctcaacggtcctaaggtaccaaaatccggggggagaaagaaactttttcttttcatcaaccccttaaaaaaaaatgcatagttcttaggtcttccattttttcttttgttggtttttgcaaccag…	TTAAGCGCCAATGATACCAAGAGACTTACCTTCGGCAATTCTCTTTTCGGACAATGCAGCAATAACAGCAGCACCTGCACCGGAACCATCCTCAGCTGGAACAATTATGATTGGATCGTTGCTTGCATCACCAGTCCATCCATAGATATCTCTTAAACCCTTAGCGGCAGCCTCTTTGAAACCTGGGTATTTGTTGTAGACAGAACCGTCAGCGGCAATGTGACCAGTCTTGTAACCTCTCTTTTGACAAATAGCGGCAATACCACAAACAGCCAATCTGGCAGCTCTGGTACCAATCAATTCACAAAGTCTTCTGATCAACTTACGTTCTGGTAAAGTGGTCTTGACACCAAAGTCCTTTTGGAAGATGTCATCAGTATCTTCCAAGTTTTCAAATGG…	ctttttctctcccggagaacaaagtaagtggaaaaaattatactaataacaatctaaaaatgtttattagctaggattatacacataaatatatatatatgtgtgtgtctatatttacatatactagaccgcaaaaaaaacataagggcatcactcataagaataataatattaagggagggaaaaacacatttatatttcattacatttttttca
YQR231C	108-augustus_masked-1649-AIE_1	K00844//hexokinase [EC:2.7.1.1]+ko00010//Glycolysis / Gluconeogenesis+ko01250//Biosynthesis of nucleotide sugars+ko00520//Amino sugar and nucleotide sugar metabolism+ko01100//Metabolic pathways+ko00051//Fructose and mannose metabolism+ko00052//Galactose metabolism+ko00500//Starch and sucrose metabolism+ko01110//Biosynthesis of secondary metabolites+ko01200//Carbon metabolism	GO:0006810//transport;GO:0042593//glucose homeostasis;GO:1904659//glucose transmembrane transport;GO:0006725//cellular aromatic compound metabolic process;GO:0015749//monosaccharide transmembrane transport;GO:0006096//glycolytic process;GO:0032787//monocarboxylic acid metabolic process;GO:0015755//fructose transmembrane transport;GO:0016310//phosphorylation;GO:0044238//primary metabolic process;G…	YER065C	91.41	15	ttttgttctttctggaacgtttaattacagttactaatattctgataaattgtccaacaacaacctttactgctatttttccaagcttttacatctcttcccttttattactgctctatgaaagtaaattgtcaggccccccgccggggtgacccgataaaaagcgcgtcgctcctgattggtcaaaacaagatcacagcgcagttacacatctatagacaatgtacatatggctaatagaccttaatagtgatactctgttggtttttggcctgctgtgttggggaaaccgcattgcagtaacgacttgtccacaagatgaggatcttcagtgaggttctctagtttttctctgtctttaacgaggatcataccacagtaccccgtggagttaatgtt…	TCATTTGGAGACTTCTATGTTGTCTAACTCGTCCTTCTCCTTAGCTGCAGCTTCTGCTTCTAATATATATGGCAACAAATAGGGAACATCCTCTTGAGCTTTGATCCATTCGTTTCTTGGCAATAAATGATGGGTCAACTCGGTTTGGTGAGCTCTGATTATTCTATATGCCCTGCAATAAGATTCATCTTCAGGCAGTCTTCTTAAAGCGGTCTGCATGACAGGGTTTTCCTCTGCAATTAAATCGTCAAATTTGAGGCCTAGTTTCTTGTAGCCTGCGAGGTTAATGAATTGATTGGCAACTGGGACACATAGCTTAGATAGGACAGGTGACTTCAAAATATAGTCACCAATTTTGACAATGGACGTAAAAGACTGTGGCAT	tacaatatacgaatttcataataaaattttaagttcagactatagataaataaataatatgaagtaaacgtttcaagcaaacgcttatatatatatagagagataataaaggatatgatttagtctctgtcccttctttcaaatgaatatttaatgccttttttttttcgggttgtgtgttcgtggtgatttttttattcttcttt
YQR232C	786-augustus_masked-AQA_4-7230	K01182//oligo-1,6-glucosidase [EC:3.2.1.10]+ko01100//Metabolic pathways+ko00052//Galactose metabolism+ko00500//Starch and sucrose metabolism	GO:0008152//metabolic process;GO:0005975//carbohydrate metabolic process;GO:0071704//organic substance metabolic process;GO:0044238//primary metabolic process;GO:0003824//catalytic activity;	YFR015C	92.94	4	cataattcttatatatgctgtctttaagccttgaatctcaaatgaataaaatattgaggagcattttggcaccctgttctgcctcgtcagttatataagcgagtgatcacttatatactcacaacctttcagtttccgcgcgtgacttagatttggcggtcaccaactgtggcaagtggtgtcatccgctggaaatattttccgaactaagtcgtcgaaatggtcattcttttagatgactgtggacaatatcccgcttaatgatcacgcacaaaaaaaaaaaaatgaaaaaacataaaatgcgccactcctgttgacattgcagacaatttgttgtgctttcttgacaattatgttcctataggaagcatcttagaaatttaaacaaatgccaagtcg…	ATGACGATTACACATCCTGTTGCTCAGTTAACTGCTGAGGCATACCCCAAAGTCAAGAGAAACCCAGATTTTAAAGTTCTCGATTCAGCAGATTTAGCGTATTTTCGTTCGATTTTGTCAAACGATGAAATCATAAACTCTCAAGCTCCTGAAGAGCTTGCTTCGTTCAACCAGGATTGGATGAAGAAGTATAGAGGCCAGTCCAATTTAATTCTCTTGCCAAATTCTACTGACAAAGTGTCCAAGATTATGAAATACTGTAATGATAAAAAATTGGCAGTGGTACCACAAGGTGGTAACACTGACTTAGTCGGGGCTTCTGTTCCGGTATTTGATGAAATTGTTCTTTCTCTAAGAAATATGAACAAAGTCAGAGACTTTGATCCTGTTAGCGGGACT…	tatagaaaacgagacctttttccacaaaaaatggtctcttaggtttcttcaccgaaaatcgttcaagaacaacggcttaagataaatattttatggtatattaattttgatcaataataaattgataaatacatatatgtaaatctataatactgtaaagaaaaagggtttgctctttgaaagttaaaaattaacaaagt
YQR233C	1331-augustus_masked-CPG_1-7609	K01889//phenylalanyl-tRNA synthetase alpha chain [EC:6.1.1.20]+ko00970//Aminoacyl-tRNA biosynthesis	GO:0009987//cellular process;GO:1901564//organonitrogen compound metabolic process;GO:0019538//protein metabolic process;GO:0006725//cellular aromatic compound metabolic process;GO:0043436//oxoacid metabolic process;GO:0006412//translation;GO:0006520//cellular amino acid metabolic process;GO:0006518//peptide metabolic process;GO:0043170//macromolecule metabolic process;GO:0016070//RNA metabolic p…	YFR053C	93.75	20	ttgttgcttgcaattaagtgtaggtgtttccctatccacttagctatgaacaaaatgtgcttatctgagctaatattttttcatttttgtcctataaataataatggaaaaaaaaaactcatcgcgtggttgaacagaaaaaaaacaataagagtgagtaagcagtgaaaaatgtaagatttacgctttatataagcagattttggtttcctttatatatttttgcatttgtctatccttaacattggatagcaatttggcggtgggtagtttataacgtgtgtgctctctctttaagtaacgatgtcaagagatgtaagggcagagaaactagccatatcactattgattttatcattgtttctaatattccaattagtggctgagatttatctcaat…	TTACACATCGCCATGTTGGGATTCCTCCTCTGGTGGCGAGACAAATGGACCTGCTAGTTCCAATGCAGGTTCGTCAATGTTGTGATGAGCATATGACAAAACACCAATGCCACCGGCGTCCAATAAGAAACATGGATTGTCTATCAAATGTCTGTAAGACTCCAACTTCACGTATGGAACCGTGTCGTCATCATAGGACTTGACATTTTGAATTTCCTCAATCGTCTCACATTTCTTTTGCACGCCCAGTCCAAACCAGATAGCAGCATAATAACGCAATGCATGGCCGTGTGCAAAGACCATGATGTCTGATGCTCTGCCTTCACTCTGGTGCTTGCGGTGCAAGTTCTGGATTCTGGCAATAACACGGGATAGTCTCAACCCAATTTGCTGAGTAGT…	tttcaattagttcgtttttccacaatacaaaaaaacacagtcctttgtactatcccttttatttcattattttttcttttttaagataccactagatattatcatatatagcatattatataacataaaaagtcaagaaaaaaaatgtttttatcactttctataactgcatatctttttttgcatttcgaatgattgc
YQR234C	719-augustus_masked-CFC_2-43056	K13507//glycerol-3-phosphate O-acyltransferase / dihydroxyacetone phosphate acyltransferase [EC:2.3.1.15 2.3.1.42]+ko01100//Metabolic pathways+ko01110//Biosynthesis of secondary metabolites+ko00564//Glycerophospholipid metabolism+ko00561//Glycerolipid metabolism	NA	YGL253W	91.82	3	tttttcgttgactttttgttatgttatgctaagagttttctctcaattgttaggtatttgggtgtgaaaagaaaaaaaggataagatgaaattagcaagccaagacaaataataagaattttgccagtgaagcagctcctttatataataaagaaacgttttgtgaattccgatgtgcctggttaagggcggactttggactgacttatgcttttctcttttgcaccaatattgagtcacatactgggatgctagtccggactatggatattttcttctgtaaagggtagtgaaagatgacgttgagtgttaattttgtggtgattggcttcagttttgattgtttcggatgaaatgaaaaagtgacgaagtcagataagtgatcgctcggatgaatgg…	CTACTTCTTTACTCCATTTTCTTTAAACTGGTCTTCAGTGACACCAGTACCCATAGCAGCTGTTGCGCTAACACCACCTTGAGCTAACTTCAATAACCCATCAATGTACTCTGCACCGGACCATTTTTGATGTTTCAATACATCAACACCATCGTCCATTTCTCTCTGCTGAACATTCTGGGCGTAGGCTTTCATCCCATCCTTGGCAAAATCACGAGAGAAGTTATGGACAGCCAAAGCATTAGTGTGCAAACCGGCTAATGTAATGAATTGCCAAATGTAACCTAGGTCACCCAGTCTTTGAATGAAGGTATGTTGTTCATCAACAGACATGGCCTTTGGCCAGTTAAAGGATGGAGACAAATTATAAGCTAGCCATTGATCAGGGAATTTCTCTTT…	aaaggcattcttgcacggagagaatgttgactttagttggagtaccattagagagatgccattagagaacattgtactgcagtaacgatgagtttaagtttttaagtacgcatgtttatatatgaaaaaaatatacattgagattacgaatatatatacttgtcaggaaatgccggcagttctaatggttaatccttgtc
YQR235C	870-augustus_masked-CPN_4-15612	K00589//uroporphyrin-III C-methyltransferase [EC:2.1.1.107]+ko00860//Porphyrin metabolism+ko01240//Biosynthesis of cofactors+ko01100//Metabolic pathways+ko01110//Biosynthesis of secondary metabolites	GO:0000103//sulfate assimilation;GO:0006807//nitrogen compound metabolic process;GO:0009067//aspartate family amino acid biosynthetic process;GO:0009086//methionine biosynthetic process;GO:0044272//sulfur compound biosynthetic process;GO:0006778//porphyrin-containing compound metabolic process;GO:0000097//sulfur amino acid biosynthetic process;GO:0006555//methionine metabolic process;GO:0006783//…	YGR012W	85.43	2	tgatcttgtatatactatgtagaacagtgaaatatttttcctttttttttttattatcaagaatcacttgtgtcagttatcgttaaattccaggttacaaaaagattgtaaatgccagggaaaatacaattcaaaaaagttacagtatagttatatttaattacttaaatttactttttttactataaggtgctattcctgcattctttttttaattaatcaggacttataagctgatagtactttcattcttttttttttgtgtgataaggccattgaacattatggaagactaactactttttcttcaagaaaattgtgtgcttctactctcgttcaatacaggaaattttaattccaacagagtggaaatttatggttttcttaccacaataaatt…	TTAATATTCGTTCATATCCTCCAACTGGGATTTTTTCCAAATCGTTACGTTTTCCAAAATAGAACCATCAGGAACAGTAATTACATCGTCTTTATCACAGATCATAATTACGGTCCCTTTTAGAGTTATTTTACGACCAAAAAACACATTTCCCATTACAGTCAAATGATCTAGTTCCAAAATATCAGGAATATCTGGTATTCCTATGTTAAAGGTTTCATAGGTTGCGAACTCATCGCCCAAGTCGATTGACGGTAGTAATCCAAATTTCAGAGGGTAGAGATTAAATGTTCCATTTGCGTCGAGATCATATAGAGTTGATTTCAACAAAAACAAGTCCCTACATGTTTTTAGGGGCAAAAATCTGTTTCTTGTTACTTTTATAACTCGACTGTTCGG…	caaaaatgatgagtgattttcagaatttgataaatacctacgtatctgatgtgtatacttctcttcccacaaattgcaatgtaatgccactattgcaatgtgctccagttttttttttctgtgaggatacatgattcctcttacatagtgggaatagaagaaaactttattcatgcattttacccaaaagtttctcttgt
YQR236C	1174-augustus_masked-CPR_4-17889	K01598//phosphopantothenoylcysteine decarboxylase [EC:4.1.1.36]+ko01240//Biosynthesis of cofactors+ko00770//Pantothenate and CoA biosynthesis+ko01100//Metabolic pathways	GO:0003824//catalytic activity;	YGR043C	83.13	2	tgcagcaatctttatctcatatcgataaatctttatctttatatatctacgcacgcgcgtgtatattgtttttagaaaccttagataccttccgtagttccttaaagtcaaatcggaccttcccaaccttgggcaacacaaaatgccactaaacaaaggaaaaaaaccggaacttcccggatcattaggggagtattgggggcaaggcacggcggctttagaacggctacggccgaatgggcaaagtaattgcggattaaaggggccgtatcgtagatgatgagtccatttggccggggaaggccgagatgccggcaagtgacatcttttccgtacttcgctatatagatgagaaatttgaaaaaaagtgacaaacggaagatagcgaatgactagcta…	TTAAATACCGGACCTAATATTTTTCGCCATCTCCAAAGTATCCTTCAAACCAGATAAACAATCTGGTAGCATGTTTTCATGCTCATATGAATCCATTTCATAAATAATTTTGTAATCCACACTATTTGTTCCCTCTTCTCGACTAATGCTGCATGGTATAGCAAAATAAGGACAATTATCTATTAGTCTGAGTAACTTGGCAGCAGAGGGGAAGAGTGGTTCCCCAGAGTCATCAATCAAAGAAACGTAATATGTGCCTTCGATAATATTTTTTGTTCCAATTAACAGTTCAATGAAATCGAAAACAATTTCTTTGGCAGCGTGTGCCATTGACATGGTTGCAGAACCCATTCCCTTCTTTGCTTTGACTATTTCATCGCCACCATATTGCACATGATG…	cgaagtgataaattcttttcatgatgaatcactcgcttatatggggtagaatatatatatatgtgtgtgtgtgtgtgtgtttgtgtatgtagggatggtgcgcgtttgttgtgtgacatttgctactcattcttttccttttcctacgactggcttaacgggaatattatcaatttgctgcattcttatgcttcggtccgatgctca
YQR237C	1374-augustus_masked-BEP_4-7596	K16261//yeast amino acid transporter	GO:0009987//cellular process;GO:0055085//transmembrane transport;GO:0051234//establishment of localization;GO:0051179//localization;GO:0071702//organic substance transport;GO:0006810//transport;GO:0015849//organic acid transport;GO:0006865//amino acid transport;GO:0071705//nitrogen compound transport;GO:0016020//membrane;GO:0031224//intrinsic component of membrane;GO:0016021//integral component o…	YGR192C	91.8	0	ttttgtaatcctaagtgaatatatgaggctcagtttgaatgggtaggttcgtttatcctgcgctggcaaagtacgtagaaaaaagagtatgaatctttcttagatatattcaagaaaaagtaagtaaataagagggtacgtgattataaacagatacgagtttagcgaataataccgttcgcaatcataactttataaaactcatcctattacttactattcgactggaaaattttcgcaggcaaaaaaaaaaaaaaaaaaaaaagaaaagaaaaatcgatgagcctgccgtacacagagatataataaatttagaatgcaagaatggtatggcggtgatgaagataatcatttccctgcttttttatttttgttgcgcttcttcttgcttttggatgc…	TTATAGGGGATAATTCTTAAATAAATAAGAAATACTTTCACCATTATGCAAACGACGAATACTTTCAGCAAGCACACTGCTGATGTCAATGACGGCCAGTTTTGGACACTTTTTAATTTTTTCTTCAAATGGGACAGTATTTGTGCAAACAACCCTATCCAGTTTAGAATTATTGATATTTTCAATAGCCTTACCTGATAAAACACCGTGCGTAACAATAGCAATAACAGATTTGGCCCTATTCTCTAAAAGAATTTCAGCAGCCTTAGCTAAAGTACCGCAGGTATCGGCCATATCATCAACAATGATACAAATCTTGTCAGTAACATCACCAACAAGAACCATGCGGGAAACCTCATTTGCACGAGCTCTCTCCTTATGGATCAATGCGAAATTTAG…	ttttcttctattcccactatgtaagaggaatcatgtatcctcacagaaaaaaaaaactggagcacattgcaatagtggcattacattgcaatttgtgggaagagaagtatacacatcagatacgtaggtatttatcaaattctgaaaatcactcatcatttttgtagtattttttttctccccatttattcttcagtcac
YQR238C	187-augustus_masked-2814-CPI_4	K00015//glyoxylate reductase [EC:1.1.1.26]+ko01100//Metabolic pathways+ko01110//Biosynthesis of secondary metabolites+ko00630//Glyoxylate and dicarboxylate metabolism	GO:0000166//nucleotide binding;GO:1901265//nucleoside phosphate binding;GO:1901363//heterocyclic compound binding;GO:0036094//small molecule binding;GO:0016616//oxidoreductase activity, acting on the CH-OH group of donors, NAD or NADP as acceptor;GO:0005488//binding;GO:0051287//NAD binding;GO:0016491//oxidoreductase activity;GO:0003824//catalytic activity;GO:0016614//oxidoreductase activity, acti…	YHL011C	91.21	5	tttcaaacttccagcggaaaaaacgcgttcgttatcccttttcttccttttccttatatctaaaatattaaaaatcgcgtaaggtaatttgtttcgagggcagtggaacttgaagccaaataagaagtataagtactgggctctcctagtatttccggtttagtgttactcgtatatgagcgtatcagactttttaacaccctctaaaaaagcaaataagttggtttgctgtggcaccaaaataagcgaaaacacctttgtttagagcacgtcttcttttatataagccaatcttccacacgaaaaaccgagtaatccaatttactttttctacttttttttcattatcaatcgattcagatgcccagagaagaaaaagaaaaaaaaggaaaacaattt…	TCAAGCAAATCCGTTGCTTTCAATTAAGCTTTGCAAATCATCGAAAAACTCATCATTAACAACAGAGTCTAGAGTAGTTAAAGTTTCCTCGGAGCTATTTTCAAAATTTTTAAAAAACAATCTAACAGCTTCGATGTATTCAAAACCGAACATTTGGGAATAGTGGTTGATAAAATTTTCAATAACCATAACGGTGTCTCTGATTTGTTTGCCACAAGTCGAAGGATAATGACTCTGATTCAAAGAATGTGGCTCCACGATACCCGCGTTGATAACGTTGAAGAAAAACAAGCTGGTATCAATTTCTTCATGTTGACTGATATATCGATGGATTTGATTGAACTCATCTAGGGAGAAAGGTGTAAACTGAGAATAGTAATGTTTTAATCTCTTTGCGAA…	ttgaaagctgcttcagtagtgcaaaaaaagtgtatagtagccttttcaagataacataatgtaactagcggtaccaaggaaactgtaaaagaatagaaaaacatgcgaaaaggtcgtaaaaatggtcattaaaaggcgggaggtagatggagttctggagaggatcataaatataataaaggagtaccgatattcaactcccgtatggtaaagtatcag
YQR239C	184-augustus_masked-2814-CPI_4	K01469//5-oxoprolinase (ATP-hydrolysing) [EC:3.5.2.9]+ko01100//Metabolic pathways+ko00480//Glutathione metabolism	GO:0016787//hydrolase activity;GO:0003824//catalytic activity;	YHL012W	91.91	6	tacttcgctgtgatgctgcgtctgagtttattttctttttcttcacaggtttccaggctgtgctaactagtatatttggagtttagatatatagatataagtcaatgaaaaaaaaagtggaaggtaataagaagaaccgttgcgggaagaaaagaaggagtttatgtttatatacaccggtgtaggctgtgcgttggtgtgaacacttcctgttgctgttgctgttgaagccgtctccgcatgcaactgtagtcatacagcctcttgtctgcccttattcaattgaccagctaacaatagcttcgctttctttctgaaaaatcctccaaggggtattacttgtggggggttccaggaacccataggccggggcatgtttcacgggaagttctgtggcag…	TTAATTATCCTCGTAGTATGCAGACGTATCGTTGTCGTCATCATCATTGTCGATGCCTCCATTTGTGCTCAAGTTAAAATAATCGTCTGCATTATTAGCATCTTGAAGCGTACCTAAATCGCCTGGGGTCATGTAAACGGTACTATTGGATCTCACCTTAGGAGATCCAGGTACACTTAGAGGTCTGGCAATCTTGAATTTCTTGCCACCTGCAAGGGTATTCATATTGGCGTCACTAATTGTTTCACCTACCAATTCTTTAAACTGCTCTGGATAGGCTCTACGAAGACCTAACTGTCTAGCCTTAACGTACTCCAACCCCATTCTTTTCCAGTCTAACAAGTCAGATAATCTCTCGGTTCTGTTTCTTTGATTAATTCTTTGTCTTCTGGTTTTGTT…	tttctttttttttttttttcagccttttcttcgtaagcaaagtatcccacgtaaaaggttccttatactaacacatatgtactgtaaaggtaaaattacttctattttttctactgctattatttctatgtacttatacaagaataacagaacgtgcaatactaaaattaatttgatgctcagctaaaagagtaagatatgttagcagaagttaagatggtt
YQR240C	1045-augustus_masked-AQD_4-6895	K00698//chitin synthase [EC:2.4.1.16]+ko00520//Amino sugar and nucleotide sugar metabolism+ko01100//Metabolic pathways	GO:0006040//amino sugar metabolic process;GO:0046349//amino sugar biosynthetic process;GO:1901566//organonitrogen compound biosynthetic process;GO:1901073//glucosamine-containing compound biosynthetic process;GO:0006030//chitin metabolic process;GO:1901576//organic substance biosynthetic process;GO:0043170//macromolecule metabolic process;GO:1901135//carbohydrate derivative metabolic process;GO:0…	YJL166W	77.65	42	cattttatttaattagcgtacttattatgtgtggagaattatattcctacaaccttttcaaagaaaaagcgaaaaaatattaagaaactttgaagttaagttataaaagttaaggaattttttttagatatggggtaggattactcttttttatagttttgtagataagacagtggcgaaggtgcaacaaagagacatcacggaattggacacgatatttgcaagctcgcctcagcaggaggtaatttcgtggatctcgcaatcaaaggtgtttcgtggtcgtcgtcgtcgtcgtggaaaatttttcagaaagaaaagaacgattacctaaactgtctttttcttttacaacatgatgtccctgaaacagagaaagtaccgtacgaatgtcgatcgacc…	CTAAGATTGTAGGACACCAACAGATTTACCAGCAGCAAGTCTCTTTTCGGTCAAAGCGGCGATGATAGCAGCACCGGCACCGGAACCATCTTCAGAAGGAACGATTTTTATTGGGTATTTATTTGGAGTTAGATCTGTCCAACCATAGATGTCAGCTAAACCCTTGGCTGCTCTTTCTTTGAAACCTGGGTACATGTTGAATACTGAACCATCAGCAGCAATATGAGCAGTTTCGTAGCCTCTCTTTTGACAAATAGCGGCAATACCACAAACGGACAATCTAGCAGATCTCGTACCAATCAATTCACATAGACGTCTGATTAGTTTACGTTCTGGAGATGTGGTGGAAATTCCCAAATCTTTGGCGAATAAGTCATCAGTGTCTTCCAAGTTTTCAAA…	ctaaaatcatgtagatttcataaatcgtcatattctttgtctatataaatatttatcgtcacgaataaatcccgtgaatttctaacaaagtttatacaatatcacagttgtaaaagtaagaaaaaaaaagatcatagaaaacatgttcacataagtagaaaaagggcaccttcttgttgttcaaacttaatttacaaattaagt
YQR241C	1416-augustus_masked-BBM_6-6977	K00624//carnitine O-acetyltransferase [EC:2.3.1.7]+ko04146//Peroxisome;K00624//carnitine O-acetyltransferase [EC:2.3.1.7]+ko04146//Peroxisome	GO:0006577//amino-acid betaine metabolic process;GO:0006629//lipid metabolic process;GO:0044238//primary metabolic process;GO:0006631//fatty acid metabolic process;GO:0044255//cellular lipid metabolic process;GO:0009437//carnitine metabolic process;GO:0044281//small molecule metabolic process;GO:0006807//nitrogen compound metabolic process;GO:0043436//oxoacid metabolic process;GO:0019752//carboxy…	YJR121W	85.87	2	catatttttatcgttgagattcgattttttcctcaccttgttttggtatttctattgcaagacaaagtgaaagaagaagaagtggtggtaaaaaataactatatataatgaaaattgtaacctggtgggagtgcaaactgtaagtgataacctgccagatccatgtttctattatatacctaagaaccagccaagttaggtaaacgaggagtctttcaatatctcttttctagtgagaatgttatttaggtaaatgaacaagttaccactatactactcaccccctacactttgtttgtgacctctccccttatccagttcatcgaaacttttttttcaacttgtggcgatctgtgacattgtctactacaagaaccgattttggttgatgtctgtaaa…	CTACAATTTGTTTCCGTCATGAAATCTACGACCAGCATACACACAATTGCCCTTCAATTCTTCCTCGATACGTAAGATTTGATTGTATTTGGCTAATCTTTCCGATCTCGACAAAGCCCCTGATTTAATCTGACCGCATCTTAAACCAACGACCGAATCAGCAATAAATGAATCCTCTGTCTCACCCGATCTATGCGATATCATTACACCCCACCCAGCATTGAAAGCCTGATTGGCGGCTGCAATTGACTCGGTTAAACTACCAATCTGGTTGACTTTCAGTAACAAAGTATTGGCACATTTCTCTTCGATAGCGCGAGCAATTCTGGCTCTATTGGTGCACGTGAGATCATCTGCGATAATCTGGACATTCACAGTCTTAAAGAAAGAAGACCATGA…	gtgtaggcaatggaaaactttaaaaacggtttgatttcctacaagataaaacatatgaataaaataacttgtgtcaaatgccccatttccatactgtaacccaaatcaacgaaataaaaaataaaacctcatatgatttactttatttagtcataaaaaaacaaaaaaaaaaaaaaaaaaaaaggaaacaagacaatcct
YQR242C	1362-augustus_masked-BAM_7-7195	K00889//1-phosphatidylinositol-4-phosphate 5-kinase [EC:2.7.1.68]+ko04011//MAPK signaling pathway - yeast+ko04144//Endocytosis+ko04139//Mitophagy - yeast+ko01100//Metabolic pathways+ko04070//Phosphatidylinositol signaling system+ko00562//Inositol phosphate metabolism	GO:0017076//purine nucleotide binding;GO:0030554//adenyl nucleotide binding;GO:0016773//phosphotransferase activity, alcohol group as acceptor;GO:0032559//adenyl ribonucleotide binding;GO:1901265//nucleoside phosphate binding;GO:0097367//carbohydrate derivative binding;GO:0035639//purine ribonucleoside triphosphate binding;GO:0043168//anion binding;GO:0005488//binding;GO:0005524//ATP binding;GO:0…	YKL127W	89.59	2	cataaaggatgttttggtatattccgattgatagggctattatgcagtattatacggcattgttacttcaaatattacaagacttttaagttactatagacgtgcaaaattcaatatagatcattacccgcattaatagtaacgcgagtagatcaagtatcttcggattctgtattttataagctaattttgctgatttacgtatacgattcactggaatgtttgtctgaaaggttttccttatgaaacttaccgctggtgtggttatattataattattaagtgttaaaataaatgtttgacattgttcacatgattgttgctctgctgtaaacattttaaatcgtgcatccaggaactttttttctatgcaccttgaagaggaaagtggtaaatttg…	TCAGATACTTATTATTTCTTCTAATGATATGTCATGATCAATTTCTTTAGCTTCTTTCCAGAATTTACTTAAATGTCTTGAACCACTGTCGCATGCAATAATTACAATGTTTGAGCCGTGAGAGAGCCTTTTCGCAATCTGGATGGCGGCTACTGCATTAATAGCTGTACTACTCCCTACAAATAGTCCATCGTTCACTGACAGATATTTCGCCATTCTAATAGCTTGACTATCATTGACACGTATTGATTCATCAATAAACTCTTCGCCCATATGGAAATTCTGAGTAATTCTGTTTAAACCAATACCTTCTACAATAGTGTCGACTTGATGCCTTCTTCTAGTACCTTCTTTTTCTACATAGTCATACATCACGCCATAGTTAACCCTATTATAAAA…	tcgacgtactcttaaggaacttttatgagcttgattttggtcctggtctgtttttgttcttgatctatctaattacttttgcactttttagcgggcatcattaccacggaaagtagcaaaaaatgtagcagcgaaaactgcttttttatatttgttcctacaatttaatagaagataactcagtactgatttatacatctatg
YQR243C	896-augustus_masked-AIE_1-5069	K16261//yeast amino acid transporter	NA	YKR043C	89.82	17	tatttaatttcttgtatatatgtgattatttcctattttttatgacttacgctagcaagaaataatgatatacttagcataaatatgactgcgctgcaagattgctcttcttttatatgttgtccaccccattctagatggttagaaggatccactatgctcccctcattcgcccctactatggaagaagaagagaaggacaaaagacgtatttcgttacaagtcaagaagtccgaggagtacaagagccaaaatcagagccagagccagagccagatcaaggaaagtaacctataattccccgcgttaacagtccagtccctcttattgaaagcttcgtcatcctgaaaatccttcaacccagaccgactgttgaaaagcccttttgtgtcacaaatc…	TCACATTTTCTCTTCAACCAATTTGTACAGCGCTTCAATGTCCGCAGAGAACTTTCTGATACCATCAGATAACTTCTCTGTAGCCATTTGATCTTCGTTCAAGACATATCTAAAATGAGGTTCGTTGTTGATGAAGGAGACTTTTTCAGCACCTTCTTGCTTAGCACTCTCAGCATTCAATTTATTGTCAATAGGGTCTGTTGAATCATATAATTGTTCTAGAAGATTCAGTGGGAGTGTCATATTATCAATACCCGCTAATGCCTTCAATTCATCTAAATTCCTGAAGGAAGCCGCCATCACCTCAGTTGCATAACCATGCCTCTTGTAATAACTATATATCTTCTTAACAGATAGTACGCCGGGATCTGTTTCTGCAGTATAGTCTTTACCTGAAAG…	ggtaaaaggagagtgggcgggatacgaagaattgttcacgaacccctcggaatttgattatacgtcagaattttaatgaatatataagtctgtacactatgctatgcacatatactcaaacaaattcaatactaagtaccgaaaaggaaagtggtatatatatatttatatatataagtaggtacctctactcttaatga
YQR244C	747-augustus_masked-CQS_4-6447	K00428//cytochrome c peroxidase [EC:1.11.1.5]	NA	YLR258W	94.66	1	cattcttttttttatttttgttttctctcaaagattcagtataaattggataacaacagactaaaaaatgaaagaaaagaaagacaaatttgacttgaggaggagcacttttgtcttcgtttatgaggggggtttaggttgctaaaatttgtgttactgtttgatctttgcaaaatttatccaattggcctgtcctggagagataaagaaagtttaaaaaagggcaagttaaaatgtttgttctgtaatacaaaaaagaggttaatgcaaaaagtgcgttctttataagcgttgtatctaagagctcgaagatgggaatatccttgcgctgcttggccggcgaggggcccacccggcacgcgcttggaggtcgccgttgattggccgctatatatcgcg…	CTAGTTAGCTTCAGCGGCTAACTTTTCAGCTTTAGCAACAACATCTTCAATACCACCAACCATATAGAAAGCATGTTCCGGTATATTATCATATTTACCTTCCAGAACGGCTTTAAATGATGCGACGGTATCCTTTAATCTGACTAATTTACCTGGGATACCAGTAAAGACTTCGGCGACAGCAAATGGTTGAGATAAGAATCTTTGAATCTTTCTTGCCCTTTCAACGGTTAGTTTATCTTGTTCAGACAATTCGTCCATACCCAAAATAGCAATGATATCTTGTAAAGATTTATAAGTCTGTAAAGTTTCTTGGACCTTAGAGGCGACGTCATAATGTTCTTGACCGACAACGGCAGCATCCAATAATCTCGATTTAGAATCCAATGGATCCACTGC…	atagaataaatttttttttagtgaatataaagaaaatatcaataggataatgaatgaatatcgtaacataataataccaataaacaagaaggaagcagggaaaaacaaaaaaaaaaaattatcttttttttcccatcatccttattgttctaccttcggtatttcaaattttgcttcccttggtttaagctttatttctt
YQR245C	1366-augustus_masked-CQS_4-6444	K01724//4a-hydroxytetrahydrobiopterin dehydratase [EC:4.2.1.96]+ko01100//Metabolic pathways+ko00790//Folate biosynthesis	GO:0042558//pteridine-containing compound metabolic process;GO:0044249//cellular biosynthetic process;GO:0044271//cellular nitrogen compound biosynthetic process;GO:0034311//diol metabolic process;GO:0034312//diol biosynthetic process;GO:0046146//tetrahydrobiopterin metabolic process;GO:0042559//pteridine-containing compound biosynthetic process;GO:0006725//cellular aromatic compound metabolic pr…	YMR105C	89.36	1	catttactattcaattgagttgttagttacctatttttgcactattgaaccgaaagtggatgagagagagaatgtttataggtagaccaaaatcgatgtgatgcgcccttctccttttcttgcatccgtaatataaacgcgaaataccaggtaaaaaaagacaaaatctcaaatagcgagaatgccgattttagaacatcatttttctatttacaagtatagcattgtcggtactgaatgcccttattcctcatgacagactgaaaccaccgtgatacaattgtggtaacgtcatacatttgacatttatcaggggaagacagagatcctctactaggtcatatgcgggataaaaaaatctccacgtcaatagtgtaaaattgtaaataaaactgtggg…	TGCAACACGATCAATGGCTGAGGATGTAGGGAATGAACGTGCCAAGCCATAAATACCTTGTTTGGCGAAGTATGGAATTTCGGGTGCATATTCGGCAATAATGGCAACAGAATCACCTGGTGAAACGAAAGCAGGGCCATAACCGTAAATCATATTCCTATCACCATCACCATCGGAGGCTGCTCCAAAGGCAATTTTTTCGCGGTCAACCCTGTCAACAAGAGTACGAGCGTAAGTTAAATTTGGATCGGGGTGCAAACCACCAAAATCAGGCAAAGGATGCCAATTTTGGAGAACTTCTTCTGCCGGCAAACCAAATTCATCAACAAATATGGCTTTACCATATGGTCCTGTAATACCATTCAAAGAGTCAAACAACATCTTCCATCCTTTGGCTTT…	gcatgttttgatcttgttttcctgtagcgcggctctgccgcgaagaaagtcgcgagtaacgaaaaacaaaaacaatgttgtattatgaagctaattgataagtcaatcagcaaaaaatagatatactacatatatcctctacatataaattaagatcagttaaaacatctttggaaaattagtgcttgttcaagaccaataatt
YQR246C	104-augustus_masked-1452-AAT_3	K03243//translation initiation factor 5B	NA	YMR323W	90.01	26	tttagtctttgaaatatattttaatgacctcttagtttggcatctcatgacccggcacacattctctgaaaaaaaaaaaaagtaactgatggttcaacagagaagccacagttaaaaaaggtcctacccggattcgaaccggggttgtccggatcaaaaccgaaagtgataaccactacactataggaccgtaacaactgtgtattgttgtattacgggctcgagtaataccgcagtgtcttgacaatcctaatataaacagtcttagggaagtaaccagttgtcaaaacagtttatcagattaattcacggaatgtcacttatcttatatattatataaaatatgaatcatactaagtggtggaagcgcggaatctcggatctaaactaattgttcaa…	TCAAGATTGAAGAGTATGCTGTAAAAAATCGGGATCTTCCTCCAAGGATTCCTTGATAATGTCTAAACCGCCTTGAAACTCCCCATTAATGTAAAGTTGAGGAAAAGTTGGCCATTCAGAAAACTTTTTTAAATTCTGTCTAACAGATTCGTCCCTCAATATATCGAAAAAGCCAAATCTTACTTGATGTTCCCTCAAAATACCCACTAGTTGTCTTGAGAAACCACATTTAGGTTCAGAGGGGCTCCCCTTCATAAATAGCATTACCGGTGCAGCATTAACCAACTTAGTCAATCTAGCATTTATTTGCTCCTCGGTTTCTTCTTCCTCTTCTTCATCGTCATCGTCTTCGTCATTATGACTTCCTTCATTTACGTTTGCATTTTCCACGGTACCAGT…	ttcaaatattttctctatatggcgatgacctatacatgaatttatgaaaaagtgagacgcgtatcagctactgctcacgcgtttattttctccgggcaatggttgttcaaaaagccaaacttaaccagaagccattcattatgtcacacatataaaaatgcttgcataccattagttggaaatggagacttttctgtttcaatttacactaaatacatctatttat
YQR247C	913-augustus_masked-CET_4-8395	K07393//glutathionyl-hydroquinone reductase [EC:1.8.5.7]	GO:0006518//peptide metabolic process;GO:0006575//cellular modified amino acid metabolic process;GO:0071555//cell wall organization;GO:0034641//cellular nitrogen compound metabolic process;GO:0043603//cellular amide metabolic process;GO:0006790//sulfur compound metabolic process;GO:0071554//cell wall organization or biogenesis;GO:0044237//cellular metabolic process;GO:0006749//glutathione metabol…	YMR323W	92.2	3	cattcaaaatttttctctgaggtagtcaaaacttcaatcacagttatcaaaaaaactaccacttctcagtgatgctttagagatagctaacatatttaaggaaaggcaaggaaccttaaattgattatgctgtagaagcactatatatactcatatatttttatatatgtacgaggagcttgcataagaaagaaaggggtgaattgcgttcctggagaaaaactacgctttcggggaaagctgctccctttgctggcctaattccatgtccaaaagggttaaacattgtatgcccaggctgaactcagtcacatatatcatcaccaattaccattttcagggagtctggtcgcggggtcgcggggtcgctaatccaggggcagtccagtgtcagaattg…	TCAACTATCATCGGCATATGGGCCGTCGTCATCGTCATCGGCTGCAGGATTCACACCTAGTGAGAAATAATCATCCGCGTTATTAACTTCCTGAAGAGTACCTAAATCACCAGGGGTCATATAGACTGTACTGTTTGATCTCAAATCTCTTGGTGAGCCTGGTACACTTAGCGGTCTTGCAACCTTTAATTTCTTACCGCCCGCTAAAGTATCCATGTTAGAATCATTTAGTTCTTCACCAACTAGCTCTTTGAATTGATCAGGATAGCCTCTTCTTAATGCCAATTGTCTTGCCTTGACGTACTCGAGGCCCATTCTTTTCCAGTCCAGTAAGTCGGAGAGTCTTTCAGTTCTATTTCTTTGATTAATTCTTTGCCTTCTCGTCTTTTTTACAAATTC…	caagaggacttcgctagaaggaagagaaaaaaagaaaagaaaatgtttggatcgctcaaaactcctagtatattttcagagggcattccacatatatttcagtttgtgccaacgaaagttaaaagaaaagcaaaaacgcctcgaaatgtcgtatgtctttatggtaagatttttttaatactgtttatatcctcataggat
YQR248C	1128-augustus_masked-CPA_4-16961	K16261//yeast amino acid transporter	GO:0051179//localization;GO:0009987//cellular process;GO:0015849//organic acid transport;GO:0071705//nitrogen compound transport;GO:0006865//amino acid transport;GO:0055085//transmembrane transport;GO:0071702//organic substance transport;GO:0006810//transport;GO:0051234//establishment of localization;GO:0016021//integral component of membrane;GO:0016020//membrane;GO:0031224//intrinsic component o…	YOL126C	96.26	6	tgttatgttaacttttgttactttttttactgagaaagattggttgatcttcttcttattatcctattgttcaagcaacgctgaagaaagacatggaacactatcttcgaaaatgaaacaatattaacggtacctttttatatttcccacattgttcgggcggcagtcatccagattctgaaagaatcaactatttcttttacacttttcaacccctgtttgttcctggaactgcacataacaaaagtataacgtcccctttcacgtaagttccccacgaaaaaagtagtgcgcgacaccaccccttttcgtgagctccgcgcttctcttcaccgagcctaagttgggcctctcccccctagaaagaacaagttggccctgttgtccttagctcgcaag…	TTAAGTACGAACCGTTGGTTCTTCAGTTCCTAAAACTTGTTTAAAGTTCAAGAACTTGATGACCGAGTTAATAATTGGCTTCAAGTATTCTTCAGCTGTCTTTTGGTATTGTGATTTATCATCGCAGTATTTTTCAATGTACAATCTAATGGTAGCACCTGAAGAACCTGTACCTGACAATCTTAGAACGAATCTTGCACCATTGGAAAGCTTGACATATAAACCTTGATGGTCAGAAACAGAACCGTCCAAATCTGTGTATGAAAAATCACCACAATCGGTGACCTTAAGAGACTCATCGGCTGGGAAGGCGGAATTAACAACACCCGATTTGGTAACATATGCTCTCAATTGATCGACAATCTTGTTAGCTTTTTCTGTTTCAACTTTTTCAAAATC…	gatactgcgattaaccaaaatattctcctccttatgaaaaaaaaaaaaaaaagactcagaaacctatgcaatcgtttgctaatatgtcgaaatatggatctattaagtatataaagtatgtgttcaaaaaattgaaattttcttctttaccgttaatattcattgaaaaaggtgaaaatcattaagccattagtaaatcattcgtt
YQR249C	1124-augustus_masked-CPI_4-15424	K04564//superoxide dismutase, Fe-Mn family [EC:1.15.1.1]+ko04146//Peroxisome+ko04213//Longevity regulating pathway - multiple species	GO:0008152//metabolic process;GO:0044237//cellular metabolic process;GO:0009987//cellular process;GO:0072593//reactive oxygen species metabolic process;GO:0043226//organelle;GO:0043229//intracellular organelle;GO:0043227//membrane-bounded organelle;GO:0005622//intracellular anatomical structure;GO:0043233//organelle lumen;GO:0005737//cytoplasm;GO:0005759//mitochondrial matrix;GO:0070013//intracel…	YOL136C	88.52	5	cattttctatgcgaagcctgatgtgaagaaaagaattcctgacaccgtccattcggagtgccattgctttaacatgagcaaatcccttttctaacttggaagtattgttctcgctgagtatttaacacgcacaatattcgagcgaagtataatcctgcaaaaattcaactatagatttccggataacctccgacgttgaaattatataaaacttgtacttttcataataaaggagatgaagggaaacacagaaacaaaaaaagagaaaatggtgtgcatgggggagccataactccatgacacagatattcgattagatgaatttagaggtcttaaatgaaaattaccataatttataaataaaaaaatacgcttgttttacataatcaccttttaaat…	CTACAGATCGTATAAAGTCTTATTTCTCATTCTAAACATCTGATAGTATGTCCAAAGCCAAAATAGACCAAAGCAACCAAAGCCAAGAGCACAATTCAGAAGAACCCATAGATCAGGATACTTTTTAGGTGGCAACACGAACAAATCTAAAACATGAATTACCGCCATAGCACAATATGAGGAAATTATGATAAATTTCCATAAAATATTACCTGGCAATAGGCTTCGTCTTCTATAACTATCAGCAATTTTGCTGACAGATGGGCCCGGTGTCAAGAAGTGTGGAAGAAATCTTGGCGTAACAAAGCTGAAGTTCCCAATTAACCAATTACTTAACAACATTAAGACACCATATTGTAGAATTAAACCATCTTTTTTTATTAGCGGCCACAGTGTGAA…	gacgcgaacggtggctactccaggagagaaaataagcggaaaagctaacaatactcactgccaaatgtagtagttttgccttaccattatctgtaccttatttagatcaaattatagtgcatttttcaaatatttttaagagttgaaataatctttacttgtagagcacatcttttatatcagttgcgtctgactgacattgtacagttatataagttaaaatgtaa
YQR250C	1242-augustus_masked-ALI_5-15225	K01180//endo-1,3(4)-beta-glucanase [EC:3.2.1.6]	GO:0008152//metabolic process;GO:0052862//glucan endo-1,4-beta-glucanase activity, C-3 substituted reducing group;GO:0052861//glucan endo-1,3-beta-glucanase activity, C-3 substituted reducing group;GO:0016798//hydrolase activity, acting on glycosyl bonds;GO:0004553//hydrolase activity, hydrolyzing O-glycosyl compounds;GO:0052736//beta-glucanase activity;GO:0016787//hydrolase activity;GO:0003824//…	YOR002W	99.1	1	ttttgtttgtttatgtgtgtttattcgaaactaagttcttggtgttttaaaactaaaaaaaagactaactataaaagtagaatttaagaagtttaagaaatagatttacagaattacaatcaatacctaccgtctttatatacttattagtcaagtaggggaataatttcagggaactggtttcaaccttttttttcagctttttccaaatcagagagagcagaaggtaatagaaggtgtaagaaaatgagatagatacatgcgtgggtcaattgccttgtgtcatcatttactccaggcaggttgcatcactccattgaggttgtgcccgttttttgcctgtttgtgcccctgttctctgtagttgcgctaagagaatggacctatgaactgatggtt…	TTAAGCCTTGGCAACGTGTTCAACCAAGTCGACAACTCTGGTAGAGTAACCGTATTCGTTGTCGTACCAGGAGACCAACTTGACGAACTTTGGAGACAATTGGATACCAGCGGAAGCATCGAAGATGGAAGAGTGAGAGTCACCCAAGAAGTCAGAGGAGACAACAGCGTCTTCGGTGTAACCCAAAACACCCTTCAACTTACCTTCAGCGGCAGCCTTAACAACCTTCTTGATTTCATCGTAGGTGGTTTCCTTGTCCAACTTGACAGTCAAGTCAACAACGGAGACATCAACGGTTGGAACTCTGAAAGCCATACCGGTCAACTTACCTTGCAATTCTGGCAAGACCTTACCGACAGCCTTAGCAGCACCAGTAGAGGATGGGATGATGTTACCGGA…	atccacaatgtatcaggtatctactacagatattacatgtggcgaaaaagacaagaacaatgcaatagcgcatcaagaaaaaacacaaagctttcaatcaatgaatcgaaaatgtcattaaaatagtatataaattgaaactaagtcataaagctataaaaagaaaatttatttaaatgcaagatttaaagtaaattcac
YQR251C	1048-augustus_masked-CQS_4-6442	K19801//phosphatidylinositol 4-kinase B [EC:2.7.1.67]+ko01100//Metabolic pathways+ko04070//Phosphatidylinositol signaling system+ko00562//Inositol phosphate metabolism	GO:0065007//biological regulation;GO:0044238//primary metabolic process;GO:0007154//cell communication;GO:0008152//metabolic process;GO:0046474//glycerophospholipid biosynthetic process;GO:0071704//organic substance metabolic process;GO:0046486//glycerolipid metabolic process;GO:1901576//organic substance biosynthetic process;GO:0006796//phosphate-containing compound metabolic process;GO:0006629/…	YBR154C	88.26	1	ttttgtcttttttacgatatacttatttttctattatagttcctttcccagaagggtcgaataataatgtgactatggtggagaaacatactagttttatatatgtgtgtgtgtgtgtgtgaaattcattccacatgaacaaataattctgctctttccttgccacaacattttgccattcaaacgatataatgtgcctactactgttatgccattgggcggcgcgtcactttattggaaactgtaagaatagttgagccatctttcatcattcagctacaaaaaaaaaaaaaagttattcattgataaaagcccatttttttctgtttgagtagcaagcacacttaccatgaccctggttgctggggccaagacaagagtaatatctcaaaaatgacc…	TCACCCAAATCGCTGGACACTTTTAATAGTTTTTCTGGAGGTATCGTAGTGAGTTGTGGCTTCAACAATAGCGCATGCCAACTTCTCAGGATCTGATGATTTGAATATACCTGAGCCAACAAAAACGCCTTCACAGCCCAATTGCATCAATAAAGCAGCGTCTGCGGGAGTAGCAACCCCACCAGCAGCGAAATTGACCACAGGAAGCTTTCCCTCTGATAGTGTGGTCTTCAATAACTCTATGGGAACCCGTAATCCTGCGGCTTTTGCAGCAAAATCCGACTCGTCTTTCAAAGTCTCTTTATACTGCTGGATCTCCGCCTTAATCTTGGTGATGTGCTTGACAGCTTCGGAAACATCACCAGTACCTGCTTCACCTTTAGTACGGATCATTGCAGC…	gtatatacgtgaacgattgtgccctttaggcaaggccaatgtgaaagactgataggatgaaaaagttttaacgtttaattctcatatatacaaactggctgaatatggtttccatgttgtgctacataatatatagaaactacaatagccgactgccccttcgaaggaaacaaattagcgttgtgtgagcatcgctagtt
YQR252C	806-augustus_masked-ATQ_7-5187	K01738//cysteine synthase [EC:2.5.1.47]+ko00920//Sulfur metabolism+ko01100//Metabolic pathways+ko01230//Biosynthesis of amino acids+ko01110//Biosynthesis of secondary metabolites+ko00270//Cysteine and methionine metabolism+ko01200//Carbon metabolism	GO:0044238//primary metabolic process;GO:0008652//cellular amino acid biosynthetic process;GO:0006807//nitrogen compound metabolic process;GO:1901605//alpha-amino acid metabolic process;GO:0006082//organic acid metabolic process;GO:0043436//oxoacid metabolic process;GO:0016053//organic acid biosynthetic process;GO:0019752//carboxylic acid metabolic process;GO:0044283//small molecule biosynthetic …	YDL166C	91.43	10	ttttgtcttttttacgatatacttatttttctattatagttcctttcccagaagggtcgaataataatgtgactatggtggagaaacatactagttttatatatgtgtgtgtgtgtgtgtgaaattcattccacatgaacaaataattctgctctttccttgccacaacattttgccattcaaacgatataatgtgcctactactgttatgccattgggcggcgcgtcactttattggaaactgtaagaatagttgagccatctttcatcattcagctacaaaaaaaaaaaaaagttattcattgataaaagcccatttttttctgtttgagtagcaagcacacttaccatgaccctggttgctggggccaagacaagagtaatatctcaaaaatgacc…	CTACCACCCGATTTCAGAAAGCCTTGCGCCGTTTTTACCTCCTGCTTCGTTGATTGATTGGATGGAAATACCTCCCATCAAATCACCCAAATCGCTGGACACTTTTAATAGTTTTGCTGGATTATCGTAGTGTGTTGTGGCTTCGACAATAGCGCATGCCAACTTCTCAGGATCTGATGATTTGAATATACCTGAGCCAACAAAAACACCTTCACAGCCCAATTGCATCAATAAAGCAGCGTCTGCAGGAGTAGCAACCCCACCAGCAGCGAAATTGACTACTGGAAGCTTTCCCTCTGATAGTGTTGTCTTCAGCAACTCGACAGGGACGCGTAATTCTGCGGCTTTTGCGGCAAAATCCGACTCGTCTTTCAAAGTCTCTCTATACTGCTGGATTTC…	gtatatacgtgaacgattgtgccctttaggcaaggccaatgtgaaagactgataggatgaaaaagttttaacgtttaattctcatatatacaaactggctgaatatggtttccatgttgtgctacataatatatagaaactacaatagccgactgccccttcgaaggaaacaaattagcgttgtgtgagcatcgctagtt
YQR253C	130-augustus_masked-1697-AIE_1	K07748//sterol-4alpha-carboxylate 3-dehydrogenase (decarboxylating) [EC:1.1.1.170]+ko01100//Metabolic pathways+ko01110//Biosynthesis of secondary metabolites+ko00100//Steroid biosynthesis	GO:0006629//lipid metabolic process;GO:1901615//organic hydroxy compound metabolic process;GO:0016129//phytosteroid biosynthetic process;GO:0044249//cellular biosynthetic process;GO:0008202//steroid metabolic process;GO:0009058//biosynthetic process;GO:0044281//small molecule metabolic process;GO:0071704//organic substance metabolic process;GO:0008610//lipid biosynthetic process;GO:0006066//alcoh…	YDL238C	93.91	11	CATTGCTTTTGCTACTTGTGGAGTTATTAATTGCACTGATTATATTTAATTCTTTTAATTTGTAATAAACAAAATGCGTTTATGACAGTTAAAAAGTATTATTGAAATTGGTTATATAGAAAATAATAAGAAAAGTAAGGCAAGGAATAGAATAGAATACGGAAAAAAAGGTTCCCAGCATACTAGGTAAAATGTATAAGCCCACGAAACTGAGAAAAAGCCACCAAGATTCTCCGGTTAAATGTTCAGCAAAAAACTTCCAGCCGAAATTTTTACCAAATATCAAATGGAAAAAGTCTTCACTATTTATACTTTTTTTTTTTTTTATTTTTTCGTTTTTATTTTTCCGCTTTCTTCGAGAAAAAGAGATGCGCGGCGTGCCTGCGCGGCGGTTACGAA…	TCAGTTATGTAACCGCTTTTCGTAAGAATGTAAGTTATTAACACCACCTTCTAGTTGAGCAGAAGCCGTTCTGAATTCAAATCTAACTTTACCGCTCTGCACATTCTTCTTTAATAGAGTTAACGACCTACAGCCAATGTCTTGGCAAGAATGTTGTAATCCATTGTACAAGTACGGAATAAATTTCTTAATGGATCCTTTGTCAACGACAGCGCCGGAGACACCCTGTGCAACCAAAACGCTGTCAAATTCTGAAAAGTAACGAGACGTAGATGCATTCCCTTTAGTACCAGTCTTTTGCATGGCGTCAATGGAACACCGAACTTGTGGCCTACCACAAGCCATAACTTCTTGAGTGATACAAATAGAGCCAGTTCCCATACCGATTCTCAAACCATC…	ACCACCAAAATCACCTAAACGTAAAAATTAACTATTCATTAATGAGAAGATATAAACATACTAAATATTAACATAATTGAAATATCGTAAACATAACACCCCATCAATTAAATTGTAGCCCAAAAAAGAACAGGAGGACATACGGACAGCACTAAATAACATAACATCAGTAATACTGTATTGATGATGCCATTTTAACAT
YQR254C	1253-augustus_masked-CDT_2-5272	K13524//4-aminobutyrate aminotransferase / (S)-3-amino-2-methylpropionate transaminase [EC:2.6.1.19 2.6.1.22]+ko00410//beta-Alanine metabolism+ko00250//Alanine, aspartate and glutamate metabolism+ko00280//Valine, leucine and isoleucine degradation+ko01100//Metabolic pathways+ko00640//Propanoate metabolism+ko00650//Butanoate metabolism	GO:0016054//organic acid catabolic process;GO:0044248//cellular catabolic process;GO:0032787//monocarboxylic acid metabolic process;GO:0006520//cellular amino acid metabolic process;GO:0009056//catabolic process;GO:0009063//cellular amino acid catabolic process;GO:0043436//oxoacid metabolic process;GO:0009987//cellular process;GO:0044237//cellular metabolic process;GO:1901565//organonitrogen comp…	YDR226W	88.37	1	tctttgtcttcctattttctctgacccaggggctcggttgccttttaattttattatatttcaatagttcaacacattttcgaaacaggcaaaagctttacacgtgacgttggtatgatcgagtattattcatatggtcgttcatgattgcgtatttacgacagtatctcaaaaagtttcactcaaatgcggagaactatccgcgatctacgcattgagctcctttagtttgtaattgccgggaccgatttttttttttttacttctgactgttccacttaggaatcttacatgacgttaaacgactagcgcagttcccccaatatcggccgaaattttatttcaccaacataacgatgagtaaaaagaacttatgtttctgaacagattgatcattaa…	TTAATAGTGATATTCTGTTGGTTTTTGACCAGCTGTGTTAGGAAAACCGCATTCCAGTAACGACTTGTCAACCAGATGAGGTTCTACAGTGAGTTTCTCCAGTTTTTCTTTGTCTTTAACTAAGATCATACCACAGTACCCCGTGGAGTTTATGTTTAACGTCAAAGGTGGTTTACTCTTAGCATGCGATCTTGGAACTACACAAATCCATTTCTTGGTCAATAGAACGTTGTATGACTTGGTCAACTCCGGAGACTCATTGGTCCAATCTTGGAAAAATGTAAGTGCTCTCTGCATCAAAGAAATGTAACACATAGCGAGAAGATCTTCGTCGACTTGATCAGGTGATTCCGGCAGTGGCAAAACAAAATGAGCAAAGGAAACCTTATCATCTTGTAA…	ctgataaattgtccaacaacaacctttactgctatttttccaagcttttacatctcttcccttttattactgctctatgaaagtaaattgtcaggccccccgccggggtgacccgataaaaagcgcgtcgctcctgattggtcaaaacaagatcacagcgcagttacacatctatagacaatgtacatatggctaatagacc
YQR255C	1255-augustus_masked-CGD_5-5246	K00611//ornithine carbamoyltransferase [EC:2.1.3.3]+ko00220//Arginine biosynthesis+ko01100//Metabolic pathways+ko01230//Biosynthesis of amino acids+ko01110//Biosynthesis of secondary metabolites	GO:1901566//organonitrogen compound biosynthetic process;GO:1901576//organic substance biosynthetic process;GO:0046394//carboxylic acid biosynthetic process;GO:0009084//glutamine family amino acid biosynthetic process;GO:0044238//primary metabolic process;GO:0009987//cellular process;GO:0019240//citrulline biosynthetic process;GO:0043436//oxoacid metabolic process;GO:0044283//small molecule biosy…	YDR399W	87.52	11	catgttttttgtgcgatgatgtcttaatgtttcttctcgagaggacccttaactgttcgccaataaagattgttgattgcagtccttgccctttttattagtgctttctccttaaaaccaaaattaaataagcttgtaaaagaaactgtttttatatttggaaaatcgaagcactatgcaaggaatattattaatgttgacagttatttttcatgtgttatgtttttcatattgaagttgtaaaaagatgggaaaaatgaaattgagacgagacgccaaaataaaaagaaaaaaaaaaagaaaaaatgagattaataccgttaccctattgatgattaagaataagctcaaactgctttcatatattatgtttcataatttatatatctacatatatac…	TCAAATTATCTTGTCAACTTTACACTTCCAAGTGTCTGCTTCGATCAGTGGCAAAGACGCACCTAGACACCAACCTACCTCGTTATCTGCGATGGTCTTAGCTGTCTTTAGTTCTCTGTAGAGTGTGATCTCGTAACCAGTGTGCAGTAAAGAAACTTGGAATGACAAATCTATACACCATTTTGGATCTTTCTTCAATTGTTCAACAGACCCTTCTACCCCACTGAAGACACTTTCCCAAACTTCTTCTCCATTACAGACCATTCTTGTCAGGTCGACCAACTCATCTAGCTTGAACGATAGCGGTAAGCCCAAGGGTTGAGTTCTGTCGTAGAAGTAAGAGAAAACATAAAGGTCGTTTCTCTCCTTAAAAGTATGGACTAGGGAAGGTTGGTGAAC…	aacctcggaaggccttttcaatcccctgtcttggcggcggtgttataataaactattgtggggataatagtgattttcataacgtaaaaatcgtttacatattgttcaagggttatagaataggacatataacagaatacatatcaccgcaatctcctcttccttaatatacatgggacgaaaagcggtgtccatgttcttat
YQR256C	1256-augustus_masked-CGD_5-5246	K01694//tryptophan synthase [EC:4.2.1.20]+ko01100//Metabolic pathways+ko01230//Biosynthesis of amino acids+ko01110//Biosynthesis of secondary metabolites+ko00260//Glycine, serine and threonine metabolism+ko00400//Phenylalanine, tyrosine and tryptophan biosynthesis	NA	YDR400W	93	11	catttttctttctggctttgattataatcgaagtacggcaaaaaaaaagcagaaaaaggataaagttcactgtatagttaatggatacctaagaccagaattattagcgcagtacttttgtttttgatgaagagtttgagtaaacagaataaacctttttaagagatgagatgagatttgaaataaaaaaaattttttctttttttttttttttaccaaaatttttcactataaaatattaccgaagaaaacgggtaataataaaagaaccaccactaagaaaataaacacgatagttataaggaaatgcaacgccttacttctatcctcgataatttctaagttcaaatcattttagctataagaggagacataagaaactcgaaacagtataagatg…	CTAAGCAGCATTTGGAACCTTTGCCAACACATCGAATGAACCCGTACCAACATTGTTCAATTTACCAACCACAATTCTAGCAGAAGGACTATCTAATTGCTCACGCTCATTATCTAGAACAGCTTTGGTCAAGAACTGACATGTGGTTTCATAGGACATTTTCATAAACGATGAAGTAGATGTTTCCATACCTTGTCTGTTAAAGGCCAGGTAAGTACCTTGCCTGGTCATCATATCAGCAATAAGGTCTAAATGACGGAAAGAAACAGAAATAGCATAACGAGAGAAAACATTATTGATTTCATTCACAATGGTATTTCTAGCAGCTTCTACACCGTACGTTTTCAACACAGCGGCAACATCATTGGATGTAATACCATCAACGTCAATAAATGCCTC…	tgatgatgatgcactttataataccctagctctcttaatttacataacacacgcgcaagaagaaataggaaaccagacaaataccaaaagaggtattttttaatggcgctacccattgtgcatttttctctcttttcttctgaccttctccttcaaataaactaatattaaatcgtaataattatgggaccttttgcctgctt
YQR257C	1377-augustus_masked-CDT_2-5315	K13237//2,4-dienoyl-CoA reductase [(3E)-enoyl-CoA-producing], peroxisomal [EC:1.3.1.124]+ko04146//Peroxisome	GO:0000003//reproduction;GO:0032502//developmental process;GO:0044281//small molecule metabolic process;GO:0009987//cellular process;GO:0051321//meiotic cell cycle;GO:1901575//organic substance catabolic process;GO:0044255//cellular lipid metabolic process;GO:0043934//sporulation;GO:0044248//cellular catabolic process;GO:0043935//sexual sporulation resulting in formation of a cellular spore;GO:00…	YDR441C	88.5	1	atcctcttcaaaggacagcccaattcatatattcattcaataaaatgttgttcttttgccaatggcctgttttaaaatccttatcttgtctccttttataatccgaaactatccaaacttccgagtgataaatcgccggataggcataaaatatgactcgagataagaccaacaaagataagtacctcggtttagttaagcgatgttaggactgaaagggtgtctaactattcttattggatacgttattgctgtctgtgctttgttttccagtaggggaagaaatccttcattaactgattgggaaaagttaaaggaccagaaaatatcgaatattgataactttgggttgaccggtcaacatcttttagaatttttccaggaaaacttgccatttct…	TTAAACCTGGTAAACTTGGTGACCGGCTACCCAAACTTTAGTGGTGTTACGATCATCACCGTTAAAGAACCATTTTGCGATTATGTCTTCTTTGGTAAGCAGCGGAGGGTTTGTATAAATATCTTGCATTTGCTCTTGCATTTCGTCCTCCCCCTGTAACTGCCAATGAAACATGTCCACGTTTGAGTCGGGAGCATCGGTATCGATCACTTGGGCGTCAAAGTGCTTACCCACTTCAAAAGTCCCCAAGGTATCATCCATATGCAAGACTTGTGCTCCGCCCATTGTAGCAAGAAATAGGCATTCAGAGACTGACAGTTTCACATGGTCAGTCTTTTTCATTGCCAAGTGCCTTGAAACTGCAAAAGCCTGTCTTCCTGTGGCCAGTATGCTACAAGA…	agtttgttgtattcaactatcccattcaaaatcccaaaccgagttttgcaattctttcactggcaaatctctttgtgttcctaatcttaatattgtacaatgggcggctaaagcgcgatacgcaaaagaaatttgtacatatactcaaattactcattaatacttggaacaagatatagtagccctctaaacatatacaa
YQR258C	961-augustus_masked-ABM_5-4457	K08139//MFS transporter, SP family, sugar:H+ symporter+ko04113//Meiosis - yeast	NA	YDR530C	92.19	17	cattatgggaacgtaatggatataatgaacacgaacggtaatataaaaataagaaagattacaaggcactacatcgtattactccagctagatggagactaaaataaaaaagttacggcaaaccaaactgcgaagggggaacaaaatctaacggaaattgggcttatcaaacatgtttaaatagaaaattctatagcagctcatcgctacccgatttgggacagatggagggggaaaaattttttttccttttctttcctagtaaacgcgaaatatagagaaaaaaaatgaaagaagtcagataagcggaaatgatattaattgaaattaatctaattaattttttcagaagaaaaaaaaaataagtgactcggaagggaaatatgtactgtcttttct…	TCATTGCTTGTGTTCTTGTTCAGGAATGAAAATGTCATTGCCTTGTTCGATTGCCATTCTAGTATGGAAAACAATATCAGTAGATTCCCATGGATATGCATACCATTTGTCTGGGACAGTCTTGGCTGCAAAATAACGGTTCTTGTCATTCAACATTTCAGCAGGTAAGTCTGCCTTCTTTGGCTTTTGCTTATCATGTAAAACAAAAATCCCGAAGTTCGTTTTCATCTCTGGAGATTTTTCAATATCTATATTTTTGGCCTTTGCCTGTTCAGCAGCATCCTTCTCCAGTTCACTTAAAGCGTAATGAAGTGTGGTACGGGTGTCATCGACTTCGTCAACGATAAGAACGTTCTTGCCAACTAGATCTAATTTACATTGTTCGTAATCAATCCATTG…	aagtagttgtcacgtatgtgtcaaatatcgcgttacgtggtggtgaacagagggaaaacgtaatcgcgcctcacaggttaccggtgaggctaagggaataaactttgagataataattagttatacgtatacatatggtcgcagttatatgcgttgtctattgtacaaattctgctgtatgattcaagttactgaaggatatgatatgtcta
YQR259C	940-augustus_masked-BDG_5-19334	K16261//yeast amino acid transporter	GO:0055085//transmembrane transport;GO:0051179//localization;GO:0071702//organic substance transport;GO:0006865//amino acid transport;GO:0071705//nitrogen compound transport;GO:0051234//establishment of localization;GO:0006810//transport;GO:0009987//cellular process;GO:0015849//organic acid transport;GO:0110165//cellular anatomical entity;GO:0016020//membrane;GO:0016021//integral component of mem…	YEL042W	91.01	16	catcttttcttcaaacagtcgctggttattgctgtccaacccttccccaaccttgcagatgagggaaattatctgttttaataagtttcgtgaggtaaaaaaatcagcagattccatcaaaagtagttgtcacgtatgtgtcaaatatcgcgttacgtggtggtgaacagagggaaaacgtaatcgcgcctcacaggttaccggtgaggctaagggaataaactttgagataataattagttatacgtatacatatggtcgcagttatatgcgttgtctattgtacaaattctgctgtatgattcaagttactgaaggatatgatatgtctatcattgcttgtgttcctgctcaggaataaagatgtcattgccctgttcaatagccattctagtatgg…	TTATCCAATCGTTGACATTTTGTCTGCTCTATTTAACGCTGCAAAAATCTGATTCCAAAAGTACTGGATATTCAAATCTAGACCAACTATTGTACCAACATCGCCGTCGCTTGGATATTCCTCCTCAATGATAATTTTCCCTGAGTTTTCATTAAAAACATCATCAATGCAAGATATGCTCATTCTCTTGTAATGAAATCCGACTGCAGACAATGGATCCCATCCATAAAATTCTAAAAGTGGCATCAAAGCCACCGGATCATGTATAGGTGGGCCTGATTCAAAACCTTGCATATCCTTGTAAGTATGAGCAAAAAATTGAAAAAGTTCGAAAAACAATTCTCGTAACTTGGAGTTATTCTTTTCGTTGTATATCGTTTCGTTAACTTTATAGGTGGC…	ccgctgggcctctttgccctcttaatttaaagttaaaatttaacgagaatataatggaataaatataaaacatgtagaattgtatatatacgcatatatgtatacaatcgcgacaacttttagtgaaacttctttgtatccagtgaaaatgaaaggaacagaacctgaccaaaggtcagtagaaaaaaaaaaagccttttatagaagttc
YQR260C	615-snap_masked-3161-AGR_2	K16261//yeast amino acid transporter	GO:0009987//cellular process;GO:0006865//amino acid transport;GO:0003333//amino acid transmembrane transport;GO:0006810//transport;GO:0071705//nitrogen compound transport;GO:0051234//establishment of localization;GO:0071702//organic substance transport;GO:1903825//organic acid transmembrane transport;GO:0015849//organic acid transport;GO:0055085//transmembrane transport;GO:1905039//carboxylic aci…	YFL059W	90.22	5	tctttatataacaaagtatttctttattttctaatagttcctttctacgagtcttgtgtatgatttataaagagtgagctcttttgttatgaagtatattattatgtgagtatttttttataactgcgaaaaagcgaggcgaacattaataagataatagcaaaacaggcattttttaaactagatatgcaaaaaccacaaggaaaaacaggaagagaagagaatcaaaatatactattccctacataatggaaaaatttggtttaaaagcgctagtaccgctccttaagctagaggacaaagaactttcaagtacatatgaccattccatgaccttaggagcggacttatcgtcgatgctatattcgttgggtattccaagagattcacaagatcaca…	TTAATCACTGTCTTCATCGTCTTCGTCATCACTATGAGGCCCTTGATACTCATTCGTTACACCATCTGGATGTTGTTCCATCCACATCTTTTCCCAGGTAACAATACGAGATACGTTAGATACCATGTCTTCTTTTGTATCGCTTTGTAGCTCTACCACAATGTGTGGTTCGTATGACTCCACGGCATCTTGTTTGACAACGCCCATAATCTCAGCATCGAGGTTTTCCTCGATCTTGGAGTCATGGTACCCTCTCGCATGTAATCTTGAATATAAATTAGAGTTGTCGCATCTCAAAACCACTACCAAGTCAATGAGCCTCTCTGGGAACACGTCATTCACATGCCAATCAATAATACTGTTTCCCTGTCTCAAGAGTGGCTCTAGCATGTCCAGCAA…	cttgtatgtgttgaaaaatttttcactttaaacttttccactgggcatcggcatcggagaatgaaaatatattaccaaagtcacattaaacaagtacatgacattacttaaagaaaaccctttataataggcactactattactactgttactaatttacaattatatatgtatatatgtagatacacaaagttatggaacgc
YQR261C	303-augustus_masked-7012-CFC_2	K08141//MFS transporter, SP family, general alpha glucoside:H+ symporter	GO:0005984//disaccharide metabolic process;GO:0000023//maltose metabolic process;GO:0044237//cellular metabolic process;GO:0042946//glucoside transport;GO:1901656//glycoside transport;GO:0051179//localization;GO:0008152//metabolic process;GO:0071702//organic substance transport;GO:0044238//primary metabolic process;GO:0044262//cellular carbohydrate metabolic process;GO:0009311//oligosaccharide me…	YGL234W	91.67	1	cattgcttttactactttcggagttattaattgcactgataatatttactgctgttaacctgtcgatgacttcttttccttagaataaaagtgagacagatgagatgacgtgcttttctgcgagtttagaaagtctttctaagttaagttatatagaagcaagaaagaaaagaaatagagtaaaaaagagaaagttcccagtacactaggtgaaaatgcacaagcccacgaaactggagtaaacctccaagggtcccaacactcaaaaatcttgttggatctcggaagggcaaattattcaactatttatacctttctatttcttctttttttttttttttttttcagtgaaaaatttttcatttttcggaaaaagaaacgtgtgcggctttgaaggct…	TCAGTTATGTAGACGTTTTTCGTAGGAATGTAAGTTATTAACACCACCTTCTAGTTGAGCAGAAGCGGTTCTGAATTCAAATCTAACTTTACCGCTTTGGACATTTTCCTTTAGTAAAGTTAACGACCTACAGCCGATGTCTTGACAAGAATGTTGTAATCCATTGTACAAGTACGGAATAAATTTCTTAATGGACCCTTTGTCAACGACAGCGCCAGAGACACCCTGTGCAACCAAAACGCTGTCAAATTCTGAAAAGTAACGAGAGGTAGATGCATTACCTTTACTACCAGTCTTTTGCATGGCGTCAATGGAACCCATACCACGGTATGCCTTCAATCTCTTACCATCTTGATAGAAATATTCACCTGGTGATTCGGTAGTACCGGCCAGCATACC…	tttttattcctatgagatgcaacatcgaattcttgtgctactgtcacgatccgcaagagataatatgaactaacaaaatacgaagaaaatatagatcatttccagtctatttcttgatttccatacttaactgcgagcagaataaatataaacacatattttttagttttattttattattaatgaaccctagttaccaa
YQR262C	716-augustus_masked-CFC_2-43056	K08139//MFS transporter, SP family, sugar:H+ symporter+ko04113//Meiosis - yeast	NA	YGL248W	95.54	1	catttttgtcttttttacgatatacttatttttctattatagttcctttcccagaagggtcgaataataatgtgactatggtggagaaacatactagttttatatatgtgtgtgtgtgtgtgtgaaattcattccacatgaacaaataattctgctctttccttgccacaacattttgccattcaaacgatataatgtgcctactactgttatgccattgggcggcgcgtcactttattggaaactgtaagaatagttgagccatctttcatcattcagctacaaaaaaaaaaaaaagttattcattgataaaagcccatttttttctgtttgagtagcaagcacacttaccatgaccctggttgctggggccaagacaagagtaatatctcaaaaatg…	CTACCACCCGATTTCAGAAAGTCTTGCACCGTTTTTGCCTCCTGCTTCATTGATTGATTGGATGGAAATACCTCCCATCAGATCACCCAAATCGCTGGACACTTTTAATAGTTTTTCTGGGTTATCGTAGTGGGTTGTGGCTTCAACAATAGCGCATGCCAACTTCTCAGGATCTGATGATTTGAATATACCTGAGCCAACAAAAACACCCTCACAGCCCAATTGCATCAATAAAGCAGCGTCTGCTGGAGTAGCAACTCCACCAGCAGCAAAATTGACTACAGGTAGCTTTCCCTCTGATAGCGTTGTCTTCAGCAAGTCGACAGGGACGCGCAATTCTGTGGCCTTAGCTGCAAAATCGGATTCGTTCTTTAAATTCTCTTTATACTGCTGGATCTC…	tacatatgtatatacgtgaacgattgtgccctttaggcaaggccaatgtgaaagactgataggatgaaaaagttttaacgtttaattctcatatatacaaactggctgaatatggtttccatgttgtgctacataatatatagaaactacaatagccgactgccccttcgaaggaaacaaattagcgttgtgtgagcatcgctagtt
YQR263C	451-maker-1652-AIE_1	K19245//sulfonate dioxygenase [EC:1.14.11.-]	NA	YHR216W	93.36	18	catatcttctaaaaatgttgatagtaatacaaagaagctaccaataggttggtactgtatttctgctagattgtttcatcgtatccaaagccagatgtaatggttctgcgaaaaaatttgatatcttcatctttgcctcttttttctgtttcgggattttcccgacatcaactaactgaaaggcatgtgggtttgtgtgtgtgatgcggtgttatataaccgaatattcagtttcttcgtaatctctactattcttgcctaggtcaccaaattcaacatttttagttcttgtaatcttgtaacggttgttattgtgagatttttctactttttcagccgatctttgttttttgtgatcaagtttctctttctccttgtccaagataacgtcgtatttgg…	CTACATACAGATTCTGTAACTGGCATAACGACCAGAGGTTTCACTCTTTCTTATAATTTTAACTACTTCCCCTCTTTTCAACCCCAAATATAAGGCCACAGGATCAGCTCTTTGAATTCTTGGTAGTTGAGATTCCTTCAATCTGTACCTTTTTAAAAGCTCCCTCTTCTCATCAGTACTCAATCTGATATGCTTTGGAACTAATTCGTGATGAGTAATGTTAACTACTAAGGCAGCTTCATTAAATGTTTCAATGGTGGCTGGTGGTATAGAAGGTACCAATTTCATTGCACTTGGTGTAATATTATTCTGGTAAACAAAGATACCTGTTTGAAAATTCTTTTCTTGAATATGTATAACGAAAGTCTTCATTGTCTTTACACCAACGGAAGGTTCATC…	acctctggtcgttatgccagttacagaatctgtatgtagagtggcatttggatttacccctttcatataatataaaataacaagaatatgtacaattagaaataaataatctgcaataaaccaatcactagtatgaaaatttgaaaggcgcgtttttttcactaatttcagaaagaaattacacagaaggtggagttctaacacta
YQR264C	873-augustus_masked-YCC-11519	K07252//dolichyldiphosphatase [EC:3.6.1.43]+ko01100//Metabolic pathways+ko00510//N-Glycan biosynthesis	GO:1901135//carbohydrate derivative metabolic process;GO:0034645//cellular macromolecule biosynthetic process;GO:0008152//metabolic process;GO:1901564//organonitrogen compound metabolic process;GO:0044267//cellular protein metabolic process;GO:0006486//protein glycosylation;GO:0009101//glycoprotein biosynthetic process;GO:0008610//lipid biosynthetic process;GO:0044238//primary metabolic process;G…	YLR432W	92.68	8	cattactgttatatttgatgctgtgtggtgactttaccagagaaacgttaatgtttctttattaaagctctcgtttctgataaaccaggtaatccatttcagaaatttatgcgtatatatatatacaaatatgcgtaataaaactagccagagtgaaaaagtcgaaaatcaaaaaaaaatgggcgaataaggacagaagccgcgggctgctgcggacagttctccgtgacaggatcgcgcaatcgtgagcttttttcctttggttgtgaaaatttcgtcacactatcaaagtgaacaaagcacagaatgtgtttgctactcaatcatgttcaagtaagcaacagtgcccaatgaacctaaacagagcaacagagaaaacaggaagacacaacaaaaaat…	TTAATTCTTACCTAGCTTCTTCAAGATGTCGGCCCAGACGGTAGCAGGAGGTTGGGAAGCATCAACACCAGCCCAGATACCAGTCTTCTTGTAAAAGTCGACAATTGGTTCGGTTTGAGCATGGTAAGCAGCTAACCTCTTCTTCAAGGCGCCTGCATTGTCATCTGATCTTTGAACTAAAGCTTCACCAGTAATATCATCCTTCATGTCTTCTTTTGGTGGGTTGAAGATCTTGTGATAAGATCTACCAGAGGCTGGGTGAATTAATCTACCGGTGATTCTGGCAACCAGCAATTCATCATCAACCTTCAATTCGACGGCTTTTTCTAAAGGAGTCCCTTGTTCCTTCAACATTTGGTCCAATTTTTCAGCTTGAGGGATAGTTCTTGGGAAACCATC…	cgttcgttctcaacgataaaaatattgactaagtacttaatggcagtgcacatgtttaaggacgttatagccagttacaaacacttatgttattatttcatttatagtatactgcggatatatgtactcacatacaaaaatttattatattttcattaatttaaaaaaaagaaaagatatttagaagacattgcgcaaggtca
YQR265C	1729-snap_masked-BBH_6-7041	K02151//V-type H+-transporting ATPase subunit F+ko04145//Phagosome+ko01100//Metabolic pathways+ko00190//Oxidative phosphorylation	GO:0045851//pH reduction;GO:0030004//cellular monovalent inorganic cation homeostasis;GO:0030003//cellular cation homeostasis;GO:0065008//regulation of biological quality;GO:0055080//cation homeostasis;GO:0006885//regulation of pH;GO:0007035//vacuolar acidification;GO:0048878//chemical homeostasis;GO:0055067//monovalent inorganic cation homeostasis;GO:0030641//regulation of cellular pH;GO:0051452…	YML056C	87.73	0	taatgagaggcggacaggcaatgaacaggcatatacacacgcactctctttttttaaggagcgaaaattatctgaacgattggtatgaacgggtgcaaaatttactttaacacccaaaaagtatatgcgtatatatatatatttatccttgttatttttgtaaattgagctatgcaacataagattcctgcgatgtaagaactacttgctaatcaagagaacttcaacaattttccatcgcagagacgaaaaaactggaaaaaaataaaaagaaaaaattgaaaaagaatcgcgacttccgattacataaccttatacggagtatgataccattcttgacatcatcaacacaccatcgcagacccacgtggccgcttcgtgtgccttgaaaatacagcc…	TCAGGAGTGCAATATAGAAAAGATAGGGGCAGTTAATTTTTCTTCACCATGTAAACTATCTAACACTAGCACGAAGTCATATTCCAGAATATGAGCACCCACTCGTTCGATAAGGTCGCCCGCGGCAGATGCCGAACCGCCGGTGGCGAGAACATCATCCACGACAATTACGTTAGAATCAAAGGGAATGGCTTCAACTTGCATTTCGAAGACTTCTTCATGATCTAATTTTGTGAACGTTATTGCAGCACACTCACCCGGTAATTTTCCGGCCCTTCTTATTGGCACAAATCCAACGCCTAGTGCCAATGCTAGAGATGGCCCAAACAAAAGTCCTCTGGCTACTATACCCGCGATAAAATCGATTTTTTCTTTTCCGAACTTTTCTTCTAAATGTGC…	taacttataaaaatcaaaaaataaaaaaatagaaagggagagaataagagtaggtaataatatgaattaaaagaaggataaggcgccgtggaccaggtacctaaaaagtaaagtaccagtttatattaacaaaagaagttcaagctaaaaagtagcaatatgcgaaggaaaggaaaataattgaaggaggaggcagagaacaaatttaaa
YQR266C	1356-augustus_masked-CGD_5-5246	K01228//mannosyl-oligosaccharide glucosidase [EC:3.2.1.106]+ko04141//Protein processing in endoplasmic reticulum+ko01100//Metabolic pathways+ko00510//N-Glycan biosynthesis	NA	YDR400W	76.66	11	cattgtgaggggagggagaatggttctcttaagctatgattaagaaagtaataagaaataactgcgctactagtggtagctcctgggacggttaacagcggttgcacttgcctctgaacatagtttaaataccaagttcaagcccatcgcatattcattattgctgttattaccaggacacgagtcagtcggcacttgtcactaccgacggggcgagtcaactgaaaaaaaaaatgaaaaattttgaaaaaaaaaaaaagctgcttactgccactattagtcacggtatgaacaacggcagttgaagattagacgatttcttaacgcttaggtagttattagagtatgatatagtagattcaagtttatgatatctgtctgtccctgtgtggggttgta…	CTAGTAGAGATTGGATGCATTGCTTACAACGCAGCCTGGTTGGCCTTCCTCTCTTGAGACTAACGAACCGATTTCATAAACTGTTTCATCGGCATCTTTGAGGAGCTCTTTCACTCTGGCCACATTTTCTTTTTTAACGATCAAAACCATACCAACACCCATGTTGAAAGTTCTTAATATGTCATCGACTGGTACATTACCCGCTTTTCCAAACCACCTGAAAACTTGTGGAACGTTCCAAGTCGACATATCGACCTTTGCTTGTAAGTGGGATGGTATAGCACGAGGGATATTTTCCACCAAACCACCCCCGGTGATATGAGCTAATCCAAGTAACAATTTTTCTTTCATGGATGGCAGCAATTGCTTGACATATATTCTTGTTGGTACAAGAGTCCC…	cagtattctcttgctactattttacgctcgttaaaggtattaattgtccttttattattgtatttttctggaagaattatgcggaaaagtaaaagcgaacaaaaaattatcgtatctttattaagcattcttgtgtagaaaaattgtatataatatatgtacgcgcatatatgaatctattataaagttaatattgttga
YQR267C	447-maker-137-YCE	K06210//nicotinamide mononucleotide adenylyltransferase [EC:2.7.7.1 2.7.7.18]+ko01240//Biosynthesis of cofactors+ko01100//Metabolic pathways+ko00760//Nicotinate and nicotinamide metabolism	GO:0044249//cellular biosynthetic process;GO:0034654//nucleobase-containing compound biosynthetic process;GO:0046496//nicotinamide nucleotide metabolic process;GO:0044238//primary metabolic process;GO:0072524//pyridine-containing compound metabolic process;GO:0009117//nucleotide metabolic process;GO:1901362//organic cyclic compound biosynthetic process;GO:0090407//organophosphate biosynthetic pro…	YNL333W	86.31	46	cataaaaaggaatattggtaaaaaaggggatgaagaagaagaacctcgttaaaagccactttctcttggaaatttctaaaaatataaatttcagatattgcttccctcgaaaatggaaagggtttgactattggtaatttttagtttcaagtcacgcaccctcaccaaaaagtgcatcttaatcagtaactcattttccgtgcggtatttttttcgggttgtttattgtgacagatgtaatattatacatacgttaacatatgatctacagatactccgatgatccaagggtataaaaaataaggtaagggttaattaggtggctagttcatgttaataaatacattttccttggttgaatttactaactgtagcatgtagtcgaagaacgaaagaggc…	TCAAAAATGAAACGTGTAACCTTCAATCGCCATTGAAAATTTGATATCATTGAGTTGTTTTTCTTCTGCCAATGTTCTTAATTCTTCGAGGATTATCAGTCGGGGGTCTCTTTTTAAATCAACCTTTTTAACGTGTGTTATTACGACGTTCAAATTAGCCAGTGCTTTACCACCATTGTACAATGACTTTAATCTTGCTAGAGCTTCAATTACATATTTTGGAGACATATGACCGTATAGATCTTTCTCATTAATAGCCATGCAGCTAGAACATTCAATTACGATCCCTTTAAGTTTTTCTGATGAGGTATGCTTGGCGAGATATTGCCAAACACTATCTAAGAGGCAACCAGTGCCTGCTAGGACATCAGGTTCCACATCACCACATATAACAAGACT…	caggctgtctagaaaaactacggagttccattccgggacttatgttgggataggggattcaaagatgagtctacataagttaactcatcaataataatggaaagaagtttcattagttactactagtattttgcttgctcccgggtaatgaatttttccgcttttcatctacgtagtattatgttattgacgttgtgtaca
YQR268C	1037-augustus_masked-CNP_1-20000	K00967//ethanolamine-phosphate cytidylyltransferase [EC:2.7.7.14]+ko01100//Metabolic pathways+ko00440//Phosphonate and phosphinate metabolism+ko00564//Glycerophospholipid metabolism	NA	YNL333W	90.05	20	tcgtaaaatgtttgttaggtttcttcaaagctatggaattggtccaatatcctttggttcaagcagcaaagaagaccagagaaaatgtaaaagccaccattttttcgtaaaaaaatttaagcccaagagtttgagaaaaagagatgaaaaaatgcgatgagccaagcatgatttgaatcggatggattctcaactgatatttatatggctttttcagtttttttttttttttttttttttttcagcatctcgaagagcaaaaaaaaggaacgaaaaagtgccacggcaaagagtttttcacattagggctgccagaaagaaaagagtaagcagatttgaggattaaaagcactagtgcgtccctcaagtctatcataacaattttatgtattgatggag…	AATTCTCAAACCGTCCGCACCGGCAGCAATCAAATTGGCAGCTTGTTCCCTGGTGACAACGTTACCAGCGATGACTTCCAGACCTGGGAAACTCTCTTTGACCCACTTGAGCATGTTCAATTGGAAGATAGAGTTTCCTTGGGATGAATCCAATATGACGACATCCAACCCAGCTTTTACCAATAATCTTAGTCTTTCTTTATCAGCGTCCATAGTCCCAATGGAAGCACCACATAACAGTTGCTTGGTGGTGGCGGATTTAGAAGCTAATGGGTAGTTTTGATTCTTCATCAAATCCGCTCTTGACAACATGGAAACGAGGTTACCATTATCATCAACGATAAGCAATTTACCTTTCTTGGTTTGTTTTAGGATTTCATTACCTTCTTTCAAAGTAAT…	gctttccgaaaaaggtgcgaatatgatttaattcagagtaaaagttctctacaagatcgtttgatcacagtcagtagaacgaaagttattgatataaaaagttgatcatcatcttagatctttttcacaccttggaaaactttatggatgattaaaaagcgcattctaatgaaagaaacataataccaaaaattttgtcta
YQR269C	814-augustus_masked-ABM_5-4619	K01537//P-type Ca2+ transporter type 2C [EC:7.2.2.10]	NA	YOR341W	93.59	16	CATTGGTATTTCTGATGATGTTCTTGCTCTCTTTGCTGTTGTTGTTCCTCTTCTTCTTCTTCTTCTTCCTACTTTACAACCAAGGCGAAACTGAGCTTGAATCTATCGAAATGTAAGAGCTTATATACGTTTTACTTGGCAATTCGACGCTGTTTATGCTCATTCCAAAACGGGTATAACATATCTGGTGAGATGACCAATTTGGCAATGTGACGTGCGGAATATGGAATCTCTCCGGTAAACAGGGTCTGAAATTCTGTGTAATTTGCCTTTTTAAACCCACGTGTGAACGCCAAGATTGTGCGGCTTCGTTTAGGGATGTGTTCTGTTTTCTATTAACTTTTTACTCTTTCCTTCCTATTTCTTTTTTTTTTTTTTTTTTAGTACACATGAACTACA…	TTACTGTTTTAATAAAGTGTCGTTGTAGTGCTTGGTATTCCAGTCCCAGAAAAAGGTCAATTCAGTAGAGTTACTGACGCTGCTGACGTTACAGACCTTTAGGAAGTCAGTACCGGCTACTCTCTTTTCAGCATAGTCGTAGAAGTCATTTATTTCACAAGAGAACCCTGGACCAGTGGAACAGGTTTCAATTGGAACGACAGCATCGTTGATGACGTATCTAACATAAGTGTCGTTGGAACACTGGAACTTTTCGGTGTAAACACGAGCACCTTGAGGAACGTACCAGGATCTGTGGAAAGTGTTGCCCATGAATGGAACATATTCGGCGGTCAAGTTATTCTTGTCATCAATTATACCAATAGTAGTCAAATAGTTCAAGATATCTGTATCGTGGGT…	TTGCATATTTCTTATACATATACTCCTATCCTGGTTTTGCTAAAGAATGATAGAGTAATCACATACTGCGCCTTTGTGCTTACCTCTTTGGACTGTGATCGTCATTGCAATTTCGTATTTCTTGCCAGCAAAAGTGAAAAAAAAAAAAAAAAATAAATCGGTATTCATAATTAGTTTCTAAAATTACATAATCATATTATCTAT
YQR270C	1179-augustus_masked-AVB_8-7958	K00223//Delta24(24(1))-sterol reductase [EC:1.3.1.71]+ko01100//Metabolic pathways+ko01110//Biosynthesis of secondary metabolites+ko00100//Steroid biosynthesis	GO:1901576//organic substance biosynthetic process;GO:0006066//alcohol metabolic process;GO:0044108//cellular alcohol biosynthetic process;GO:0008202//steroid metabolic process;GO:0008204//ergosterol metabolic process;GO:0016126//sterol biosynthetic process;GO:0006629//lipid metabolic process;GO:0006696//ergosterol biosynthetic process;GO:0016125//sterol metabolic process;GO:0006694//steroid bios…	YAL035W	93.45	3	CATTGGTATTTCTGATGATGTTCTTGCTCTCTTTGCTGTTGTTGTTCCTCTTCTTCTTCTTCTTCTTCCTACTTTACAACCAAGGCGAAACTGAGCTTGAATCTATCGAAATGTAAGAGCTTATATACGTTTTACTTGGCAATTCGACGCTGTTTATGCTCATTCCAAAACGGGTATAACATATCTGGTGAGATGACCAATTTGGCAATGTGACGTGCGGAATATGGAATCTCTCCGGTAAACAGGGTCTGAAATTCTGTGTAATTTGCCTTTTTAAACCCACGTGTGAACGCCAAGATTGTGCGGCTTCGTTTAGGGATGTGTTCTGTTTTCTATTAACTTTTTACTCTTTCCTTCCTATTTCTTTTTTTTTTTTTTTTTTAGTACACATGAACTACA…	TTACTGTTTTAATAAAGTGTCGTTGTAGTGCTTGGTATTGCAGTCCCAGAAAAAGGTCAATTCAGTAGAGTTACTGACGCTGCTGACGTTACAGACTTTTAGGAAATCAGTACCGGCTACTCTCTTTTCAGCATAGTCGTAGAAGTCGTTTATTTCACAAGAGAACCCTGGGCCAGTGGAACAGGTTTCGATTGGAACAACAGCATCATTGATAACGTATCTAACATAGGTGTCATTGGAACACTGGAACTTTTCAGTGTAAACACGAGCACCTTGTGGAACATACCAGGATCTGTGGAAAGTGTTGCCCATGAATGGAACGTATTCGGCTGTCAGGTTATTTTTGTCATCGATTATGCCAATAGTAGTCAAATAGTTCAAAATATCGGTATCGTGGGT…	TTGCATATTTCTTATACATATACTCCTATCCTGGTTTTGCTAAAGAATGATAGAGTAATCACATACTGCGCCTTTGTGCTTACCTCTTTGGACTGTGATCGTCATTGCAATTTCGTATTTCTTGCCAGCAAAAGTGAAAAAAAAAAAAAAAAATAAATCGGTATTCATAATTAGTTTCTAAAATTACATAATCATATTATCTAT
[truncated: 272 more rows]

## Sheet: Data S2 initial fragment
initial fragment name	Commercially fragments	CRISPR protospacer sequences+sgRNA expression cassette	Selected marker+CRISPR protospacer sequences	Vector	Assembled strain
R0-1	1-6	S3-gS1	S3-LYS	PCC1-LEU-S4	BY4742XT2-URA
R0-2	7-12	S2-gS3	S2-URA	PCC1-HIS-S1	BY4741XT1-FCY
R0-3	13-18	S2-gS4	S2-URA	PCC1-HIS-S3	BY4741XT1-FCY
R0-4	19-24	S1-gS2	S1-LYS	PCC1-LEU-S4	BY4742XT2-URA
R0-5	25-30	S5-gS3	S5-URA	PCC1-HIS-S2	BY4741XT1-FCY
[truncated: 27 more rows]

## Sheet: DataS3 assembly process
	R0-1	R0-2	R0-3	R0-4	R0-5	R0-6	R0-7	R0-8	R0-9	R0-10	R0-11	R0-12	R0-13	R0-14	R0-15	R0-16	R0-17	R0-18	R0-19	R0-20	R0-21	R0-22	R0-23	R0-24	R0-25	R0-26	R0-27	R0-28	R0-29	R0-30	R0-31	R0-32
[truncated: 12 more rows]

[truncated: 5 more sheets: DataS4 Accessory gene expresion, Data S5 primerhaploidization, Data S6 junction, Data S7 primer for delivery, DataS8 Yeast strains used ]
